# Supplementary material for: Metagenomic and Culture-Based Analyses of Microbial Communities from Petroleum Reservoirs with High-Salinity Formation Water, and Their Biotechnological Potential
Source: Biology (Basel). 2023 Oct 2;12(10):1300. doi: 10.3390/biology12101300 (PMC10604348; doi:10.3390/biology12101300)
Supplement: Supplementary file 1 [file biology-12-01300-s001.zip]

Archive with 3 entries (3 files):
- Suplementary Table S8.xlsx
- Suplementary_Tables_S3_S5.xlsx
- SUPPLEMENTARY MATERIALS.pdf
