# Supplementary material for: Metagenomic and Culture-Based Analyses of Microbial Communities from Petroleum Reservoirs with High-Salinity Formation Water, and Their Biotechnological Potential
Source: Biology (Basel). 2023 Oct 2;12(10):1300. doi: 10.3390/biology12101300 (PMC10604348; doi:10.3390/biology12101300)
Supplement: Supplementary file 1 [file biology-12-01300-s001.zip › Suplementary Table S8.xlsx]

## Sheet: Tables S8 legend
	Supplementary Table S8. Taxonomic analysis of PW and IW samples

## Sheet: otu_table_normalize
OTU	15500	35943	7511	2706	2707	7860	1968	1959	IW1	IW2	silva	sequence
Otu396	0	0	0	0	0.0726533	0	0	0	0	0.206825	d:Archaea(1.00),p:Crenarchaeota(1.00),c:Nitrososphaeria(1.00),o:Nitrosopumilales(1.00),f:Nitrosopumilaceae(1.00),g:Candidatus_Nitrosopumilus(0.11),s:uncultured_archaeon(0.97)	CCAGCCTACGGGTGGCAGCAGGCGAGAAAACTTTGCAATGTGCGAAAGCACGACAAGGTTAATCCGAGTGGTTTCTGCTAAAGAAACCTTTTGTCAGTCCTAGAAACACTGATGAATAAGGGGTGGGCAAGTTCTGGTGTCAGCCGCCGCGGTAAAACCAGCACCTCAAGTGGTCAGGATGATTATTGGGCCTAAAGCATCCGTAGCTCGTTTTGTAAGTTTTCGGTTAAATCCATGCGCTTAACATATGGGCTGCCGGGAATACTGCATAACTAGGAAGTGGGAGAGGTAGACGGTACTCGGTAGGAAGGGGTAAAATCCTTTGATCTATTAATGACCACCTGTGGCGAAGGCGGTCTACCAGAACACGTTCGACGGTGAGGGATGAAAGCTGGGGGG…
Otu842	0	0	0	0	0.0145307	0	0	0.0154583	0	0	d:Archaea(1.00),p:Crenarchaeota(1.00),c:Nitrososphaeria(1.00),o:Nitrososphaerales(1.00),f:Nitrososphaeraceae(1.00),g:Nitrososphaeraceae(0.96),s:uncultured_archaeon(0.88)	CCAGCCTATGGGTCGCAGCAGGCGCGGAAACTCTGCAATAAGCGAAAGCTTGACAGGGTTATTCTGAGTGATTTCCGCTAAGGAAATCTTTTGGCACCTCTAAAAATGGTGCAGAATAAGGGGTGGGCAAGCCTGGTGTCAGCCGCCGCGGTAATACCAGCACCCCGAGTGGTCGGGACGATTATTGGGCCTAAAGCATCCGTAGCCGGTTCTACAAGTCTTCCGTTAAATCCACCTGCTTAACAAATGGGCTGCGGAGGATACTATGGAGCTAGGAGGCGGGAGAGGCAAGCGGTACTTAGTGGGTAGGGGTAAAATCCGTTGATCCATTGAAGACCACCAGTGGCGAAGGCGGCTTGCCAGAACGCACTCGACGGTGAGGGATGAAAGCTGGGGGAG…
Otu690	0	0	0.0521286	0	0	0	0	0	0	0	d:Archaea(1.00),p:Crenarchaeota(1.00),c:Nitrososphaeria(1.00),o:Nitrosotaleales(1.00),f:Nitrosotaleaceae(1.00),g:Candidatus_Nitrosotalea(1.00),s:uncultured_archaeon(0.73)	CCAGCCTATGGGGCGCACCAGGCGAGAAACCTTAGTAATGTGCGAAAGCACGACTAGGTCAGTCCGAGTGATTCCTGATAAAGGAGTCTTTTGCCTGTCCTAAAAGCACAGGTGAATAAGGGGTGGGCAGGTCTGGTGTCAGCCGCCGCGGTAATACCAGCACCTCGAGTGGTCAGGACGTTTATTGGGCCTAAAGCATCCGTAGCCGGCTCTGCAAGTCTTCGGTTAAATCCACCTGCTCAACAGATGGGCCGCTGGAGATACTACAGAGCTAGGGAGTGGGAGAGGCAGACGGTATTCAGTGGGTAGGGGTAAAATCCTCTGATCCATTGAGGACCTCCAGTGGCGAAGGCGGTCTGCCAGAACACGTTCGACGGTGAGGGATGAAAGCTGGGGGAG…
Otu196	0	0	0	1.06021	0	0	0	0	0	0	d:Archaea(1.00),p:Euryarchaeota(1.00),c:Methanococci(1.00),o:Methanococcales(1.00),f:Methanococcaceae(1.00),g:Methanothermococcus(1.00),s:uncultured_archaeon(0.68)	CCAGCCTACGGGTGGCAGCAGGCGCGAAACCTCCGCAATGCACGAAAGTGCGACGGGGGGACCCCAAGTGCTTACGCACTGCGTAGGCTTTTCTAAAGTGTAAAAAACTTTAGGAATAAGGGCTGGGCAAGTCCGGTGCCAGCAGCCGCGGTAACACCGGCGGCCCGAGTGGTGACCACTTTTATTGGGCCTAAAGCGTCCGTAGCCGGTCCAGTAAGTCCCTGTTTAAATCCTACGGCTTAACCGTAGGGCTGGCAGGGATACTGCTGGACTTGGGACCGGGAGAGGGCGAGGGTACTTCAGGGGTAGCGGTGAAATGTGTTGATCCCTGGAGGACCACCTATGGCGAAGGCACTCGCCTGGAACGGGTCCGACGGTGAGGGACGAAAGCCAGGGGCG…
Otu528	0.0375094	0.0148943	0	0	0	0	0	0	0	0	d:Archaea(1.00),p:Euryarchaeota(1.00),c:Thermococci(1.00),o:Methanofastidiosales(1.00),f:uncultured(1.00),g:uncultured(1.00),s:methanogenic_bacterium(1.00)	CCAGCCTATGGGGGGCTCCAGGCGCGAAACCTTCACAATGCTCGAAAGAGTGATGAGGGTACTCCGAGTGCCAGTGCTTAGCACTGGCTTTTCTGCAGCGTAAATAGTTGCAGGAATAAGGGCTGGGCAAGACCGGTGCCAGCCGCCGCGGTAACACCGGCAGCCCTAGTGGTGACCGCTTTTATTGGGCCTAAAGCGTTCGTAGCCGGGCCGGTAAGTCCTTGGGTAAATCCTGCGTCTCAAGCGCGGGAATTCTAAGGAAACTACCGGCCTTGAGGCCGGGATAGGCGAGAGGTACTCCCGGGGTAGGGGTAAAATCCTATAATCCTGGGGGGACCACCGATGGCGAAGGCATCTCGCTGGAACGGGCCTGACGGTGAGGGACGAGACCCAGGGGAG…
Otu1349	0	0.0297885	0	0	0	0	0	0	0	0	d:Archaea(1.00),p:Euryarchaeota(1.00),c:Thermococci(1.00),o:Methanofastidiosales(1.00),f:uncultured(1.00),g:uncultured(1.00),s:uncultured_archaeon(1.00)	CCAGGCCTATGGGGTGCTCCAGGCGCGAAACCTTCACAATGCACGAAAGTGTGATGAGGGTACTCCGAGTGCGCATACATTTGTATGTGCTTTTCTGCAGCGTAAATAGTTGCAGGAATAAGGGCTGGGCAAGACCGGTGCCAGCCGCCGCGGTAACACCGGCAGCCCTAGTGGTGGCCGCTTTTATTGGGCCTAAAGCGTCCGTAGCCGGATAGGCAAGTCTTTGGGTAAATCCTACGTCTTAAGCGTGGGAATTCTAAAGATACTACCTGTCTTGAGGCCGGGAGAGGCTAGAGGTACTCCTGGGGTAGGGGTAAAATCCTATAATCCTAGGGGGACCACCGATGGCGAAGGCATCTAGCTGGAACGGGCCTGACGGTGAGGGACGAAACCCAGGGG…
Otu805	0	0.0297885	0	0	0	0	0	0	0	0	d:Archaea(1.00),p:Halobacterota(1.00),c:Methanomicrobia(1.00),o:Methanomicrobiales(1.00),f:Methanocorpusculaceae(1.00),g:Methanocalculus(1.00),s:uncultured_Methanocalculus(0.26)	CCAGCCTATGGGGTGCTGCAGGCGCGAAAACTTTACAATGCGAGCAATCGTGATAAGGAAACCCTGAGTGCCTGTCAATGCAGGCTGTTCTGGTGTCTAACACACACCAGGAGAAAGGGCGGGGCAAGACCGGTGCCAGCCGCCGCGGTAATACCGGCTGCTCGAGTGATAGCCGCTTTTACTGGGCTTAAAGCGTTCGTAGCTTGGTCGTTAACTCTCTGGGGAAATCTTTTGGCTTAACCAAAAGGCGTCTCAGGGAAAGTGGCGATCTTGGAACCGGGAGAGGTAAGACGTACTTCGGGGGTAGGAGTGAAATCTTGTAATCCCCGAGGGACGACCGATGGCGAAGGCATCTTACCAGAACGGCTTCGACAGTGAGGGACGAAAGCTGGGGGAGCA…
Otu10	0	0	0	0.140028	4.09765	0	0	0	0	0	d:Archaea(1.00),p:Halobacterota(1.00),c:Methanomicrobia(1.00),o:Methanomicrobiales(1.00),f:Methanomicrobiaceae(0.92),g:uncultured(0.82),s:uncultured_archaeon(0.86)	CCAGCCTATGGGGGGCACCAGGCGCGAAACCTTTACAATGCGAGAAATCGTGATAAGGGAACCCCGAGTGCCTGAAACCAGGCTGTTCAGGTGTTTAAAACGCACCTGGAGAAAGGGCCGGGCAAGACCGGTGCCAGCCGCCGCGGTAATACCGGCGGCTCGAGTGGTGGCCGCTATTATTGGGCTTAAAGCGTTCGTAGCTTGGTTGTTAAGTCTCTTGGGAAATCTCACGGCTCAACCGTGAGGCATCCAAGAGATACTGGCAATCTTGGGACCGGGAGAGGTGAGAGGTACTCCAGGGGTAGGAGTGAAATCCTGTAATCCTTGGGGGACCACCGGTGGCGAAGGCGTCTCACCAGAACGGCTCCGACAGTGAGGGACGAAAGCTGGGGGAGCAAA…
Otu8	0.0250063	0.282991	0	0	0	0.23362	1.66892	27.3458	0.0842933	0	d:Archaea(1.00),p:Halobacterota(1.00),c:Methanosarcinia(1.00),o:Methanosarciniales(1.00),f:Methanosarcinaceae(1.00),g:Methanohalophilus(1.00),s:Methanohalophilus_euhalobius(0.18)	CCAGCCTATGGGGGGCAGCAGGCGCGAAACCTTTACACTGCGGGAAACCGCGATAAGGGGACACCGAGTGCCAGCATACAATGCTGGCTGTCCACATGTGTAAATAGCATGTGATAGCAAGGGCCGGGCAAGACCGGTGCCAGCCGCCGCGGTAACACCGGCGGCCCGAGTGGTAATCACTATTATTGGGTCTAAAGGGTCCGTAGCCGGTTTAATCAGTCTTCCGGGAAATCTGACAGCTCAACTGTTAGGCTACCGGGGGATACTGTTAGACTTGGGACCGGGAGAGGTAAGAGGTACTACAGGGGTAGGAGTGAAATCTTGTAATCCCTGTGGGACCACCAGTGGCGAAGGCGTCTTACCAGAACGGGTCCGACGGTGAGGGACGAAAGCTGGGGG…
Otu716	0	0	0	0	0	0	0	0	0	0.0517063	d:Archaea(1.00),p:Halobacterota(1.00),c:Methanosarcinia(1.00),o:Methanosarciniales(1.00),f:Methanosarcinaceae(1.00),g:Methanosarcina(1.00),s:uncultured_euryarchaeote(0.19)	CCAGCCTATGGGGGGCTGCAGGCGCGAAAACTTTACAATGCGGGAAACCGTGATAAGGGGACACCGAGTGCCAGCATCATATGCTGGCTGTCCAGGTGTGTAAACTACACCTGTTAGCAAGGGCCGGGCAAGACCGGTGCCAGCCGCCGCGGTAACACCGGCGGCCCGAGTGGTGATCGTGATTATTGGGTCTAAAGGGTCCGTAGCCGGTTTGGTCAGTCCTCCGGGAAATCTGACGGCTCAACCGTTAGGCTTTCGGGGGATACTGCCAGGCTTGGAACCGGGAGAGGTAAGAGGTACTACAGGGGTAGGAGTGAAATCTTGTAATCCCTGTGGGACCACCTGTGGCGAAGGCGTCTTACCAGAACGGGTTCGACGGTGAGGGACGAAAGCTGGGGG…
Otu1306	0.0250063	0	0	0	0	0	0	0	0	0.0172354	d:Archaea(1.00),p:Nanoarchaeota(1.00),c:Nanoarchaeia(1.00),o:Woesearchaeales(1.00),f:Woesearchaeales(0.99),g:Woesearchaeales(0.99),s:uncultured_crenarchaeote(0.97)	CCAGCCTACGGGTCGCAGCAGGCGCGAAAACTTTACAATGCACGAAAGTGTGATAAGGGAACCCAGAGTGCTTATGTTTTACATAGGCTTTTGCCAAGAGTAAATATCTTGGAGAATAAGTAGTGGGTAAGACTGGTGCCAGCAGCCGCGGTAACCCCAGCGCTACAAGTGGTGATCGCTTTTATTGGGCTTAAAGCGTTCGTAGCCGGATAAATAAATTCTTTGTGAAATCAATGAGCTCAACTTATTGGCGTGCAGAGAAGACTGTTTATCTTGGAACCGGGAGAAGTATGGAGTATTTCTAGGGGAGCGGTAAAATGTTATAATCCTAGAAGGGCTACCGGTGGCGAAGGCGCCATACTAGAACGGATTCGACGGTGAGGAACGAAAGCCAGGGGA…
Otu19	0.0125031	0.759607	0	0	0	0	0	0	0	0	d:Archaea(1.00),p:Nanoarchaeota(1.00),c:Nanoarchaeia(1.00),o:Woesearchaeales(1.00),f:Woesearchaeales(1.00),g:Woesearchaeales(1.00),s:uncultured_crenarchaeote(1.00)	CCAGCCTATGGGGTGCAGCAGGCACGAAACCTTTACAATGCACGAAAGTGTGATAAGGGAACCCCAAGTGCTCATGTTTTACATGGGCTTTTGCCAAGTGTAAAAAGCTTGGAGAATAAGTGGTGGGTAAGACTGGTGCCAGCAGCCGCGGTAACACCAGCGCCACGAGTGGGAACCATGTTTATTTGGCCTAAAGCGTCCGTAGCTGGCTTAGTAAGTCCTTTGTGAAAGTGTCAAGCTCAACTTGATAAAATACAGAGGAAACTACTAAACTAGAGACCGGGAGGAGTCAGGGGAATTCTATGGGGAGCGGTAAAATGCTATAATCCTTAGAGGACCACCTGTGGCGAAGGCGCCTGACTAGAACGGATCTGACAGTGAGGGACGAAAGCTAGGGGA…
Otu689	0	0	0.243267	0	0	0	0	0	0	0	d:Archaea(1.00),p:Thermoplasmatota(1.00),c:Thermoplasmata(1.00),o:Thermoplasmatales(1.00),f:Ferroplasmaceae(1.00),g:Acidiplasma(1.00),s:uncultured_archaeon(0.98)	CCAGCCTACGGGAGGCAGCAGGCGCGAAAACTGTGCAATGCGCGAAAGCGCGACACGGGGAGCTTGAGTGCCTTGGCATAGCCAAGACTTTTCTTATACCTAAAAAGTATAAGGAATAAGTGCTGGGTAAGGCGGGTGCCAGCCGCCGCGGTAACACCCGCAGCACAAGTGGTGGTCACTTTTATTGAGCCTAAAGCGTTCGTAGCCGGTTTTGTAAATCTTCAGGTAAATCCTGAAGCCTAACTTCAGAAGGCCTGAAGAGACTGCAAAACCTGAGATCGGGTGAGGTTAAACGTACTTTCAGGGTAGGGGTAAAATCCTGTAATCCTGGAAGGACGACCGGTGGCGAAGGCGTTTAACTAGAACGAATCTGACGGTGAGGAACGAAGGCTAGGGTAG…
Otu723	0.0250063	0.0148943	0	0	0	0	0	0.046375	0	0	d:Archaea(1.00),p:Thermoplasmatota(1.00),c:Thermoplasmata(1.00),o:Thermoplasmatales(1.00),f:Ferroplasmaceae(1.00),g:Ferroplasma(0.82),s:Ferroplasma_acidiphilum(0.28)	CCAGCCTACGGGGGGCTGCAGGCGCGAACACTGTGCAATGCGCGAAAGCGCGACACGGGGAGCTTGAGTGTCTTGGCATAGCCAAGACTTTTCTCATTCCTAAAAAGCATGAGGAATAAGTGCTGGGTAAGACGGGTGCCAGCCGCCGCGGTAACACCCGCAGCACGAGTAGTGGTCACTTTTATTGAGCCTAAAGCGTTCGTAGCCGGTTTTGTAAATCTTCAGATAAAGCCTGAAGCTTAACTCCAGAAAGTCTGAAGAGACTGCAAGACTTGAGATCGGGTGAGGTTAAACGTACTTTCAGGGTAGGGGTAAAATCCTGTAATCCCGGAAGGACGACCAGTGGCGAAAGCGTTTAACTAGAACGAATCTGACGGTAAGGAACGAAGGCTAGGGTAG…
Otu737	0.262566	0.0148943	0	0	0	0.106191	0	0	0	0	d:Bacteria(1.00),p:Desulfobacterota(0.60),c:Desulfovibrionia(0.60),o:Desulfovibrionales(0.60),f:Desulfoplanaceae(0.58),g:Desulfoplanes(0.58),s:uncultured_organism(0.46)	CCAGCCTATGGGTGGCTGCAGCGGGGAATATTGGACAATGGGCGAAAGCCTGATCCAGCCATGCCGCGTGTGTGAAGAAGGCCTTTTGGTTGTAAAGCACTTTAAGCGAGGAGGAGGCTACTTAGATTAATACTCTAGGATAGTGGACGTTACTCGCAGAATAAGCACCGGCTAACTCTGTGCCAGCAGCCGCGGTAATACGGAGGGTGCAAGCGTTATTCGGAATTACTGGGCGTAAAGCGTACGTAGGCGGCGAGGTAAGTCAGGTGTGAAATCCCACGGCTCAACCGTGGAACTGCACTTGAAACTGCTTTGCTCGAGTACTGGAGGGGATGGCGGAATTCCTGGTGTAGGAGTGAAATCCGTAGATATCAGGAGGAACACCGGTGGCGAAGGCGG…
Otu1194	0.0250063	0.0297885	0.0173762	0	0	0.0106191	0	0	0	0	d:Bacteria(1.00),p:Desulfobacterota(0.74),c:Desulfovibrionia(0.74),o:Desulfovibrionales(0.74),f:Desulfoplanaceae(0.74),g:Desulfoplanes(0.74),s:Desulfoplanes_formicivorans(0.18)	CCAGCCTACGGGAGGCTCCAGTGGGGAATATTGGGCAATGGGCGGAAGCCTGACCCAGCGACGCCGCGTGCGGGAAGACGGCTTTAGGGTTGTAAACCGCTGTTGTACGGGAAGAAGAGCATGACGGTACCGTACGAGGAAGGTCCGGCTAACTACGTGCCAGCAGCCGCGGTAATACGTAGGGACCGAGCGTTATCCGGAATTACTGGGCGTAAAGGGCACGCAGGCGGCGAGGTAAGTCAGGTGTGAAATCCCACGGCTCAACCGTGGAACTGCACTTGAAACTGCTTTGCTCGAGTACTGGAGGGGATGGCGGAATTCCTGGTGTAGGAGTGAAATCCGTAGATATCAGGAGGAACACCGGTGGCGAAGGCGGCCATCTGGACAGTAACTGACGCT…
Otu745	0.0250063	0	0	0	0	0	0	0	0	0	d:Bacteria(1.00),p:Desulfobacterota(0.46),c:Desulfovibrionia(0.46),o:Desulfovibrionales(0.46),f:Desulfoplanaceae(0.43),g:Desulfoplanes(0.43),s:uncultured_organism(0.44)	CCAGCCTACGGGGGGCACCAGTGGGGAATATTGGGCAATGGGCGCAAGCCTGACCCAGCAACGCCGTGTGAGGGATGAAGGTCTTCGGATTGTAAACCTCTGTCAGAAGGGAAGAAGTGCACGAGGTCCAATAGGCCTTGTGTTCGACGGTACCTTCAGAGGAAGCACCGGCTAACTCCGTGCCAGCAGCCGCGGTAATACGGAGGGTGCAAGTGTTATTCGGAATTACTGGGCGTAAAGCGTACGTAGGCGGCCCAGCAAGTCAGAGGTGAAAGGCATTGGCTCAACCAATGTAAGCCTTTGAAACTGTTGGGCTTGAGTGCAGGAGAGGTAAGTGGAATTCCTAGTGTAGAGGTGAAATTCGTAGATATTAGGAGGAACACCAGTGGCGAAGGCGAC…
Otu743	0.0125031	0.0446828	0.0173762	0	0	0.0424764	0	0	0	0	d:Bacteria(1.00),p:Desulfobacterota(0.72),c:Desulfovibrionia(0.72),o:Desulfovibrionales(0.72),f:Desulfoplanaceae(0.69),g:Desulfoplanes(0.69),s:Desulfoplanes_formicivorans(0.07)	CCAGCCTACGGGGGGCAGCAGCTAAGAATCTTCCGCAATGGGCGAAAGCCTGACGGAGCGACGCCGCGTGAACGAAGAAGGCCGAAAGGTTGTAAAGTTCTTTTCATGTGGATGAATAAGGACTGTAGGGAATGACAGTCTGATGACGTTAAACTTGGAATAAGCCCCGGCTAATTACGTGCCAGCAGCCGCGGTAATACGGAGGGTGCAAGCGTTATTCGGAATTACTGGGCGTAAAGCGTACGTAGGCGGCGAGGTAAGTCAGGTGTGAAATCCCACGGCTCAACCGTGGAACTGCACTTGAAACTGCTTTGCTAGAGTACTGGAGGGGATGGCGGAATTCCTGGTGTAGGAGTGAAATCCGTAGATATCAGGAGGAACACCGGTGGCGAAGGCGGC…
Otu177	0.0125031	0	0	0	0.159837	0	0	0.0154583	0	0.327473	d:Bacteria(1.00),p:Deferrisomatota(0.70),c:Defferrisomatia(0.70),o:Defferrisomatales(0.70),f:Defferrisomataceae(0.70),g:Deferrisoma(0.70),s:uncultured_Syntrophobacterales(0.31)	CCAGCCTATGGGTTGCAGCAGTGGGGAATATTGCGCAATGGGCGAAAGCCTGACGCAGCAACGCCGCGTGGGTGAAGAAGGCCTTTGGGTCGTAAAGCCCTGTCAGATGGGAAGAAACCTGCGTAAGCAGCTGACGGTACCATCAAAGGAAGCACCGGCTAACTCCGTGCCAGCAGCCGCGGTAATACGGAGGGTGCAAGCGTTGTTCGGAATCACTGGGCGTAAAGGGCGCGTAGGCGGTCTGCCAAGTCTGATGTGAAAGCCCGGGGCTTAACCCCGGAAGTGCATTGGAAACTGGTAGACTTGAGTTCGGGAGAGGAGAGCAGAATTCCCGGTGTAGGGGTGAAATCCGTAGATATCGGGAGGAAAACCAGTGGCGAAGGCGGCTCTCTGGAACGA…
Otu739	0.0125031	0.0148943	0	0	0	0.0106191	0	0	0	0	d:Bacteria(1.00),p:Synergistota(0.79),c:Synergistia(0.79),o:Synergistales(0.79),f:Synergistaceae(0.79),g:Thermovirga(0.71),s:uncultured_Thermovirga(0.55)	CCAGCCTACGGGTCGCAGCAGTGGGGAATATTGGGCAATGGGCGCAAAGCCTGACCCAGCGACGCCGCGTGAGGGAAGACGGCCTTTGGGTTGTAAACCTCTGTTGTACGGGAAGAAGCGAGTGACGGTACCGTACGAGGAAGCCCCGGCAAACTACGTGCCAGCAGCCGCGGTAACACGTAGGGGGCGAGCGTTGTCCGGAATTACTGGGCGTAAAGGGCACGCAGGCGGAGATGCAAGTCTGCTGTGAAATGTCAGGGCTTAACCCTGGAGTTGCGGTAGAAACTGCATGTCTAGAGTACTGGAGAGGGAAGCGGAATTCCTGGTGTAGGAGTGAAATCCGTAGATATCAGGAGGAACACCGGTGGCGAAGGCGGCCATCTGGACAGTAACTGACGC…
Otu1656	0.0125031	0	0	0	0	0.0637146	0	0	0	0	d:Bacteria(1.00),p:Desulfobacterota(0.67),c:Desulfovibrionia(0.67),o:Desulfovibrionales(0.67),f:Desulfoplanaceae(0.67),g:Desulfoplanes(0.67),s:uncultured_organism(0.39)	CCAGCCTACGGGGGGCAGCAGTGGGGAATCTTCCACAATGGGCGCAAGCCTGATGGAGCAACGCCGCGTGAATGAAGAAGGCCTTAGGGTCGTAAAGTTCTGTCCTTAGGGAAGAACCGTGGGTATAGCAAATGATACCCACCTGACGGTACCTTTGGAGGAAGCACTGGCTAACTACGTGCCAGCAGCCGCGGTAATACGTAGAGTGCAAGCGTTGTCCGGAATTACTGGGCGTAAAGCGTACGTAGGCGGCGAGGTAAGTCAGGTGTGAAATCCCACGGCTCAACCGTGGAACTGCACTTGAAACTGCTTTGCTAGAGTACTGGAGGGGATGGCGGAATTCCTGGTGTAGGAGTGAAATCCGTAGATATCAGGAGGAACACCGGTGGCGAAGGCGGC…
Otu658	0	0.0297885	0	0	0	0	0	0	0	0	d:Bacteria(1.00),p:Desulfobacterota(0.53),c:Desulfovibrionia(0.51),o:Desulfovibrionales(0.51),f:Desulfoplanaceae(0.48),g:Desulfoplanes(0.48),s:uncultured_Desulfomicrobiaceae(0.28)	CCAGCCTACGGGGGGCTGCAGTGGGGAATATTGCGCAATGGGGGAAACCCTGACGCAGCAGCGCCGCGTGAACGAAGAAGGCCTTCGGGTCGTAAAGTTCTGTCAAGTGGGACGAAGTCCGGAAAGCGAATAGTTTTCCGGGTGACGGTACCTAAAGAGGAAGCTCCGGCTAACTACGTGCCAGCAGCCGCGGTAATACGTAGGGAGCAAGCGTTGTCCGGAATTACTGGGCGTAAAGGGCGCGTAGGCGGCGAGGTAAGTCAGGTGTGAAATCCCACGGCTCAACCGTGGAACTGCACTTGAAACTGCTTTGCTAGAGTACTGGAGGGGATGGCGGAATTCCTGGTGTAGGAGTGAAATCCGTAGATATCAGGAGGAACACCGGTGGCGAAGGCGGCC…
Otu315	0	0.0446828	0	0	0	0	0	0	0	0	d:Bacteria(1.00),p:Desulfobacterota(0.67),c:Desulfobacteria(0.67),o:Desulfobacterales(0.67),f:Desulfobacteraceae(0.65),g:Desulfotignum(0.60),s:Desulfotignum_balticum(0.13)	CCAGCCTACGGGGTGCAGCAGTGAGGAATTTTGCGCAATGGGGGAAACCCTGACGCAGCAACGCCGCGTGAGTGAAGAAGGCCCTTGGGTCGTAAAGCTCTGTCAACTGGGAAGAAGTTGTTATTGTTTAATAAATGATAGCATTGACGGTACCAGTGGAGGAAGCGCCGGCTAACTCCGTGCCAGCAGCCGCGGTAACACGGGGGGCGCAAGCGTTATTCGGAATTATTGGGCGTAAAGGGAGCGTAGGCGGTTGAATAAGTAAGGTGTGAAAGTTACGGGCTCAACTCGTAGTTGCGCCTTAAACTGTTCAGCTAGAGGATGTAAGAGGAAAGCGGAACTCATGGTGTAGCGGTGAAATGCGTAGATATCATGAGGAACACCAGTAGCGAAGGCGGC…
Otu506	0	0.0297885	0	0	0	0	0	0	0	0	d:Bacteria(1.00),p:Proteobacteria(0.28),c:Gammaproteobacteria(0.26),o:uncultured(0.01),f:uncultured(0.01),g:uncultured(0.19),s:uncultured_bacterium(0.51)	CCAGCCTATGGGAGGCAGCAGTGGGGAATATTGGGCAATGGGGGCAACCCTGACGGAGCAATACCTCGTGAATGAAGAAGGGTTTAGGCTCGTAAAGTTCAGTCGGCAGGGAAGAAGGTTGTGCATGAAAATATTGTGTACAGCTTGACGGTACCTGCAGAGGAAGCCACGGCTAATTACGTGCCAGCAGCCGCGGTAATACGTAAGTGGCGAGCGTTGTCCGGAATTACTGGGCGTAAAGAACACGTAGGCGGCGAATTAAGTCAGTAGTGAAATCCCCGGGCTCAACCTGGGAACTGCTGCTGAAACTGGTTTGCTTGAGTACCGGAGGGGAAAGCAGAATTTCATGTGTAGCGGTGAAATGCGTAGAGATGTGAGAGAATACCAGAGGCGAAGGCG…
Otu382	0	0.0148943	0.0173762	0	0	0	0	0	0	0	d:Bacteria(1.00),p:Desulfobacterota(0.68),c:Desulfovibrionia(0.68),o:Desulfovibrionales(0.68),f:Desulfoplanaceae(0.65),g:Desulfoplanes(0.65),s:uncultured_organism(0.59)	CCAGCCTATGGGGTGCTGCAGTGGGGAATATTGGGCAATGGGCGCAAGCCTGACCCAGCAACGCCGTGTGAGGGATGAAGGTCTTCGGATTGTAAACCTCTGTCAGAAGGGAAGAAGTGCACGAGGTCCAATAGGCCTTGTGTTTGACGGTACCTTCAGAGGAAGCACCGGCTAACTCCGTGCCAGCAGCCGCGGTAATACGGAGGGTGCAAGCGTTATTCGGAATTACAGGGCGTAAAGGGCACGCAGGCGGTCATGCAAGTCAGCTGTTAAAGATGGGGGCTTAACCCTTAGGAGCGGTTGAAACTGTGTGACTTGAGTACTGGAGAGGTAAGTGGAATTCCCGGTGTAGCGGTGAAATGCGTAGATATCGGGAAGAACACCAGTGGCGAAGGCGGC…
Otu627	0	0.0744713	0	0	0	0	0	0	0	0	d:Bacteria(1.00),p:Caldatribacteriota(0.58),c:JS1(0.58),o:JS1(0.58),f:JS1(0.58),g:JS1(0.58),s:uncultured_bacterium(0.49)	CCAGCCTACGGGGGGCTCCAGTGGGGAATATTGGGCAATGGGCGCAAGCCTGACCCAGCAACGCCGTGTGAGGGATGAAGGTCTTCGGATTGTAAACCTCTGTCAGAAGGGAAGAAGTGCACGAGGTCCAATAGGCCTTGTGTTTGACGGTACCTTCAGAGGAAGCACCGGCTAACTCCGTGCCAGCAGCCGCGGTAGTACGGAGGGTGCAAGCGTTATTCGGAATTACTGGGCGTAAAGAGCTCGTAGGCGGTCTTAAAAGTCAGGTGTGAAATTATCAGGCTCAACCTGATAAGGTCATCTGAAACTTTAAGACTTGAGGATAGAAGAGGAAAGTGGAATTCCCGGTGTAGCGGTGAAATGCGTAGATATCGGGAGGAACACCAGTGCGAAGGCGGC…
Otu1513	0	0.134048	0	0	0	0.0106191	0	0	0	0	d:Bacteria(1.00),p:Patescibacteria(0.51),c:Parcubacteria(0.43),o:Candidatus_Moranbacteria(0.33),f:Candidatus_Moranbacteria(0.33),g:Candidatus_Moranbacteria(0.33),s:Candidatus_Moranbacteria(0.03)	CCAGCCTACGGGTCGCTCCAGTCGAGAATCTTCGGCAATGCACGAAAGTGTGACCGAGCGACGCCGCGTGGAGGATGACAGTCTTCGGATTGTAAACTCCTTTTCTTGAGGAAAAAATTATTGATGGTACTCAAGGAATAAGAGGTTGCTAACTCTGTGCCAGCAGCAGCGGTAATACAGAGACCTCAAGCGTTATCCGGATTTATTGGGCGTAAAGGGTGGGTAGGCGGCATAGATAGTCAGATGTTAAATCGCTGAGCTTAACTCAGCGGCTGCATTTGAAACGTCTATGCTAGAAACAAGCAGAGGTTAGCGGAACCCATGGTGTAGGAGTGAAATCCGTAGATATCAGGAGGAACACCGGTGGCGAAGGCGGCCATCTGGACAGTAACTGACGCT…
Otu1729	0	0.0446828	0	0	0	0	0	0	0	0	d:Bacteria(1.00),p:Desulfobacterota(0.39),c:Desulfovibrionia(0.39),o:Desulfovibrionales(0.39),f:Desulfoplanaceae(0.38),g:Desulfoplanes(0.38),s:uncultured_organism(0.30)	CCAGCCTACGGGGTGCTGCAGTGGGGAATATTGGGCAATGGGCGCAAGCCTGACCCAGCAACGCCGTGTGAGGGAAGACGGCCTTTGGGTTGTAAACCTCTGTTGTACGGGAAGAAGGGCGTGACGGTACCGTACGAGGAAGCCCCGGCAAACTACGTGCCAGCAGCCGCGGTAACACGTAGGGGGCGAGCGTTGTCCGGAAGTACTGGGCGTAAAGGGCACGCAGGCGGGCATGTATGTCTGCTGTGAAATGTCAGGGCTCAACCCTGGAGTTGCGGTAGAAACTGCTTTGCTCGAGTACTGGAGGGGATGGCGGAATTCCTGGTGTAGGAGTGAAATCCGTAGATATCAGGAGGAACACCGGTGGCGAAGGCGGCCATCTGGACAGTAACTGACGCT…
Otu21	0	0.0148943	0	0	0	0.509716	5.15712	0.139125	0.0280978	0	d:Bacteria(1.00),p:Actinobacteriota(0.05),c:Actinobacteria(0.03),o:Micrococcales(0.01),f:Microbacteriaceae(0.01),g:Agromyces(0.01),s:uncultured_bacterium(0.68)	CCAGCCTACGGGGCGCTGCAGTGGAGAATCTTGCACAATGGGGGCAACCCTGATGCAGCGACGCCGCGTGGATGAGGAAGGCCTTACAGGTTGTAAAGTCCTTTTATGCAGGAAGAACGGCGGACTATCGAATAGGTAGTTGGTGTGACGGTACTGCATGAATAAGTCACGGCTAACTCCGTGCCAGCAGCCGCGGTAATACGGAGGTGGCGAATGTTGCTCGGAATCACTGGGCGTACAGGGCACGTAGGCGGATATACAAGTCAATAGTGAAAGTCATATGCCTAACGTATGAATTGCTATTGAAACTGAATATCTAGAGTTTTGCAGAGGATGACGGAACACCTGGAGTAGCGGTGAAATGCGTAGATATCAGGTGGAACACCGACGGCGAAGGCA…
Otu1460	0	0.0297885	0	0	0	0	0	0	0	0	d:Bacteria(1.00),p:Desulfobacterota(0.46),c:Desulfovibrionia(0.45),o:Desulfovibrionales(0.45),f:Desulfoplanaceae(0.41),g:Desulfoplanes(0.41),s:uncultured_organism(0.38)	CCAGCCTACGGGAGGCACCAGTCGAGAATCTTCGGCAATGCACGAAAGTGTGACCGAGCGACGCCGCGTGGAGGATGACAGTCTTCGGATTGTAAACTCCTTTTCTTGAGGAAAAAATTATTGATGGTACTCAAGGAATAAGAGGTTGCTAACTCTGTGCCAGCAGCAGCGGTAATACAGAGACCTCAAGCGTTATCCGGATTTATTGGGCGTAAAGGGTGGGTAGGCGGCCTGATAAGTCAGATGTGAAAGCCCGGGGCTCAACCGTGGAACTGCACTTGAAACTGCTTTGCTCGAGTACTGGAGGGGATGGCGGAATTCCTGGTGTAGGAGTGAAATCCGTAGATATCAGGAGGAACACCGGTGGCGAAGGCGGCCATCTGGACAGTAACTGACGCT…
Otu54	0	0	0.920938	0	0	0	0	0	0	0	d:Bacteria(1.00),p:Proteobacteria(0.34),c:Alphaproteobacteria(0.34),o:Rhizobiales(0.31),f:Hyphomicrobiaceae(0.29),g:Hyphomicrobium(0.21),s:uncultured_bacterium(0.23)	CCAGCCTATGGGGTGCAGCAGTGGGGAATATTGGACAATGGGCGAAAGCCTGATCCAGCCATGCCGCGTGAGTGACGAAGGTCTTCGGATTGTAAAGCTCTTTTGGCGGGGACGATAATGACGGTACCCGCAGAATAAGCCCCGGCTAACTTCGTGCCAGCAGCCGCGGTAATACGAAGGGGGCTAGCGTTGTTCGGAATTACTGGGTGTAAAGGGTGCTCAGGTGGATTTGTTAGTCGGAGGTGAAACTCCGGAGCTTAACTCCGGAACTGCCTCCGAAACAGCAAGTCTTGAGTTTGGTAGAGGATGATGGAATATCTGGTGTAGCAGTGAAATGCGTAGATATCAGATAGAACACCAATGGCGAAGGCAGTCATCTGGGCCATAACTGACACTAAA…
Otu1288	0	0	0.0347524	0	0	0	0	0	0	0	d:Bacteria(1.00),p:Desulfobacterota(0.59),c:Desulfovibrionia(0.59),o:Desulfovibrionales(0.59),f:Desulfoplanaceae(0.59),g:Desulfoplanes(0.59),s:uncultured_organism(0.43)	CCAGCCTATGGGGTGCTGCAGTGGGGAATATTGGACAATGGGCGAAAGCCTGATCCAGCAATGCCGCGTGAGTGATGAAGGCCTTAGGGTTGTAAAGCTCTTTTACCCGGGATGATAATGACAGTACCGGGAGAATAAGCACCGGCTAACTACGTGCCAGCAGCCGCGGTAATACGTAGGGTGCGAGCGTTAATCGGAATTACTGGGCGTAAAGCGTACGTAGGCGGCGAGGTAAGTCAGGTGTGAAATCCCACGGCTCAACCGTGGAACTGCACTTGAAACTGCTTTGCTCGAGTACTGGAGGGGATGGCGGAATTCCTGGTGTAGGAGTGAAATCCGTAGATATCAGGAGGAACACCGGTGGCGAAGGCGGCCATCTGGACAGTAACTGACGCTGAG…
Otu1498	0	0	0.104257	0	0	0.0106191	0	0	0	0	d:Bacteria(1.00),p:Desulfobacterota(0.62),c:Desulfovibrionia(0.62),o:Desulfovibrionales(0.62),f:Desulfoplanaceae(0.57),g:Desulfoplanes(0.57),s:uncultured_organism(0.61)	CCAGCCTACGGGGGGCAGCAGTGGGGAATATTGGGCAATGGGCGCAAGCCTGACCCAGCAACGCCGTGTGAGGGATGAAGGTCTTCGGATTGTAAACCTCTGTCAGAAGGGAAGAAGTGCACGAGGTCCAATAGGCCTTGTGTTTGACGGTACCTTCAGAGGAAGCACCGGCTAACTCCGTGCCAGCAGCCGCGGTAATACGGAGGGTGCAAGCGTTATTCGGAATTACTGGGCGTAAGGCGTACGCAGGCGGCACCTTAAGTCTGATGTGAAATCTTGCGGCTCAACCGCAAGCGGTCATTGGAAACTGGGGCGCTTGAGTGCAGAAGAGGAGAGCAGAATTCCACGTGTAGCGGTGAAATGCGTAGAGATGTGGAGGAATACCGGTGGCGAAGGCGG…
Otu613	0	0	0.104257	0	0	0	0	0	0	0	d:Bacteria(1.00),p:Actinobacteriota(0.64),c:Actinobacteria(0.64),o:Corynebacteriales(0.63),f:Dietziaceae(0.62),g:Dietzia(0.62),s:Dietzia_sp.(0.11)	CCAGCCTATGGGGGGCTGCAGTAGGGAACCTTCCGCAATGGACGAAAGTCTGACGGAGCAACGCCGCGTGAGTGATGAAGGTTTTCGGATCGTAAAGCTCTGTTGTTAGGGAAGAACAAGTTGGGTAGTAACTGACCTAACCTTGACGGTACCTAACCAGAAAGCCACGGCTAACTACGTGCCAGCAGCCGCGGTAATACGTAGGTGGCAAGCGTTGTCCGGAATTATTGGGCGTAAAGAGCTCGTAGGCGGTTTGTCACGTCGTCTGTGAAATCCCTCGGCTTAACCGGGGGCGTGCAGGCGATACGGGCAGACTTGAGTACTACAGGGGAGACTGGAATCCCTGGTGTAGCGGTGAAATGCGCAGATATCAGGAGGAACACCGGTGGCGAAGGCGGG…
Otu39	0	0	0.0347524	0	0	0	0	0	0	0	d:Bacteria(1.00),p:Desulfobacterota(0.54),c:Desulfovibrionia(0.42),o:Desulfovibrionales(0.42),f:Desulfohalobiaceae(0.41),g:Desulfovermiculus(0.41),s:uncultured_organism(0.41)	CCAGCCTATGGGGCGCTCCAGTGGGGAATATTGGACAATGGGGGAAACCCTGATCCAGCAATGCCGCGTGAATGAAGAAGGCCTTAGGGTTGTAAAGTTCTTTCACCTGTGAAGATAATGACGGTAGCAGGAGAAGAAGCCCCGGCTAACTCCGTGCCAGCAGCCGCGGTAAGACGGAGGGGGCTAGCGTTGTTCGGAATGACTGGGCGTAAAGGGCGCGTAGGTTGCGTGGTAAGTCAGATGTGAAAGCCCCCGGCTCAACCGGGGAACTGCATTTGAAACTGCCATGCTTGAGTACGACAGAGGGTGGCGGAATTCCCGGTGTAGGAGTGAAATCCGTAGATATCGGGAGGAACACCAGTGGCGAAGGCGGCCACCTGGGTCGATACTGACGCTGAG…
Otu1214	0	0	0.0347524	0	0	0	0	0	0	0	d:Bacteria(1.00),p:Desulfobacterota(0.73),c:Desulfovibrionia(0.73),o:Desulfovibrionales(0.73),f:Desulfoplanaceae(0.71),g:Desulfoplanes(0.71),s:uncultured_organism(0.52)	CCAGCCTATGGGTGGCTGCAGTGGGGAATATTGGGCAATGGGGGCAACCCTGATCCAGTCATGCCGCGTGAGTGAAGAAGGCCTTCGGGTTGTAAAGCTCTTTCGGCCGGGAAGAAATCGTGGTCTCTAACATAGGCCATGGATGACGGTACCGGACTAAGAAGCACCGGCTAACTACGTGCCAGCAGCCGCGGTAATACGGAGGGTGCAAGCGTTATTCGGAATTACTGGGCGTAAAGCGTACGTAGGCGGCGAGGTAAGTCAGGTGTGAAATCCCACGGCTCAACCGTGGAACTGCACTTGAAACTGCTTTGCTCGAGTACTGGAGGGGATGGCGGAATTCCTGGTGTAGGAGTGAAATCCGTAGATATCGGGAGGAACACCGGTGGCGAAGGCGGC…
Otu1287	0	0	0.0173762	0.020004	0	0	0	0	0	0	d:Bacteria(1.00),p:Proteobacteria(0.71),c:Alphaproteobacteria(0.71),o:Rhizobiales(0.71),f:Xanthobacteraceae(0.70),g:Bradyrhizobium(0.62),s:Bradyrhizobium_elkanii(0.09)	CCAGCCTATGGGATGCTGCAGTGGGGAATATTGGGCAATGGGCGCAAGCCTGACCCGGCAACGCCGTGTGAGGGATGAAGGTCTTCGGATTGTAAACCTCTGTCAGAAGGGAAGAAGTGGCAGTTATTTAATATATAACTGCTTTGACGGTACCTTCAGAGGAAGCACCGGCTAACTCCGTGCCAGCAGCCGCGGTAATACGGAGGGTGCAAGCGTTATTCGGAATCACTGGGCGTAAAGGGTGCGTAGGCGGGTCTTTAAGTCAGGGGTGAAATCCTGGAGCTCAACTCCAGAACTGCCTTTGATACTGAAGATCTTGAGTTCGGGAGAGGTGAGTGGAACTGCGAGTGTAGAGGTGAAATTCGTAGATATTCGCAAGAACACCAGTGGCGAAGGCGG…
Otu340	0	0	0	0.480096	0	0	0	0	0	0	d:Bacteria(1.00),p:Myxococcota(0.37),c:bacteriap25(0.37),o:bacteriap25(0.37),f:bacteriap25(0.37),g:bacteriap25(0.37),s:uncultured_soil(0.14)	CCAGCCTATGGGGGGCAGCAGTGGGGAATATTGCGCAATGGGCGAAAGCCTGACGCAGCAACGCCGCGTGAGTGATGAAGGCCTTCGGGTCGTAAAGCTCTGTCGGAGGGAACGAATGCTTTTGAGGTTAATAGCCTCGGGAGGTGACGGTACCCTCAAAGGAAGCACCGGCTAACTCTGTGCCAGCAGCCGCGGTAATACAGAGGGTGCAAGCGTTGTTCGGAATTATTGGGCGTAAAGGGCGTGTAGGCGGTCTGCTAAGTCATGTGTGAAATCCCTCGGCTTAACCGAGGAACGACGCATGAAACTGGCAAGCTAGAGTACCAAAGAGGGGGGTGGAATTCCCGGTGTAGCGGTGAAATGCGTAGATATCGGGAGGAACACCGGTGGCGAAGGCGG…
Otu381	0	0	0	0.040008	0	0	0	0	0	0	d:Bacteria(1.00),p:Planctomycetota(0.74),c:Phycisphaerae(0.74),o:Tepidisphaerales(0.74),f:WD2101_soil_group(0.69),g:WD2101_soil_group(0.69),s:uncultured_planctomycete(0.33)	CCAGCCTACGGGTCGCACCAGTGGGGAATATTGGGCAATGGGCGCAAGCCTGACCCAGCAACGCCGTGTGAGGGAAGAAGGTTTTCGGATCGTAAACCTCTGTCAGAAGGGAAGAAGTGGCAGTTATTTAATATATAACTGCTTTGACGGTACCTTCAGAGGAAGCACCGGCTAACTCCGTGCCAGCAACCGCGGTAATACAGAGGTCTCGAGCGTTAGGCGGAATCACTGGGCTTAAAGCGTGTGTAGGCGGATCGTTAAGTACCTTGTGAAATCCCATGGCTCAACCATGGAACTGCTTGGTATACTGGCGATCTTGTGCAACCTAGGGGCGAGCGGAACAGATGGTGGAGCGGCGAAATGCGTAGATATCATCTGGAACGCCAATGGTGAAAACAG…
Otu170	0	0	0	0	0.145307	0	0	0	0	0.103413	d:Bacteria(1.00),p:Firmicutes(0.61),c:Clostridia(0.38),o:Lachnospirales(0.15),f:Defluviitaleaceae(0.03),g:Defluviitalea(0.03),s:uncultured_Bacillus(0.01)	CCAGCCTACGGGGTGCTGCAGTAGGGAATATTCCGCAATGGGCGAAAGCCTGACGGAGCGACGCCGCGTGAATGAAGAAGTCCTTCGGGATGTAAAGTTCAATCGGCCGGGGAAGAATGGTTTTCATACTAATAATATGAGAGCAGAGACGGTACCCGGAATGAAGCCACGGCTAATTACGTGCCAGCAGCCGCGGTAATACGTAAGTGGCAAGCGTTATCCGGAATCACTGGGTGTAAAGGGTGTGTAGGCGGTAATAAAAGTTTTGTGTTTAAATTCAGGGCTCAACCCTGAACTGGCATAAAGGACTGTATTGCTAGAGTGACAAAGAGGAAACTGGAACTCCAGGTGAAGCGGTGAAATGTGTAGATATCTGGGGGAACACCAATGGCGAAGGCA…
Otu1029	0	0	0	0	0.0145307	0	0	0	0	0.0172354	d:Bacteria(1.00),p:Bdellovibrionota(0.34),c:Oligoflexia(0.34),o:0319-6G20(0.33),f:0319-6G20(0.33),g:0319-6G20(0.33),s:metagenome(0.07)	CCAGCCTACGGGGGGCTGCAGTTAGGAATCTTGCGCAATGGGGGAAACCCTGACGCAGCGACGCCGCGTGTGTGAAGAAGGCCTTAGGGTTGTAAAGCACTGTCGCCTGGGACGAAGTGATATTTGGGGAAAGTTCAAATATCTTGACGGTACCGGGAAAGGAAGCACCGGCTAACTCTGTGCCAGCAGCCGCGGTAATACAGAGGGTGCAAGCGTTGTTCGGATTTATTGGGCGTAAAGAGCGTGTAGGCTGTATAGTAAGTCTGATGTGAAATCTCGGAGCTCAACTCCGAAACTGCATTGGATACTGTTATACTAGAGTACTGGAGGGGGTAGCGGAATTCCTGGTGTAGAGGTGAAATTCGTAGATATCAGGAAGAACACCGGTGGCGAAGGCGG…
Otu154	0	0	0	0	0.0290613	0	0	0	0	0	d:Bacteria(1.00),p:Planctomycetota(0.05),c:Phycisphaerae(0.05),o:S-70(0.02),f:S-70(0.02),g:S-70(0.02),s:uncultured_bacterium(0.66)	CCAGCCTACGGGGGGCAGCAGTAGGGAATATTCCGCAATGGGCGAAAGCCTGACGGAGCGACGCCGCGTGAATGAAGAAATCTTTCGGGATGTAAAGTTCAATCGACCAGGGAAGAATGGCTGATATATTAATAATATGTCAGCAGGGACGGTACCTGGAACGAAGCCACGGCTAATTACGTGCCAGCAGCCGCGGTAATACGTAAGTGGCAAGCGTTATCCGGAATCACTGGGTGTAAAGGGTGTGTAGGCGGTAATTTAAGTTTCGCGTTTAAGATCAGGGCTCAACCCCGACATGGCGCGAAATACTGAATTGCTTGAGTGACGAAGAGGAAGTTGGAACTCCAGGTGAAGCGGTGAAATGTGTAGATATCTGGGGGAACACCAATGGCGAAGGCA…
Otu1244	0	0	0	0	0.0290613	0	0	0	0	0	d:Bacteria(1.00),p:Firmicutes(0.79),c:Clostridia(0.79),o:Eubacteriales(0.64),f:Eubacteriaceae(0.64),g:Acetobacterium(0.59),s:uncultured_bacterium(0.71)	CCAGCCTATGGGAGGCAGCAGTGGGGAATATTGGGCAATGGGCGCAAGCCTGACCCAGCAACGCCGTGTGAGGGAAGAAGGTTTTCGGATCGTAAACCTCTGTCAGAAGGGAAGAAGTGGCAGTTATTTAATATATAACTGCTTTGACGGTACCTTCAGAGGAAGCACCGGCTAACTCCGTGCCAGCAGCCGCGGTAATACGTAGGGGACAAGCGTTGTCCGGATTTACTGGGCGTAAAGGGCACGCAGGCGGTTTTTTAAGTCAGATGTGAAAGGTACCGGCTCAACCGGTGACATGCATTTGAAACTGAAAGACTTGAGTATTGGAGAGGCAAGTGGAATTCCTAGTGTAGCGGTGAAATGCGTAGATATTAGGAGGAACACCGGTGGCGAAGGCGG…
Otu374	0	0	0	0	0.0290613	0	0	0.0154583	0	0	d:Bacteria(1.00),p:Desulfobacterota(0.70),c:Desulfovibrionia(0.70),o:Desulfovibrionales(0.70),f:Desulfohalobiaceae(0.68),g:Desulfovermiculus(0.68),s:uncultured_organism(0.69)	CCAGCCTACGGGAGGCAGCAGTGGGGAATTTTGGACAATGGGCGAAAGCCTGATCCAGCAATGCCGCGTGCAGGACGAAGGCCTTCGGGTTGTAAACTGCTTTTGTACGGAACGAAACGGTCTCTTCTAATAAAGGGGGCTAATGACGGTACCGTAAGAATAAGCACCGGCTAACTACGTGCCAGCAGCCGCGGTAATACGGAGGGTGCAAGCGTTATTCGGAATCACTGGGCGTAAGGCGCGCGTAGGTTGCGTGGTAAGTCAGATGTGAAAGCCCCCGGCTCAACCGGGGAACTGCATTTGAAACTGCCATGCTTGAGTACGACAGAGGGTGGCGGAATTCCCGGTGTAGGAGTGAAATCCGTAGATATCGGGAGGAACACCAGTGGCGAAGGCGGC…
Otu440	0	0	0	0	0.043592	0	0	0	0	0.137883	d:Bacteria(1.00),p:Bacteroidota(0.62),c:Kapabacteria(0.51),o:Kapabacteriales(0.51),f:Kapabacteriales(0.51),g:Kapabacteriales(0.51),s:uncultured_Chlorobi(0.03)	CCAGCCTACGGGTGGCTGCAGTGAGGAATTTTCCACAATGGGCGCAAGCCTGACGGAGCGACGCCGCGTGAGGGACGAAGGGGCTATGCCTTGTAAACCTCTGTCGGAAGGGAAGAATGAGACCCTCGGGGTCTTTGGACAGTACCTTTAAAGGAAGGATCGGCTAACTACGTGCCAGCAGCCGCGGTAATACGTAGGATCCAAGCGTTGTCCGGAATTACTGGGCATAAAGGGAGCGTAGGCGGATTTGTGCGTCAGAGGTGAAATCCCACAGCTTAACTGTGGAACTGCCTTTGATACGGCGAATCTTGAGTGTGAGAGAGGCGAGTAGAATTCCAGGTGTAGCGGTGAAATGCGTAGATATCTGGAGGAATACCAGTGGAGAAGTCGGCTCGCTGG…
Otu1693	0	0	0	0	0.0145307	0	0	0	0	0.0172354	d:Bacteria(1.00),p:Firmicutes(0.33),c:Clostridia(0.17),o:Oscillospirales(0.04),f:UCG-011(0.01),g:UCG-011(0.01),s:uncultured_bacterium(0.59)	CCAGCCTATGGGTGGCAGCAGCTAGGAATTTTCCGCAATGGGCGAAAGCCTGACGGAGCAACGCCGCGTAAAGGATGAAGGCCCTAACGGGTTGTAAACTTTTTTTATGGGGGACGAGACAGGACGGTACCACATGAATAAGCCCCGGCAAACTACGTGCCAGCAGCCGCGGTAATACGTAGGGGGCGAGTGTTGTTCGGAATTACTGGGCATAAAGGGTGCGTAGGCGGGATGCCAAGCAAGGTGTGAAAGACTCTAGCTTAACTAGAGAATTGCACTTTGAACTGGCATTCTTGAGTGTAGGAGGGGTGAGCAGAATTCCCGGTGTAGGGGTGAAATCTATAGATATCGGGAGGAATACCGGTCGCGAAGGCGGCTCACTGGTCTACAACTGACGCT…
Otu1619	0	0	0	0	0.0145307	0	0	0	0	0.0172354	d:Bacteria(1.00),p:Desulfobacterota(0.43),c:Desulfovibrionia(0.43),o:Desulfovibrionales(0.43),f:Desulfovibrionaceae(0.43),g:Desulfovibrio(0.43),s:uncultured_bacterium(0.71)	CCAGCCTATGGGTGGCACCAGTGGGGAATCTTCCGCAATGGACGAAAGTCTGACGGAGCAACGCCGCGTGTATGATGAAGGTCTTCGGATTGTAAAGTACTGTCTTTGGGGAAGAATGATGCATTTGAGAATATTGAGTGCATATGACGGTACCCAAGGAGGAAGCCCCGGCTAACTACGTGCCAGCAGCCGCGGTAATACGTAGGGGACAAGCGTTGTCCGGATTTACTGGGCGTAAAGGGCACGCAGGCTGTTTGGTCAGTCAGATGTGAAAGCCCTCGGCTTAACCGGGGAACTGCATTTGATACTGCCAGACTTGAGTGTCGGAGAGGGTGGCGGAGTTCCGGGTGTAGGAGTGAAATCCGTAGATATCCGGAGGAACACCAGTGGCGAAGGCGG…
Otu165	0	0	0	0	0.0145307	0	0	0	0	0.0172354	d:Bacteria(1.00),p:Desulfobacterota(0.47),c:Desulfuromonadia(0.40),o:Geobacterales(0.37),f:Geobacteraceae(0.37),g:Citrifermentans(0.32),s:uncultured_Desulfuromonadales(0.29)	CCAGCCTACGGGAGGCAGCAGTGGGGAATTTTGCGCAATGGGGGAAACCCTGACGCAGCAACGCCGCGTGAGTGATGAAGGCCTTCGGGTCGTAAAGCTCTGTCAGAGGGAAAGAAATGTGGGCGGCTAATATCCGTTCCACTTGACAGTACCCTCAAAGGAAGCACCGGCTAACTCCGTGCCAGCAGCCGCGGTAATACGGAGGGTGCGAGCGTTGTTCGGAATTATTGGGCGTAAAGCGCGTGTAGGCGGTTTATTAAGTCTATGGTGAAAGTGCGGGGCTCAACCCCGTATGGCCATAGAAACTGGTAGACTTGAGTGCAGGAGAGGGCAATGGAATTCCATGTGTAGCGGTAAAATGCGTAGATATATGGAGGAACACCAGTGGCGAAGGCGGTT…
Otu1609	0	0	0	0	0	0	0.0300707	0.0154583	0.0280978	0	d:Bacteria(1.00),p:Halanaerobiaeota(0.76),c:Halanaerobiia(0.76),o:Halanaerobiales(0.76),f:Halanaerobiaceae(0.76),g:Halanaerobium(0.76),s:uncultured_organism(0.26)	CCAGCCTACGGGTGGCTCCAGTGGGGAATATTGGACAATGGGCGGAAGCCTGATCCAGCAACGCCGCGTGAGGGATGACGGCCTTCGGGTTGTAAACCTCTTTCAGTACCGACGAAGCGCCCGTTGTGGGTGGTGACGGTAGGTACAGAAGAAGCACCGGCCAACTACGTGCCAGCAGCCGCGGTAATACGTAGAGTGCAAGCGTTGTCCGGAATTATTGGGCGTAAAGGGTACGCAGGCGGATAATCAAGTCAAGCGTGAAAGGTGTCGGCTTAACCGACAGACTGCGTTTGAAACTGGTTATCTTGAGTGTAACAGAGGAGAGTGGAATTCCTAGTGTAGTGGTGAAATACGTAGATATTAGGAAGAACACCAGTGGCGAAGGCAACTCTCTGGGCT…
Otu1217	0	0	0	0	0	0	0	0.046375	0	0	d:Bacteria(1.00),p:Halanaerobiaeota(0.68),c:Halanaerobiia(0.68),o:Halanaerobiales(0.68),f:Halanaerobiaceae(0.68),g:Halanaerobium(0.68),s:Halanaerobium_praevalens(0.14)	CCAGCCTACGGGTCGCAGCAGTGGGGAATATTGGACAATGGGCGAAAGCCTGATCCAGCAATGCCGCGTGAGTGATGAAGGCCTTAGGGTTGTAAAGCTCTTTTACCCGGGAAGATAATGACTGTACCGGGAGAATAAGCCCCGGCTAACTCCGTGCCAGCAGCCACGGTAATACGGAGGGGGCTAGCGTTGTTCGGAATTATTGGGCGTAAAGGGTACGCAGGCGGATAATCAAGTCAAGCGTGAAAGGTGTCGGCTTAACCGACAGACTGCGTTTGAAACTGGTTATCTTGAGTGTAACAGAGGAGGGTGGAATTCCTAGTGTAGTGGTGAAATACGTAGATATTAGGAAGAACACCAGTGGCGAAGGCGACTCTCTGGGTTAACACTGACGCTGAG…
Otu590	0	0	0	0	0	0	0	0.0309167	0	0	d:Bacteria(1.00),p:Proteobacteria(0.77),c:Gammaproteobacteria(0.77),o:Burkholderiales(0.76),f:Comamonadaceae(0.71),g:Limnohabitans(0.04),s:uncultured_bacterium(0.57)	CCAGCCTATGGGTGGCTCCAGTGGGGAATTTTGGACAATGGGCGCAAGCCTGATCCAGCAATGCCGCGTGCAGGATGAAGGCCTTCGGGTTGTAAACTGCTTTTGTACGGAACGAAACGGTGAGCTCTAATAAAGTTCGCTAATGACGGTACCGTAAGAATAAGCACCGGCTAACTACGTGCCAGCAGCCGCGGTAATACGTAGGGTGCGAGCGTTAATCGGAATTACTGGGCGTAAAGCGTGCGCAGGCGGTTATATAAGACAGATGTGAAATCCCCGGGCTCAACCTGGGACCTGCATTTGTGACTGTATAGCTAGAGTACGGTAGAGGGTGGCGGAATTCCCGGTGTAGGAGTGAAATCCGTAGATATCGGGAGGAACACCAGTGGCGAAGGCGGC…
Otu843	0	0	0	0	0	0	0	0	0.196684	0	d:Bacteria(1.00),p:Patescibacteria(0.77),c:Parcubacteria(0.56),o:Paceibacterales(0.02),f:Paceibacteraceae(0.02),g:Candidatus_Paceibacter(0.02),s:Candidatus_Wildermuthbacteria(0.02)	CCAGCCTATGGGGTGCACCAGTCGAGAATCATAGACAATGGAGGAAACTCTGATCTTGCGACGCCGCGTGCCGGATGAAGCCCTACGGGGTGTAAACGGCTTTTCTTAGGGAAGAAGCTGTGTCCTTCGGGTCACGGTTGACGGTACCTAAGGAATAAGGGGGTGCCAATCACGTGCCAGCAGCAGCGGTAATACGTGGTCCCCAAGCGTTATCCGGATTTATTGGGCGTATAGGGTCCGTAGGCGGTTTATTAAGTTTCTTGTTAAATTCCCGAGGCTCAACCCCGGGAAGGCCGGAAAAACTGATAGACTAGAGGGCATCAGAGGCTGGCGGAACGGCAGGTGTAGGCGTGGAAACCGTTGATATCTGCCGGAACACCGAAAGCGAAGGCAGCCAGC…
Otu1694	0	0	0	0	0	0	0	0	0	0.0344709	d:Bacteria(1.00),p:Patescibacteria(0.74),c:Gracilibacteria(0.44),o:Gracilibacteria(0.06),f:Gracilibacteria(0.06),g:Gracilibacteria(0.06),s:uncultured_bacterium(0.67)	CCAGCCTACGGGGTGCTGCAGTAAAGAATCTTCCACAATGGACGAAAGTCTGATGGAGCGACGCCGCGTGCAGGATGACGCCCCTCGGGGTGTGAACTGCTTTTGTGCGGGAATAAATTTTTGAATGTACCGCACGAATAAGCACCGGCCAATCTCGTGCCAGCAGCCGCGGTAATACGAGAGGTGCAAACGTTATCCGGAATCACTGGGCGTAAAGCGTCCGCAGTCGGTTTGTTAAGTTCGGGGTTAAATCCCATCGCTCAACGATGGATTCGTCTCGAAAACTGGCAGACTAGAGGAAATCAGGGGCAGGCGGAATTCGTGGTGTAGGGGTAAAATCCGTTGATACCACGAGGAACACCAAACGCGAAGGCAGCCTGCTGGGATTTTCCTGACGAT…
Otu490	0	0	0	0	0	0	0	0	0	0.0344709	d:Bacteria(1.00),p:Spirochaetota(0.23),c:Spirochaetia(0.19),o:Spirochaetales(0.19),f:Spirochaetaceae(0.19),g:Termite_Treponema_cluster(0.01),s:uncultured_Treponema(0.04)	CCAGCCTATGGGGGGCAGCAGCTAGGAATTTTCCGCAATGGGCGAAAGCCTGACGGAGCGACGCTGCGTCGAGGATTGAAGGCCCCACGGGGTTGTAAACTCATTTTGTGCAGGACGAGAGAGGACTGTACTGCAAGAATAAGCCACGGCAAACTACGTGCCAGCAGCCGCGGTAATACGTAGGTGGCGAGTGTTGTTCGGAATCACTGGGCATAAAGGGTGCGTAGGCGGGAAATCAAGCAAGATGTGAAATCCCATGGCCCAACCATGGAATTGCATTTTGAACTGGTTTTCTTGAGTGCAGCAGGGGAGTGCGGAATTCCCGGTGTAGGGGTGAAATCTATAGATATCGGGAAGAACACCGGTCGCGAAGGCGGCACTCTGGGCTGTAACTGACGC…
Otu698	0	0	0	0	0	0	0	0	0	0.0344709	d:Bacteria(1.00),p:Proteobacteria(0.60),c:Gammaproteobacteria(0.60),o:Burkholderiales(0.60),f:Rhodocyclaceae(0.57),g:Dechloromonas(0.31),s:uncultured_bacterium(0.76)	CCAGCCTACGGGTGGCTCCAGTGGGGAATATTGCGCAATGGGGGCAACCCTGACGCAGCAATACCGCGTGAGTGAAGAAGGTTTTCGGATCGTAAAGCTCTGTTATTGGGGAAGAAAAAAAGACGGTACCCAAGAAGAAAGTCCCGGCTAACTACGTGCCAGCAGCCGCGGTAATACGTAGGGGACAAGCGTTGTCCGGATTTACTGGGCGTAAAGGGCACGCAGGCGGTTTTTTAAGACAGGCGTGAAATCCCCGGGCTCAACCTGGGAACTGCGCTTGTGACTGGAAGGCTAGAGTACGGCAGAGGGGGGTGGAATTCCACGTGTAGCAGTGAAATGCGTAGAGATGTGGAGGAACACCAATGGCGAAGGCAGCCCCCTGGGTCGATACTGACGCTC…
Otu1715	0	0	0	0	0.0290613	0	0	0	0	0	d:Bacteria(1.00),p:Acidobacteriota(1.00),c:Blastocatellia(1.00),o:Blastocatellales(1.00),f:Blastocatellaceae(1.00),g:JGI_0001001-H03(0.46),s:uncultured_bacterium(0.81)	CCAGCCTATGGGATGCAGCAGTCGGGAATTTTGGGCAATGGGCGAAAGCCTGACCCAGCAACGCCGCGTGAAGGATGAAGTATTTCGGTATGTAAACTTCGAAAGAATGGGAAGAATAAATGACGGTACCATTTATAAGGTCCGGCTAACTACGTGCCAGCAGCCGCGGTAATACGTAGGGACCAAGCGTTGTTCGGATTTACTGGGCGTAAAGGGCGCGTAGGCGGCTTAACAAGTCACTTGTGAAATCTCCGGGCTTAACTCGGAACGGCCAAGTGAAACTGTTAAGCTAGAGTGCAGAAGGGGCAATCGGAATTCTTGGTGTAGCGGTGAAATGTGTAGATATCAAGAGGAACACCTGAGGTGAAGACGGGTTGCTGGGCTGACACTGACGCTGAG…
Otu794	0.0250063	0	0	0	0.0581226	0	0	0	0	0.103413	d:Bacteria(1.00),p:Acidobacteriota(1.00),c:Holophagae(1.00),o:Holophagales(1.00),f:Holophagaceae(1.00),g:uncultured(0.79),s:uncultured_bacterium(0.55)	CCAGCCTATGGGGTGCAGCAGTGGGGAATTTTGCGCAATGGGCGAAAGCCTGACGCAGCAACGCCGCGTGGGTGATGAAGGTCTTCGGATCGTAAAACCCTGTCGTCGGGGACGAAGGTAGCTTGGTTAACAACTGAGTTGCTTGACGGTACCCGGAGAGGAAGCCCCGGCTAACTCTGTGCCAGCAGCCGCGGTAATACAGAGGGGGCAAGCGTTATTCGGAATTATTGGGCGTAAAGGGCGCGTAGGCGGTTTTTTAAGTCAGATGTGTAATCCCCGAGCTCAACTTGGGAACTGCATCTGAGACTGGAAGGCTAGAGTATTGGAGAGGGTGGTAGAATTCCACGTGTAGCGGTGAAATGCGTAGAGATGTGGAGGAATACCAGTGGCGAAGGCGGC…
Otu479	0.0125031	0	0	0	0.0145307	0	0	0	0	0.120648	d:Bacteria(1.00),p:Acidobacteriota(1.00),c:Holophagae(1.00),o:Holophagales(1.00),f:Holophagaceae(1.00),g:uncultured(0.76),s:uncultured_bacterium(0.65)	CCAGCCTACGGGGGGCTGCAGTGGGGAATTTTGCGCAATGGACGAAAGTCTGACGCAGCAACGCCGCGTGGGTGATGAAGGTCTTCGGATTGTAAAACCCTGTCGTCAGGGACGAAGGTTGTGGTCCTAATACGGCCATGGCTTGACGGTACCTGGAGAGGAAGCCCCGGCTAACTCTGTGCCAGCAGCCGCGGTAATACAGAGGGGGCAAGCGTTATTCGGAATTATTGGGCGTAAAGGGCGCGTAGGCGGCGTCGTAAGTAGGATGTGTAATCCCCGAGCTTAACTTGGGAACTGCATCCTAGACTGCCATGCTAGAGTGCTGGAGAGGGTGGTAGAATTCCACGTGTAGCGGTGAAATGCGTAGAGATGTGGAGGAATACCAGTGGCGAAGGCGGC…
Otu953	0	0	0	0	0.0145307	0	0	0	0	0.0344709	d:Bacteria(1.00),p:Acidobacteriota(1.00),c:Holophagae(1.00),o:Holophagales(1.00),f:Holophagaceae(1.00),g:uncultured(0.71),s:uncultured_bacterium(0.68)	CCAGCCTACGGGTGGCAGCAGTGGGGAATTTTGCGCAATGGGCGAAAGCCTGACGCAGCAACGCCGCGTGGGTGATGAAGGTCTTCGGATCGTAAAACCCTGTCGTCAGGGACGAAGGTTGCGGCGTTAATAGCGTTGTGACTTGACGGTACCTGGAGAGGAAGCCCCGGCTAACTCTGTGCCAGCAGCCGCGGTAATACAGAGGGGGCAAGCGTTATTCGGAATTATTGGGCGTAAAGGGCGCGTAGGCGGTTTTTTAAGTGAGATGTGCAATCCCCGGGCTCAACCTGGGAACTGCATCTCAGACTGGAAGGCTTGAGTACTGGAGAGGGTGGTAGAATTCCACGTGTAGCGGTGAAATGCGTAGAGATGCGGAGGAATACCAGTGGCGAAGGCGGC…
Otu142	0	0	0	0	0.087184	0	0	0	0	0.0172354	d:Bacteria(1.00),p:Acidobacteriota(1.00),c:Holophagae(1.00),o:Holophagales(1.00),f:Holophagaceae(1.00),g:Holophaga(0.35),s:uncultured_soil(0.20)	CCAGCCTACGGGGGCAGCAGTGGGGAACTTTGCGCAATGGGCGAAAGCCTGACGCAGCAACGCCGCGTGGGTGATGAAGGTCTTCGGATTGTAAAACCCTGTCGTCAGGGACGAAGGTTGTGATCTTAATACGGTTACAACTTGACGGTACCTGGAGAGGAAGCCCCGGCTAACTCTGTGCCAGCAGCCGCGGTAATACAGAGGGGGCAAGCGTTATTCGGAATTACTGGGCGTAAAGGGCGCGTAGGCGGTTCTTTAAGTCGGATGTGCAATCCCCGAGCTCAACTTGGGAACTGCATCCGAAACTGGGGAGCTAGAGTACTGGAGAGGGTGGTAGAATTCCACGTGTAGCGGTGAAATGCGTAGAGATGTGGAGGAATACCAGTGGCGAAGGCGGCC…
Otu524	0	0	0	0	0	0	0	0	0	0.0344709	d:Bacteria(1.00),p:Acidobacteriota(1.00),c:Holophagae(1.00),o:Holophagales(1.00),f:Holophagaceae(1.00),g:uncultured(0.75),s:uncultured_Geothrix(0.03)	CCAGCCTACGGGTTGCTGCAGTGGGGAATTTTGCGCAATGGACGAAAGTCTGACGCAGCAACGCCGCGTGGGTGATGAAGGTCTTCGGATCGTAAAACCCTGTCGTCGAGGACGAAGGGTTACGGCTTAATACGCTGTGACCTTGACGGTACTCGGAGAGGAAGCCCCGGCTAACTCTGTGCCAGCAGCCGCGGTAATACAGAGGGGGCAAGCGTTATTCGGAATTATTGGGCGTAAAGGGCGCGTAGGCGGCATTGTAAGTAGGATGTGTAATCCCCGAGCTCAACTTGGGAACTGCATCCTAGACTGCAAAGCTAGAGTGCTGGAGAGGGTGGTAGAATTCCACGTGTAGCGGTGAAATGCGTAGATATGTGGAGGAATACCAGTGGCGAAGGCGGC…
Otu371	0	0	0	0	0.087184	0	0	0	0	0.0517063	d:Bacteria(1.00),p:Acidobacteriota(1.00),c:Holophagae(1.00),o:Holophagales(1.00),f:Holophagaceae(1.00),g:Geothrix(0.94),s:uncultured_Geothrix(0.30)	CCAGCCTACGGGGTGCAGCAGTGGGGAATTTTGCGCAATGGACGAAAGTCTGACGCAGCAACGCCGCGTGGGTGATGAAGGTCTTCGGACTGTAAAACCCTGTCGTCAGGGACGGAGGTGCACATGCTAATAGCGTGTGTACTTGACGGTACCTGGAGAGGAAGCCCCGGCTAACTCTGTGCCAGCAGCCGCGGTAATACAGAGGGGGCAAGCGTTATTCGGAATTATTGGGCGTAAAGGGCGCGTAGGCGGTTTTTTAAGTCAGATGTGTAATCCCCGAGCTCAACTTGGGAACTGCATCTGAGACTGGAAGGCTAGAGTACTGGAGAGGGTGGTGGAATTCCTCGTGTAGCGGTGAAATGCGTAGAGATGAGGAGGAACACCAGTGGCGAAGGCGGC…
Otu158	0.0250063	0	0	0	0.087184	0	0	0	0	0.103413	d:Bacteria(1.00),p:Acidobacteriota(1.00),c:Holophagae(1.00),o:Holophagales(1.00),f:Holophagaceae(1.00),g:uncultured(0.94),s:uncultured_bacterium(0.83)	CCAGCCTATGGGGTGCAGCAGTGGGGAATTTTGCGCAATGGACGAAAGTCTGACGCAGCAACGCCGTGTGGGTGATGAAGGTCTTCGGATTGTAAAACCCTGTCGTCAGGGACGAAGGTAGGGAACCTAATAAGTTTTCTGCTTGACGGTACCTGGAGAGGAAGCCCCGGCTAACTCTGTGCCAGCAGCCGCGGTAATACAGAGGGGGCAAGCGTTATTCGGAATTATTGGGCGTAAAGGGCGCGTAGGCGGTTTTGTAAGTAGGATGTGTAATCCCCGAGCTCAACTTGGGAACTGCATCCTAGACTGCAAGGCTAGAGTACTGGAGAGGGTGGTAGAATTCCACGTGTAGCGGTGAAATGCGTAGAGATGTGGAGGAATACCAGTGGCGAAGGCGGC…
Otu126	0	0	0	0	0.159837	0	0	0	0	0.310238	d:Bacteria(1.00),p:Acidobacteriota(1.00),c:Holophagae(1.00),o:Holophagales(1.00),f:Holophagaceae(1.00),g:uncultured(0.88),s:uncultured_bacterium(0.86)	CCAGCCTACGGGTCGCACCAGTGGGGAATTTTGCGCAATGGGCGAAAGCCTGACGCAGCAACGCCGCGTGGGTGATGAAGGTCTTCAGATCGTAAAACCCTGTCGTCAGGGACGAAGGTCTGGGGGTTAATAACCCTTAGGCTTGACGGTACCTGGAGAGGAAGCCCCGGCTAACTCTGTGCCAGCAGCCGCGGTAATACAGAGGGGGCAAGCGTTATTCGGAATTATTGGGCGTAAAGGGCGCGTAGGCGGTTTTTTAAGTCAGATGTGTAATCCCCGAGCTCAACTTGGGAACTGCATCTGAGACTGGAAGGCTAGAGTACTGGAGAGGGTGGTAGAATTCCACGTGTAGCGGTGAAATGCGTAGAGATGTGGAGGAATACCAGTGGCGAAGGCGGC…
Otu1254	0	0	0	0.060012	0	0	0	0	0	0	d:Bacteria(1.00),p:Acidobacteriota(1.00),c:Thermoanaerobaculia(1.00),o:Thermoanaerobaculales(1.00),f:Thermoanaerobaculaceae(1.00),g:Subgroup_10(1.00),s:uncultured_bacterium(0.60)	CCAGCCTACGGGGGGCACCAGTGGGGAATATTGGACAATGGGCGCAAGCCTGATCCAGCAACGCCGCGTGGAGGATGAAGGTCTTCGGATCGTAAACTCCTGTCAGATGGGACGAAGGTTCGTGGGCAAATAGTCTGCGAGCTTGACGGTACCATCAGAGGAAGCCCCGGCTAACTCCGTGCCAGCAGCCGCGGTAATACGGAGGGGGCGAGCGTTATTCGGAATTATTGGGCGTAAAGGGCGCGTAGGCGGCTTGACAAGTCAAAGGTGAAATCCCTCGGCTTAACTGAGGAACTGCCTTTGAAACTGTCTGGCTTGAGGCCGGTAGAGGGTAGTGGAATTCCCAGTGTAGCGGTGAAATGCGTAGATACTGGGAGGAACACCGGTGGCGAAGGCGGC…
Otu1282	0	0	0	0	0.0290613	0	0	0	0	0	d:Bacteria(1.00),p:Acidobacteriota(1.00),c:Vicinamibacteria(1.00),o:Subgroup_17(1.00),f:Subgroup_17(1.00),g:Subgroup_17(1.00),s:uncultured_Acidobacteria(0.12)	CCAGCCTATGGGGTGCAGCAGTGGGGAATTTTTCGCAATGGGGGAAACCCTGACGAAGCAACGCCGCGTGGAGGATGAAGGCCTTCGGGTCGTAAACTCCTGTCGACCGGGAAGAATGCACACGACCCAATACGTCGGCGTGTTGACTGTACCGGTGGAGGAAGCCACGGCTAACTCTGTGCCAGCAGCCGCGGTAATACAGAGGTGGCAAGCGTTGTTCGGAATTACTGGGCGTAAAGGGCGCGTAGGCGGCCCGCCAAGTCCCGTGTGAAAGCCCCCGGCTCAACCGGGGAACGGCGCGGGAAACTAGCAGGCTTGAGTTCGGGAGAGGGAAGCGGAATTTCGGGTGTAGCGGTGAAATGCGCAGATATCCGAAGGAACACCGGTGGCGAAGGCGGC…
Otu1115	0	0	0	0	0.0145307	0	0	0	0	0.0172354	d:Bacteria(1.00),p:Acidobacteriota(1.00),c:Vicinamibacteria(1.00),o:Subgroup_17(1.00),f:Subgroup_17(1.00),g:Subgroup_17(1.00),s:uncultured_Acidobacteria(0.55)	CCAGCCTATGGGGGGCTGCAGTGGGGAATTTTTCGCAATGGGCGCAAGCCTGACGAAGCAACGCCGCGTGGAGGATGAAGGTCTTCGGATTGTAAACTCCTGTCGACCGGGACGAATGCACCCGACCTAATACGTCGAAGTGTTGACGGTACCGGTGGAGGAAGCCACGGCTAACTCTGTGCCAGCAGCCGCGGTAATACAGAGGTGGCAAGCGTTGTTCGGAATTACTGGGCGTAAAGGGCGCGTAGGCGGCCTTATAAGTCTCGTGTGAAAGCCCTCGGCTTAACTGAGGATCTGCACGGGATACTGTAAGGCTCGAGTTCGGGAGAGGAAAGCGGAATTCCGGGTGTAGCGGTGAAATGCGTAGATATCCGGAGGAACACCAGTGGCGAAGGCGGC…
Otu1258	0	0	0	0.040008	0	0	0	0	0	0	d:Bacteria(1.00),p:Acidobacteriota(0.92),c:Vicinamibacteria(0.86),o:Vicinamibacterales(0.86),f:uncultured(0.79),g:uncultured(0.79),s:uncultured_bacterium(0.62)	CCAGCCTACGGGGCGCAGCAGTGGGGAATATTGGGCAATGGGCGCAAGCCTGACCCAGCAACGCCGTGTGAGGGAAGAAGGTTTTCGGATCGTAAACCTCTGTCAGAAGGGAAGAAGTGGCAGTTATTTAATATATAACTGCTTTGACGGTACCTTCAGAGGAAGCACCGGCTAACTCCGTGCCAGCAGCCGCGGTAATACGGGGGGGGCAAGCGTTGTTCGGAATTACTGGGCGTAAAGGGCTCGTAGGCGGCCAACTAAGTCATACGTGAAATCCCTCGGCTTAACCGGGGAACTGCGTCTGATACTGGATGGCTTGAGTTCGGGAGAGGGATGCGGAATTCCAGGTGTAGCGGTGAAATGCGTGGATATCTGGAGGAACACCGGTGGCGAAGGCGG…
Otu197	0	0	0	0.860172	0	0	0	0	0	0	d:Bacteria(1.00),p:Acidobacteriota(1.00),c:Vicinamibacteria(1.00),o:Vicinamibacterales(1.00),f:uncultured(1.00),g:uncultured(1.00),s:uncultured_bacterium(0.49)	CCAGCCTATGGGAGGCAGCAGTGGGGAATTGTTCGCAATGGGCGCAAGCCTGACGACGCAACGCCGCGTGGAGGATGAAGATCTTCGGGTCGTAAACTCCTTTCGATCGAGACGAACGGCCTCCGGGTGAACAGCCCGGGGGAGTGACGGTACCGAGAGAAGAAGCCCCGGCTAACTCCGTGCCAGCAGCCGCGGTAATACGGGGGGGGCAAGCGTTGTTCGGAATTACTGGGCGTAAAGGGCTCGTAGGCGTCCAACTAAGTCATACGTGAAATCCCTCGGCTTAACCGGGGAACTGCGTCTGATACTGGATGGCTTGAGTTCGGGAGAGGGATGCGGAATTCCAGGTGTAGCGGTGAAATGCGTAGATATCTGGAGGAACACCGGTGGCGAAGGCGG…
Otu115	0	0	0	0	0.0290613	0	0	0	0	0	d:Bacteria(1.00),p:Acidobacteriota(1.00),c:Vicinamibacteria(1.00),o:Vicinamibacterales(1.00),f:uncultured(0.99),g:uncultured(0.99),s:uncultured_soil(0.42)	CCAGCCTACGGGGGGCAGCAGTGGGGAATTGTTCGCAATGGGCGCAAGCCTGACGACGCAACGCCGCGTGGAGGATGAAGATTTTCGGATCGTAAACTCCTGTCGAATGGGACGAATGGCTCGGCCGTGAATAACGGTCGGGAATGACGGTACCGTGAGAGGAAGCCCCGGCTAACTCCGTGCCAGCAGCCGCGGTAATACGGGGGGGGCGAGCGTTGTTCGGAATTACTGGGCGTAAAGGGCTCGTAGGCGGCCTTCTAAGTCAGACGTGAAATCCCTCGGCTCAACCGGGGAACTGCGTCTGATACTGGGAGGCTTGAATTCGGGAGAGGGATGTGGAATTCCAGGTGTAGCGGTGAAATGCGTAGATATCTGGAGGAACACCGGTGGCGAAGGCGG…
Otu1257	0	0	0	0.040008	0	0	0	0	0	0	d:Bacteria(1.00),p:Acidobacteriota(1.00),c:Vicinamibacteria(1.00),o:Vicinamibacterales(1.00),f:uncultured(0.99),g:uncultured(0.99),s:uncultured_bacterium(0.86)	CAGCTATGGGGGGCAGCAGTGGGGAATTGTTCGCAATGGGCGCAAGCCTGACGACGCAACGCCGCGTGGAGGATGAAGATTTTCGGATCGTAAACTCCTGTCGAGTGGAAAGAAAAGCTTTCGGGCGAATGTCCCGGGAGCCTGACGGTACCACTAAAGGAAGCCCCGGCTAACCCCGTGCCAGCAGCCGCGGTAATACGGGGGGGGCAAGCGTTGTTCGGAATTACTGGGCGTAAAGGGCTCGTAGGCGGCCAACTAAGTCAGACGTGAAATCCCCAGGCTCAACCTGGGAACTGCGTCTGATACTGGATGGCTTGAATTCGGGAGAGGGATGCAGAATTCCAGGTGTAGCGGTGAAATGCGTAGATATCTGGAGGAATACCGGTGGCGAAGGCGGCA…
Otu575	0	0	0	0	0.0581226	0	0	0	0	0	d:Bacteria(1.00),p:Acidobacteriota(1.00),c:Vicinamibacteria(1.00),o:Vicinamibacterales(1.00),f:uncultured(1.00),g:uncultured(1.00),s:uncultured_bacterium(0.96)	CCAGCCTATGGGTTGCTGCAGTGGGGAATTGTTCGCAATGGGCGAAGGCCTGACGACGCAACACCGCGTGGAGGATGAAGAATTTCGGTTCGTAAACTCCTTTCGACCGAGATGAACATCCCGCAATTTAATACGTTGTGGGACTGACAGTATCGAGAGAAGAAGCCCCGGCTAACTCTGTGCCAGCAGCCGCGGTAATACAGGGGGGGCAAGCGTTGTTCGGAATTACTGGGCGTAAAGGGTTCGTAGGTGGCCAACTAAGTCAGATGTGAAATCCCTCAGCTTAACTGGGGAACTGCTTCTGATACTGGTTGGCTTGAGTGCAGGAGAGGAATGCGGAATTCCAGGTGTAGCGGTGAAATGCGTAGATATCTGGAGGAACACCGGTGGCGAAGGCGG…
Otu1120	0	0	0	0	0.043592	0	0	0	0	0	d:Bacteria(1.00),p:Acidobacteriota(1.00),c:Vicinamibacteria(1.00),o:Vicinamibacterales(1.00),f:Vicinamibacteraceae(1.00),g:Vicinamibacteraceae(1.00),s:uncultured_bacterium(0.79)	CCAGCCTACGGGTCGCAGCAGTGGGGAATTGTTCACAATGGGCGCAAGCCTGATGACGCAACGCCGCGTGGAGGATGAAGGTCTTCGGATTGTAAACTCCTGTTGCTCGGGACGAAAAGCCTCGACCTAATACGTCGAGGTCTGACGGTACCGAGTGAGGAGGCCCCGGCTAACTCTGTGCCAGCAGCCGCGGTAATACAGAGGGGGCAAGCGTTGTTCGGAATTACTGGGCGTAAAGGGCGCGTAGGCGGCCCGCTAAGTCGAACGTGAAATCCCCGAGCTCAACTCGGGAACTGCGTCCGATACTGGCGGGCTTGAATTCGGGAGAGGGATGCGGAATTCCAGGTGTAGCGGTGAAATGCGTAGATATCTGGAGGAACACCGGTGGCGAAGGCGGCA…
Otu1627	0	0	0	0	0.0145307	0	0	0	0	0.0344709	d:Bacteria(1.00),p:Acidobacteriota(1.00),c:Vicinamibacteria(1.00),o:Vicinamibacterales(1.00),f:Vicinamibacteraceae(1.00),g:Vicinamibacteraceae(1.00),s:uncultured_Acidobacteria(0.23)	CCAGCCTACGGGAGGCTCCAGTGGGGAATTGTTCACAATGGGCGCAAGCCTGATGACGCAACGCCGCGTGGGGGATGAAGGTCTTCGGATCGTAAACCCCTGTCGAATGGGACGAATAGCCTTCGGATCTATACCCCGGAGGAATGACGGTACCGTTAAAGGAAGCCACGGCTAACTCTGTGCCAGCAGCCGCGGTAATACAGAGGTGGCAAGCGTTGTTCGGAATTACTGGGCGTAAAGGGCGCGTAGGCGGCCATCTAAGTCAGACGTGAAATCCCCCGGCTCAACCTGGGAACTGCGTCTGATACTGGAAGGCTAGAGTTTGGGAAAGGGATGTAGAATTCCAGGTGTAGCGGTGAAATGCGTAGATATCTGGAGGAATACCGGTGGCGAAGGCGG…
Otu187	0	0	0	0.560112	0	0	0	0	0	0	d:Bacteria(1.00),p:Actinobacteriota(1.00),c:Acidimicrobiia(1.00),o:Microtrichales(1.00),f:Ilumatobacteraceae(1.00),g:Ilumatobacter(1.00),s:uncultured_bacterium(0.96)	CCAGCCTATGGGTGGCAGCAGTGGGGAATATTGCACAATGGGCGCAAGCCTGATGCAGCAACGCCGCGTGCGGGAAGAAGGCCTTAGGGTTGTAAACTGCTTTCAGCAGGGAAGAAAATGACGGTACCTGCAGAAGAAGGAGCGGCCAACTACGTGCCAGCAGCCGCGGTGACACGTAGGCTCCAAGCGTTGTCCGGATTTATTGGGCGTAAAGAGCTCGTAGGCGGTTTAGTAAGTCGGGTGTGAAAACTCTGGGCTTAACCCAGAGACGCCACTCGATACTGCTATGACTTGAGTACGGTAGGGGAGTGGGGAATTCCTGGTGTAGCGGTGAAATGCGCAGATATCAGGAGGAACACCAGTGGCGAAGGCGCCACTCTGGGCCGTAACTGACGCTGA…
Otu335	0	0	0	0	0.0581226	0	0	0	0	0	d:Bacteria(1.00),p:Actinobacteriota(1.00),c:Acidimicrobiia(1.00),o:Microtrichales(1.00),f:Microtrichaceae(1.00),g:Candidatus_Microthrix(1.00),s:uncultured_bacterium(0.94)	CCAGCCTACGGGGCGCTCCAGTGGGGAATCTTGCGCAATGGGCGAAAGCCTGACGCAGCAATGCCGCGTGCGGGACGAAGGCCCTAGGGTCGTAAACCGCTTTCTGTAGGGACGAAAATGACGGTACCTGCAGAAGAAGCTCCGGCCAACTACGTGCCAGCAGCCGCGGTGATACGTAGGGAGCAAGCGTTGTCCGGAATTACTGGGCGTAAAGGGCTCGTAGGTGGTTGAGTAAGTCAGATGTGAAATCTCAGGGCCCAACCCTGAGCGTGCATTTGATACTGCTCTGACTAGAGTCCGGTAGGGGAGTGCGGAATTCCTGGTGTAGCGGTGAAATGCGCAGATATCAGGAGGAACACCGACAGCGAAGGCAGCACTCTGGGCCGGTACTGACACTGA…
Otu96	0	0	0	0	0.0290613	0	0	0	0	0	d:Bacteria(1.00),p:Actinobacteriota(1.00),c:Acidimicrobiia(1.00),o:Microtrichales(1.00),f:Microtrichaceae(1.00),g:IMCC26207(1.00),s:uncultured_bacterium(0.83)	CCAGCCTACGGGAGGCTGCAGTGGGGAATCTTGCGCAATGGGCGAAAGCCTGACGCAGCAACGCCGCGTGCGGGATGACGGCCTTCGTGGTTGTAAACCGCTTTCAGCAGGGACGAAAATGACGGTACCTGCAGAAGAAGCCCCGGCTAACTACGTGCCAGCAGCCGCGGTAATACGTAGGGGGCAAGCGTTGTCCGGAATCATTGGGCGTAAAGAGCTCGTAGGCGGTTCAGTAAGTCGGGTGTGAAAGCTCCGAGCTCAACTCGGAGAGGCCACTCGATACTGCTGTGACTAGAATCCAGTAGGGGAGTGTGGAACTCCTGGTGTAGCGGTGAAATGCGCAGATATCAGGAAGAACACCAGCGGCGAAGGCGGCACTCTGGGCTGGTATTGACGCTG…
Otu292	0	0	0.191138	0	0	0	0	0	0	0.0172354	d:Bacteria(1.00),p:Actinobacteriota(1.00),c:Acidimicrobiia(1.00),o:Microtrichales(1.00),f:uncultured(1.00),g:uncultured(1.00),s:wastewater_metagenome(0.26)	CCAGCCTATGGGGGGCTGCAGTGGGGAATCTTGCGCAATGGGCGAAAGCCTGACGCAGCAACGCCGCGTGGGGGATGAAGGCTCTCGGGTTGTAAACCCCTTTCAGGAGGGACGAAAATGACGGTACCTCCAGAAGAAGCCCCGGCCAACTACGTGCCAGCAGCCGCGGTAACACGTAGGGGGCGAGCGTTGTCCGGATTTATTGGGCGTAAAGAGCTCGTAGGCGGTTTGGCAAGTCGGGTGTGAAATTTCGAGGCTCAACCTCGAAACGCCACTCGATACTGCCATGACTGGAGTCCGGTAGAGGAGTGCGGAATTCCTGGTGTAGCGGTGAAATGCGCAGATATCAGGAGGAACACCAACGGCGAAGGCGGCACTCTGGGCCGGTACTGACGCTGA…
Otu377	0	0	0	0.980196	0	0	0	0	0	0	d:Bacteria(1.00),p:Actinobacteriota(1.00),c:Acidimicrobiia(1.00),o:uncultured(0.99),f:uncultured(0.99),g:uncultured(0.99),s:uncultured_bacterium(1.00)	CCAGCCTATGGGGTGCACCAGTGGGGAATCTTGCGCAATGGGCGAAAGCCTGACGCAGCAACGCCGCGTGGGGGATGAAGGCTTTCGGGTTGTAAACCCCTTTCAGCAGGGACGATTATGACGGTACCTGCAGAAGAAGGACCGGCCAACTACGTGCCAGCAGCCGCGGTAATACGTAGGGTCCGAGCGTTGTCCGGATTTATTGGGCGTAAAGAGCTCGTAGGTGGCTCCGTAAGTCGGGTGTGAAAACCCCAGGCTCAACCTGGGGACGCCACTCGATACTGCGGTAGCTAGAGTCTGGTAGGGGATCATGGAATTCCTGGTGTAGCGGTGAAATGCGCAGATATCAGGAGGAACACCAGTGGCGAAGGCGATGATCTGGGCCAGTACTGACACTGA…
Otu925	0	0	0	0	0	0	0	0.216417	0	0	d:Bacteria(1.00),p:Actinobacteriota(0.81),c:Actinobacteria(0.81),o:Propionibacteriales(0.74),f:Nocardioidaceae(0.72),g:Nocardioides(0.67),s:uncultured_Nocardioides(0.49)	CCAGCCTATGGGAGGCACCAGTGGGGAATCTTCCACAATGGGCGAAAGCCTGATGGAGCAACGCCGCGTGAGTGAAGAAGGTCTTAGGATTGTAAAGCTCTGTCCTTAGGGAAGAACCGTGGGTATAGCTAATGATACCCACCTGACGGTACCTTTGGAGGAAGCACTGGCTAACTACGTGCCAGCAGCCGCGGTAATACGTAGGGTGCGAGCGTTGTCCGGAATTATTGGGCGTAAAGGGCTCGTAGGCGGTTGGTCACGTCGGGAGTGAAAACTCGGAGCTTAACTCCGAGCCTGCTTCCGATACGGGCCGACTAGAGGTATGCAGGGGAGAACGGAATTCCTGGTGTAGCGGTGAAATGCGCAGATATCAGGAGGAACACCGGTGGCGAAGGCGGT…
Otu1138	0	0	0	0	0	0	0.045106	0	0	0	d:Bacteria(1.00),p:Actinobacteriota(1.00),c:Actinobacteria(1.00),o:Corynebacteriales(1.00),f:Corynebacteriaceae(1.00),g:Corynebacteriaceae(0.78),s:uncultured_Corynebacterium(0.77)	CCAGCCTACGGGGCGCTCCAGTGGGGAATATTGCACAATGGGCGCAAGCCTGATGCGGCGACGCCGCGTGGGGGATGACGGCCTTCGGGTTGTAAACTCCTTTCGCTAGGGACGAAGCTTTTTGTGACGGTACCTGGATAAGAAGCACCGGCTAACTACGTGCCAGCAGCCGCGGTAATACGTAGGGTGCGAGCGTTGTCCGGAATTACTGGGCGTAAAGAGCTCGTAGGTGGTTTGTCGCGTCGTCTGTGAAATACCAATGCTTAACGTTGGTCGTGCAGGCGATACGGGCATTACTTGAGTGCTGTAGGGGTAACTGGAATTCCTGGTGTAGCGGTGAAATGCGCAGATATCAGGAGGAACACCGATGGCGAAGGCAGGTTACTGGGCAGTTACTGA…
Otu342	0	0.0148943	0	1.20024	0	0	0	0	0	0	d:Bacteria(1.00),p:Actinobacteriota(1.00),c:Actinobacteria(1.00),o:Corynebacteriales(1.00),f:Corynebacteriaceae(1.00),g:Corynebacterium(0.99),s:Corynebacterium_jeikeium(0.15)	CCAGCCTACGGGTGGCTGCAGTGGGGAATATTGCACAATGGGCGCAAGCCTGATGCAGCGACGCCGCGTGGGGGATGAAGGCCTTCGGGTTGTAAACTCCTTTCGCTAGGGAAGAAGCCTTTTTGGGTGACGGTACCTGGATAAGAAGCACCGGCTAACTACGTGCCAGCAGCCGCGGTAATACGTAGGGTGCGAGCGTTGTCCGGAATTACTGGGCGTAAAGAGCTCGTAGGTGGTTTGTCGCGTCGTCTGTGAAATCCCGGGGCTTAACTTCGGGCGTGCAGGCGATACGGGCATAACTAGAGTGCTGTAGGGGAGACTGGAATTCCTGGTGTAGCGGTGAAATGCGCAGATATCAGGAGGAACACCGATGGCGAAGGCAGGTCTCTGGGCAGTTAC…
Otu618	0	0	0.295395	0	0	0	0	0	0	0	d:Bacteria(1.00),p:Actinobacteriota(1.00),c:Actinobacteria(1.00),o:Corynebacteriales(1.00),f:Corynebacteriaceae(1.00),g:Corynebacterium(1.00),s:Corynebacterium_aurimucosum(0.35)	CCAGCCTACGGGGTGCAGCAGTGGGGAATATTGCACAATGGGCGGAAGCCTGATGCAGCGACGCCGCGTGGGGGATGACGGCCTTCGGGTTGTAAATTCCTTTCGACAGGGACGAAGCGCAAGTGACGGTACCTGTATAAGAAGCACCGGCTAACTACGTGCCAGCAGCCGCGGTAATACGTAGGGTGCGAGCGTTGTCCGGAATTACTGGGCGTAAAGAGCTCGTAGGTGGTTTGTCGCGTCGTCTGTGAAATTCCGGGGCTTAACTTCGGGCGTGCAGGCGATACGGGCATAACTTGAGTGCTGTAGGGGAGACTGGAATTCCTGGTGTAGCGGTGAAATGCGCAGATATCAGGAGGAACACCGGTGGCGAAGGCAGGTCTCTGGGCAGTTACTGAC…
Otu692	0	0	0.104257	0	0	0	0	0	0	0	d:Bacteria(1.00),p:Actinobacteriota(1.00),c:Actinobacteria(1.00),o:Corynebacteriales(1.00),f:Corynebacteriaceae(1.00),g:Corynebacterium(1.00),s:bacterium_AIR-NUS-08(0.35)	CCAGCCTATGGGACGCTGCAGTGGGGAATATTGCACAATGGGCGCAAGCCCGATGCAGCGACGCCGCGTGGGGGATGACGGCCTTCGGGTTGTAAACCCCTTTCGCTCACGACGAAGGGAAACTGACGGTAGTGAGATAAGAAGCACCGGCTAACTACGTGCCAGCAGCCGCGGTAATACGTAGGGTGCGAGCGTTGTCCGGAATTACTGGGCGTAAAGAGCTCGTAGGTGGTTTGTCGCGTCGTCTGTGAAATCCCGGGGCTTAACTTCGGGCGTGCAGGCGATACGGGCATAACTTGAGTGCTGTAGGGGAGACTGGAATTCCTGGTGTAGCGGTGAAATGCGCAGATATCAGGAGGAACACCAATGGCGAAGGCAGGTCTCTGGGCAGTAACTGAC…
Otu1188	0	0.0446828	0	0	0	0	0	0	0	0	d:Bacteria(1.00),p:Actinobacteriota(1.00),c:Actinobacteria(1.00),o:Corynebacteriales(1.00),f:Corynebacteriaceae(0.99),g:Corynebacterium(0.99),s:Corynebacterium_sp.(0.99)	CCAGCCTATGGGGGGCAGCAGTGGGGAATATTGCACAATGGGCGGAAGCCTGATGCAGCGACGCCGCGTGGGGGATGACGGCCTTCGGGTTGTAAACTCCTTTCACCATCGACGAAGGTTTTCTGACGGTAGATGGAGAAGAAGCACCGGCTAACTACGTGCCAGCAGCCGCGGTAATACGTAGGGTGCGAGCGTTGTCCGGAATTACTGGGCGTAAAGAGCTCGTAGGTGGTTTGTCGCGTCGTCTGTGAAATTCCGGGGCTTAACTCCGGGCGTGCAGGCGATACGGGCATAACTTGAGTACTGTAGGGGAGACTGGAATTCCTGGTGTAGCGGTGAAATGCGCAGATATCAGGAGGAACACCGGTGGCGAAGGCGGGTCTCTGGGCAGTAACTGAC…
Otu252	0	0	0.086881	0	0	0	0	0	0	0	d:Bacteria(1.00),p:Actinobacteriota(1.00),c:Actinobacteria(1.00),o:Corynebacteriales(1.00),f:Corynebacteriaceae(1.00),g:Corynebacterium(1.00),s:uncultured_bacterium(0.98)	CCAGCCTATGGGACGCTCCAGTGGGGAATATTGCACAATGGGCGCAAGCCTGATGCAGCGACGCCGCGTGGGGGATGACGGCCTTCGGGTTGTAAACTCCTTTCGTCAGGGACGAAGCGAAAGTGACGGTACCTGGATAAGAAGCACCGGCTAACTACGTGCCAGCAGCCGCGGTAATACGTAGGGTGCGAGCGTTGTCCGGAATTACTGGGCGTAAAGAGCTCGTAGGTGGTTTGTCGCGTCGTTTGTGGAATACCGCAGCTTAACTGCGGGGTTGCAGGCGATACGGGCATAACTTGAGTGCTGTAGGGGAGACTGGAATTCCTGGTGTAGCGGTGGAATGCGCAGATATCAGGAGGAACACCGATGGCGAAGGCAGGTCTCTGGGCAGTAACTGAC…
Otu250	0	0	0.382276	0	0.0145307	0.0424764	0	0	0	0	d:Bacteria(1.00),p:Actinobacteriota(1.00),c:Actinobacteria(1.00),o:Corynebacteriales(1.00),f:Corynebacteriaceae(1.00),g:Lawsonella(1.00),s:uncultured_bacterium(1.00)	CCAGCCTATGGGGGGCAGCAGTGGGGAATATTGCGCAATGGGCGGAAGCCTGATGCAGCGACGCCGCGTGAGGGATGACGGCCTTCGGGTTGTAAACCTCTTTCAGCAGGGACGAAGCGTAAGTGACGGTACCTGCAGAAGAAGCACCGGCTAACTATGTGCCAGCAGCCGCGGTAATACGTAGGGTGCGAGCGTTGTCCGGAATTACTGGGCGTAAAGAGCTCGTAGGCGGTTTGTCACGTCGTCTGTGAAATCCTAGGGCTTAACCCTGGACGTGCAGGCGATACGGGCTGACTTGAGTACTACAGGGGAGACTGGAATTTCTGGTGTAGCGGTGGAATGCACAGATATCAGGAAGAACACCGATGGCGAAGGCAGGTCTCTGGGTAGTAACTGACG…
Otu493	0.787697	0	0.156386	0	0	0	0	0	0	0	d:Bacteria(1.00),p:Actinobacteriota(1.00),c:Actinobacteria(1.00),o:Corynebacteriales(1.00),f:Dietziaceae(1.00),g:Dietzia(1.00),s:bacterium(0.82)	CCAGCCTACGGGTGGCACCAGTGGGGAATATTGCACAATGGGCGAAAGCCTGATGCAGCGACGCCGCGTGGGGGATGACGGTCTTCGGATTGTAAACCCCTTTCAGTAGGGACGAAGCGCAAGTGACGGTACCTGCAGAAGAAGCACCGGCTAACTACGTGCCAGCAGCCGCGGTAATACGTAGGGTGCGAGCGTTGTCCGGAATTACTGGGCGTAAAGAGCTCGTAGGCGGTTTGTCACGTCGTCTGTGAAATCCCTCGGCTTAACCGGGGGCGTGCAGGCGATACGGGCAGACTTGAGTACTACAGGGGAGACTGGAATTCCTGGTGTAGCGGTGAAATGCGCAGATATCAGGAGGAACACCGGTGGCGAAGGCGGGTCTCTGGGTAGTAACTGACG…
Otu35	0	0.0744713	0	0	0.0145307	0	0	1.77771	0.0280978	0.0344709	d:Bacteria(1.00),p:Actinobacteriota(1.00),c:Actinobacteria(1.00),o:Corynebacteriales(1.00),f:Mycobacteriaceae(1.00),g:Mycobacterium(1.00),s:Mycobacterium_sp.(0.66)	CCAGCCTACGGGGGGCTGCAGTGGGGAATATTGCACAATGGGCGCAAGCCTGATGCAGCGACGCCGCGTGAGGGATGACGGCCTTCGGGTTGTAAACCTCTTTCAGCACAGACGAAGCGCAAGTGACGGTATGTGCAGAAGAAGGACCGGCCAACTACGTGCCAGCAGCCGCGGTAATACGTAGGGTCCGAGCGTTGTCCGGAATTACTGGGCGTAAAGAGCTCGTAGGTGGTTTGTCGCGTTGTTCGTGAAAACTCACAGCTTAACTGTGGGCGTGCGGGCGATACGGGCAGACTTGAGTACTGCAGGGGAGACTGGAATTCCTGGTGTAGCGGTGGAATGCGCAGATATCAGGAGGAACACCGGTGGCGAAGGCGGGTCTCTGGGCAGTAACTGACG…
Otu393	0	0	0	0.20004	0	0	0	0	0	0	d:Bacteria(1.00),p:Actinobacteriota(1.00),c:Actinobacteria(1.00),o:Corynebacteriales(0.99),f:Mycobacteriaceae(0.99),g:Mycobacterium(0.99),s:uncultured_Mycobacterium(0.02)	CCAGCCTACGGGTCGCTGCAGTGGGGAATATTGGGCAATGGGCGCAAGCCTGATGCAGCGACGCCGCGTGGGGGACGACGGCCTTCGGGTTGTAAACCTCTTTCAGTGGGGACGAAGCGCAAGTGACGGTACCTACAGAAGAAGGACCGGCCAACTACGTGCCAGCAGCCGCGGTAATACGTAGGGTCCGAGCGTTGTCCGGAATTACTGGGCGTAAAGAACTCGTAGGTGGTTTGTCGCGTTGTTCGTAAAAACCGGGGGCTTAACCCTCGGCGTGCGGGCGATACGGGCAGACTTGAGTACTGCAGGGGAGACTGGAATTCCTGGTGTAGCGGTGGAATGCGCAGATATCAGGAGGAACACCGGTGGCGAAGGCGGGTCTCTGGGCAGTAACTGACG…
Otu554	0	0	0	0	0.116245	0	0	0	0	0.0344709	d:Bacteria(1.00),p:Actinobacteriota(1.00),c:Actinobacteria(1.00),o:Corynebacteriales(1.00),f:Mycobacteriaceae(1.00),g:Mycobacterium(1.00),s:uncultured_bacterium(0.24)	CCAGCCTATGGGGTGCTGCAGTGGGGAATATTGCACAATGGGCGCAAGCCTGATGCAGCGACGCCGCGTGGGGGATGACGGCCTTCGGGTTGTAAACCTCTTTCAATAGGGACGAAGCGCAAGTGACGGTACCTATAGAAGAAGCACCGGCCAACTACGTGCCAGCAGCCGCGGTTATACGTAGGGTGCGAGCGTTGTCCGGAATTACTGGGCGTAAAGAGCTCGTAGGTGGTTTGTCGCGTTGTCCGTGAAATTTCACAACTCAATTGTGAGCGTGCGGGCGATACGGGCAGACTGGAGTACTGCAGGGGAGACTGGAATTCCTGGTGTAGCGGTGGAATGCGCAGATATCAGGAGGAACACCGGTGGCGAAGGCGGGTCTCTGGGCAGTAACTGACG…
Otu617	0	0	0.086881	0	0	0	0	0	0	0	d:Bacteria(1.00),p:Actinobacteriota(1.00),c:Actinobacteria(1.00),o:Corynebacteriales(1.00),f:Nocardiaceae(1.00),g:Gordonia(1.00),s:uncultured_Gordonia(0.60)	CCAGCCTATGGGTTGCTGCAGTGGGGAATATTGCACAATGGGCGCAAGCCTGATGCAGCGACGCCGCGTGAGGGATGACGGCCTTCGGGTTGTAAACCTCTTTCACCAGGGACGAAGCGTGAGTGACGGTACCTGGAGAAGAAGCACCGGCCAACTACGTGCCAGCAGCCGCGGTAATACGTAGGGTGCGAGCGTTGTCCGGAATTACTGGGCGTAAAGAGCTCGTAGGCGGTTTGTCGCGTCGTCTGTGAAATTCTGCAACTCAATTGCAGGCGTGCAGGCGATACGGGCAGACTTGAGTACTACAGGGGAGACTGGAATTCCTGGTGTAGCGGTGAAATGCGCAGATATCAGGAGGAACACCGGTGGCGAAGGCGGGTCTCTGGGTAGTAACTGACG…
Otu46	0	0	0	2.18044	0.043592	0	0	0	0	0	d:Bacteria(1.00),p:Actinobacteriota(1.00),c:Actinobacteria(1.00),o:Corynebacteriales(1.00),f:Nocardiaceae(1.00),g:Rhodococcus(1.00),s:Rhodococcus_erythropolis(0.95)	CCAGCCTATGGGGGGCAGCAGTGGGGAATATTGCACAATGGGCGAAAGCCTGATGCAGCGACGCCGCGTGAGGGATGACGGCCTTCGGGTTGTAAACCTCTTTCAGCAGGGACGAAGCGCAAGTGACGGTACCTGCAGAAGAAGCACCGGCTAACTACGTGCCAGCAGCCGCGGTAATACGTAGGGTGCAAGCGTTGTCCGGAATTACTGGGCGTAAAGAGTTCGTAGGCGGTTTGTCGCGTCGTTTGTGAAAACCAGCAGCTCAACTGCTGGCTTGCAGGCGATACGGGCAGACTTGAGTACTGCAGGGGAGACTGGAATTCCTGGTGTAGCGGTGAAATGCGCAGATATCAGGAGGAACACCGGTGGCGAAGGCGGGTCTCTGGGCAGTAACTGACG…
Otu864	0	0	0	0	0.0145307	0	0	0.0154583	0	0.0344709	d:Bacteria(1.00),p:Actinobacteriota(1.00),c:Actinobacteria(1.00),o:Frankiales(1.00),f:Sporichthyaceae(1.00),g:hgcI_clade(1.00),s:uncultured_bacterium(0.72)	CCAGCCTACGGGTCGCTCCAGTGGGGAATATTGGGCAATGGAGGAAACTCTGACCCAGCGACGCCGCGTGCGGGATGAAGGCCTTCGGGTTGTAAACCGCTTTCAGTAGGGAAGAAGCGAAAGTGACGGTACCTACAAAAGAAGCACCGGCTAACTATGTGCCAGCAGCCGCGGTAATACATAGGGTGCAAGCGTTGTCCGGAATTATTGGGCGTAAAGAGCTCGTAGGTCGTTTGTTACGTCGGATGTGAAAACCTGAGGCTCAACCTCAGGCCTGCATTCGATACGGGCAAACTAGAGTTTGGTAGGGGAGACTGGAATTCCTGGTGTAGCGGTGGAATGCGCAGATATCAGAGGAACACCAATGGCGAAGGCAGGTCTCTGGGCCAATACTGACAC…
Otu95	0	0	0	0	0.0290613	0	0	0	0	0.0172354	d:Bacteria(1.00),p:Actinobacteriota(1.00),c:Actinobacteria(1.00),o:Frankiales(1.00),f:Sporichthyaceae(1.00),g:hgcI_clade(1.00),s:uncultured_bacterium(0.67)	CCAGCCTATGGGGCGCTGCAGTGGGGAATATTGGGCAATGGACGCAAGTCTGACCCAGCGACGCCGCGTGCGGGATGAAGGCCTTAGGGTTGTAAACCGCTTTCAGCAGGGAAGAAGCGAAAGTGACGGTACCTGCAAAAGAAGCACCGGCTAACTATGTGCCAGCAGCCGCGGTAATACATAGGGTGCAAGCGTTGTCCGGAATTATTGGGCGTAAAGAGTTCGTAGGTGGTTCGTTACGTCGGATGTGAAAATCTGGGGCTCAACCCCAGACCTGCATTCGATACGGGCGAGCTAGAGTTTGGTAGGGGAGACTGGAATTCCTGGTGTAGCGGTGGAATGCGCAGATATCAGGAGGAACACCAATGGCGAAGGCAGGTCTCTGGGCCAATACTGACA…
Otu1246	0.0125031	0	0	0	0.0726533	0	0	0	0	0.0861772	d:Bacteria(1.00),p:Actinobacteriota(1.00),c:Actinobacteria(1.00),o:Frankiales(1.00),f:Sporichthyaceae(1.00),g:hgcI_clade(1.00),s:uncultured_bacterium(1.00)	CCAGCCTATGGGTGGCTGCAGTGGGGAATATTGGGCAATGGAGGAAACTCTGACCCAGCGACGCCGCGTGAGGGATGAAGGCCTTCGGGTTGTAAACCTCTTTCAGTAGGGAAGAAGCGAAAGTGACGGTACCTACAGAAGAAGCACCGGCTAACTATGTGCCAGCAGCCGCGGTAATACATAGGGTGCAAGCGTTGTCCGGAATTATTGAGCGTAAAGAGCTCGTAGGTGGTTCGATACGTCGGATGTGAAAATCAGGGGCTCAACCCCTGACCTGCATCCGATACGGTCGAGCTAGAGTTTGGTAGGGGAGACTGGAATTCCTGGTGTAGCGGTGGAATGCGCAGATATCAGGAGGAACACCGATGGCGAAGGCAGGTCTCTGGGCCAATACTGGCA…
Otu1748	0	0	0	0	0.0145307	0	0	0	0	0.0172354	d:Bacteria(1.00),p:Actinobacteriota(1.00),c:Actinobacteria(1.00),o:Frankiales(1.00),f:Sporichthyaceae(1.00),g:Longivirga(1.00),s:uncultured_bacterium(0.90)	CCAGCCTACGGGATGCTGCAGTGGGGAATATTGCGCAATGGGCGAAAGCCTGACGCAGCGACGCAGCGTGAGGGACGAAGGCCTTCGGGTTGTAAGCCCCTTTCAGCGGGGACGAAGCGAAAGTGACGGTACCCGCAGAAGAAGCACCGGCTAACTACGTGCCAGCAGCCGCGGTAATACGTAGGGTGCAAGCATTGTCCGGATTTATTGGGCGTAAAGAGCTCGTAGGCGGCTTGTCACGTCGGATGTGAAAACTCGGGGCTCAACCCCGAGCCTGCATTCGATACGGGCTAGCTAGAGTGTTGCAGGGGAGACTGGAATTCCTGGTGTAGCGGTGAAATGCGCAGATATCAGGAGGAACACCGGTGGCGAAGGCGGGTCTCTGGGCAACTACTGACG…
Otu169	0.0250063	0	0	0	0.174368	0	0	0	0	0.293002	d:Bacteria(1.00),p:Actinobacteriota(1.00),c:Actinobacteria(1.00),o:Frankiales(1.00),f:Sporichthyaceae(1.00),g:Sporichthyaceae(0.87),s:uncultured_bacterium(1.00)	CCGCCTATGGGGTGCAGCAGTGGGGAATATTGGGCAATGGGGGAAACTCTGACCCAGCGACGCCGCGTGCGGGATGAAGGCCTTCGGGTTGTAAACCGCTTTCAGCAGGGAAGAAGCGAAAGTGACGGTACCTGCAGAAGAAGCACCGGCTAACTATGTGCCAGCAGCCGCGGTAATACATAGGGTGCAAGCGTTGTCCGGAATTATTGGGCGTAAAGAGCCCGTAGGTGGTTCGTCACGTCGGATGTGAAACTCTGGGGCTTAACCCCAGACCTGCATTCGATACGGGCGAGCTTGAGTATGGTAGGGGAGTCTGGAATTCCTGGTGTAGCGGTGGAATGCGCAGATATCAGGAGGAACACCAATGGCGAAGGCAGGACTCTGGGCCATTACTGACAC…
Otu633	0	0	0	0.540108	0	0	0	0	0	0	d:Bacteria(1.00),p:Actinobacteriota(1.00),c:Actinobacteria(1.00),o:Frankiales(0.91),f:Frankiaceae(0.62),g:Jatrophihabitans(0.55),s:uncultured_bacterium(0.81)	CCAGCCTATGGGTGGCTGCAGTGGGGAATATTGCGCAATGGGCGGAAGCCTGACGCAGCGACGCCGCGTGAGGGACGACGGCCTTCGGGTTGTAAACCTCTTTCAGCAGGGACGAAGCGAGAGTGACGGTACCTGCAGAAGAAGCACCGGCCAACTACGTGCCAGCAGCCGCGGTAATACGTAGGGTGCAAGCGTTATCCGGAATTATTGGGCGTAAAGAGCTCGTAGGCGGTCTGTTGCGTCGGCTGTGAAAACCCGAGGCTCAACCTCGGGCCTGCAGCCGATACGGGCAGGCTAGAGTTCGGCAGGGGAGACTGGAATTCCTGGTGTAGCGGTGAAATGCGCAGATATCAGGAGGAACACCGGTGGCGAAGGCGGGTCTCTGGGCCGATACTGACG…
Otu192	0	0	0	0.420084	0	0	0	0	0	0	d:Bacteria(1.00),p:Actinobacteriota(1.00),c:Actinobacteria(1.00),o:Micrococcales(1.00),f:Cellulomonadaceae(0.97),g:Cellulomonas(0.97),s:Cellulomonas_septica(0.06)	CCAGCCTATGGGGCGCTGCAGTGGGGAATATTGCACAATGGGCGCAAGCCTGATGCAGCGACGCCGCGTGAGGGATGAAGGCCTTCGGGTTGTAAACCTCTTTCAGCAGGGAAGAAGCGCAAGTGACGGTACCTGCAGAAGAAGCGCCGGCTAACTACGTGCCAGCAGCCGCGGTAATACGTAGGGCGCAAGCGTTGTCCGGAATTATTGGGCGTAAAGAGCTCGTAGGCGGTTTGTCGCGTCTGCTGTGAAAACTTCAGGCTCAACCTGGGGCTTGCAGTGGGTACGGGCAGACTAGAGTGCGGTAGGGGTGACTGGAAATCCTGGTGTAGCGGTGGAATGCGCAGATATCAGGAGGAACACCGATGGCGAGGGCAGGTCACTGGGCCGCAACTGACG…
Otu337	0	0	0	1.14023	0.043592	0	0	0	0	0	d:Bacteria(1.00),p:Actinobacteriota(1.00),c:Actinobacteria(1.00),o:Micrococcales(1.00),f:Intrasporangiaceae(0.97),g:Oryzihumus(0.78),s:uncultured_Cellulomonadaceae(0.38)	CCAGCCTATGGGGGGCACCAGTGGGGAATATTGCACAATGGGCGAAAGCCTGATGCAGCGACGCCGCGTGAGGGATGAAGGCCTTCGGGTTGTAAACCTCTTTCAGCAGGGAAGAAGCGAAAGTGACGGTACCTGCAGAAGAAGCACCGGCTAACTACGTGCCAGCAGCCGCGGTAATACGTAGGGTGCAAGCGTTGTCCGGAATTATTGGGCGTAAAGAGCTTGTAGGCGGTTTGTCGCGTCTGCTGTGAAATTTCGGGGCTCAACCCCGAACTTGCAGTGGGTACGGGCAGACTAGAGTGTGGTAGGGGAGACTGGAATTCCTGGTGTAGCGGTGAAATGCGCAGATATCAGGAGGAACACCGATGGCGAAGGCAGGTCTCTGGGCCACTACTGACG…
Otu55	0.0250063	0	0	0	0.130776	0	0	0.046375	0	0.396415	d:Bacteria(1.00),p:Actinobacteriota(1.00),c:Actinobacteria(1.00),o:Micrococcales(1.00),f:Microbacteriaceae(1.00),g:Chryseoglobus(0.29),s:uncultured_bacterium(0.46)	CCAGCCTATGGGTGGCAGCAGTGGGGAATATTGCACAATGGGCGCAAGCCTGATGCAGCAACGCCGCGTGAGGGACGACGGCCTTCGGGTTGTAAACCTCTTTTAGCAGGGAAGAAGCGAAAGTGACGGTACCTGCAGAAAAAGCACCGGCTAACTACGTGCCAGCAGCCGCGGTAATACGTAGGGTGCAAGCGTTGTCCGGAATTATTGGGCGTAAAGAGCTCGTAGGCGGTTTGTCGCGTCTGCTGTGAAAACCCGAGGCTCAACCTCGGGCCTGCAGTGGGTACGGGCAGACTAGAGTGCGGTAGGGGAGATTGGAATTCCTGGTGTAGCGGTGGAATGCGCAGATATCAGGAGGAACACCAATGGCGAAGGCAGATCTCTGGGCCGTAACTGACG…
Otu1418	0	0.148943	0.191138	0	0	0	0.045106	0.046375	0	0	d:Bacteria(1.00),p:Actinobacteriota(1.00),c:Actinobacteria(1.00),o:Micrococcales(1.00),f:Micrococcaceae(0.98),g:Kocuria(0.93),s:Kocuria_marina(0.61)	CCAGCCTACGGGGCGCACCAGTGGGGAATATTGCACAATGGGCGAAAGCCTGATGCAGCGACGCCGCGTGAGGGATGACGGCCTTCGGGTTGTAAACCTCTTTCAGCACGGAAGAAGCGAAAGTGACGGTACGTGCAGAGGAAGCGCCGGCTAACTACGTGCTAGCAGCCGCGGTAATACGTAGGGCGCAAGCGTTGTCCGGAATTATTGGGCGTAAAGAGCTCGTAGGCGGTTTGTCGCGTCTGCTGTGAAAGCCCGGGGCTTAACCCCGTGGTGTGCAGTGGGTACGGGCAGACTAGAGTGCAGTAGGGGAGGCTGGAATTCCTGGTGTAGCGGTGAAATGCGCAGATATCAGGAGGAACACCGATGGCGGAGGCAGGTCTCTGGGCTGTTACTGAC…
Otu380	0.0125031	0.0744713	0	1.22024	0	0	0.0150353	0	0	0	d:Bacteria(1.00),p:Actinobacteriota(1.00),c:Actinobacteria(1.00),o:Micrococcales(1.00),f:Micrococcaceae(1.00),g:Micrococcus(1.00),s:Micrococcus_sp.(0.72)	CCAGCCTACGGGGTGCTGCAGTGGGGAATATTGCACAATGGGCGAAAGCCTGATGCAGCGACGCCGCGTGAGGGATGACGGCCTTCGGGTTGTAAACCTCTTTCAGCAGGGAAGAAGCGAAAGTGACGGTACCTGCAGAAGAAGCACCGGCTAACTACGTGCCAGCAGCCGCGGTAATACGTAGGGTGCGAGCGTTATCCGGAATTATTGGGCGTAAAGAGCTCGTAGGCGGTTTGTCACGTCTGTCGTGAAAGTCCGGGGCTTAACCCCGGATCTGCGGTGGGTACGGGCAGACTAGAGTGCAGTAGGGGAGACTGGAATTCCTGGTGTAGCGGTGGAATGCGCAGATATCAGGAGGAACACCGATGGCGAAGGCAGGTCTCTGGGCTGTAACTGACG…
Otu278	0	0	0.608167	0.040008	0	0	0	0	0	0	d:Bacteria(1.00),p:Actinobacteriota(1.00),c:Actinobacteria(1.00),o:Micrococcales(1.00),f:Micrococcaceae(1.00),g:Micrococcus(0.96),s:Nesterenkonia_sp.(0.98)	CCAGCCTATGGGTGGCAGCAGTGGGGAATATTGCACAATGGGCGAAAGCCTGACGCAGCGACGCCGCGTGTGGGATGACGGCCTTCGGGTTGTAAACCACTTTCAGCAGGGAAGAAGCTTTTTGTGACGGTACCTGCAGAAGAAGCGCCGGCTAACTACGTGCCAGCAGCCGCGGTAATACGTAGGGCGCGAGCGTTATCCGGAATTATTGGGCGTAAAGAGCTCGTAGGCGGTTTGTCGCGTCTGCTGTGAAAGCCCGGGGCTTAACCCCGGGTGTGCAGTGGGTACGGGCAGGCTAGAGTGCAGTAGGGGAGACTGGAATTCCTGGTGTAGCGGTGAAATGCGCAGATATCAGGAGGAACACCGATGGCGAAGGCAGGTCTCTGGGCTGTTACTGAC…
Otu287	0.0250063	0	0.156386	0	0	0	0	0	0	0	d:Bacteria(1.00),p:Actinobacteriota(1.00),c:Actinobacteria(1.00),o:Micrococcales(1.00),f:Promicromonosporaceae(0.99),g:Isoptericola(0.90),s:Micrococcineae_bacterium(0.84)	CCAGCCTACGGGGGGCTCCAGTGGGGAATATTGCACAATGGGCGAAAGCCTGATGCAGCGACGCCGCGTGAGGGATGACGGCCTTCGGGTTGTAAACCTCTTTCAGCAGGGAAGAAGGCCTTCGGGTGGACGGTACCTGCAAAAGAAGCGCCGGCTAACTACGTGCCAGCAGCCGCGGTAATACGTAGGGCGCAAGCGTTGTCCGGAATTATTGGGCGTAAAGAGCTCGTAGGCGGTTTGTCGCGTCTGGTGTGAAAACCTCAGGCTCAACCTGGGGCGTGCATCGGGTACGGGCAGACTAGAGTGCGGTAGGGGAGACTGGAATTCCTGGTGTAGCGGTGGAATGCGCAGATATCAGGAGGAACACCGATGGCGAAGGCAGGTCTCTGGGCCGCAACT…
Otu861	0.0125031	0	0	0	0.0290613	0	0	0	0	0.0861772	d:Bacteria(1.00),p:Actinobacteriota(1.00),c:Actinobacteria(1.00),o:PeM15(1.00),f:PeM15(1.00),g:PeM15(1.00),s:uncultured_bacterium(1.00)	CCAGCCTACGGGTGGCTGCAGTGGGGAATATTGCGCAATGGGCGAAAGCCTGACGCAGCAACGCCGCGTGGGGGATGAAGGCCTTCGGGTTGTAAACCTCTTTCAGCAGGGAAGAAGCGAAAGTGACGGTACCTGCAGAAGAAGCACCGGCTAACTACGTGCCAGCAGCCGCGGTAATACGTAGGGTGCAAGCGTTGTCCGGATTTATTGGGCGTAAAGAGCTCGTAGGCGGTTAGTCACGTCGGATGTGAAAACCCGGAGCTTAACTCCGGGCCTGCATTCGATACGGGCTGACTAGAGTGTTGTAGGGGAGACTGGAACTCCTGGTGTAGCGGTGAAATGCGCAGATATCAGGAAGAACACCGGTGGCGAAGGCGGGTCTCTGGGCAACTACTGACG…
Otu84	0	0.0148943	0.0695048	0	0	0	0	0.633792	0	0	d:Bacteria(1.00),p:Actinobacteriota(1.00),c:Actinobacteria(1.00),o:Propionibacteriales(1.00),f:Nocardioidaceae(1.00),g:Aeromicrobium(0.98),s:Aeromicrobium_sp.(0.18)	CCAGCCTACGGGTTGCTGCAGTGGGGAATATTGGACAATGGGCGAAAGCCTGATCCAGCAACGCCGCGTGAGGGATGACGGCCTTCGGGTTGTAAACCTCTTTCAGCGGGGACGAAGCGAAAGTGACGGTACCCGCAGAAGAAGGACCGGCCAACTACGTGCCAGCAGCCGCGGTAATACGTAGGGTCCGAGCGTTGTCCGGAATTACTGGGCGTAAAGGGCTCGTAGGCGGTCTGTCGCGTCGGGAGTGAAAACTCAGGGCTCAACCCTGAGCGTGCTTCCGATACGGGCAGACCAGAGGTATGCAGGGGAGAACGGAATTCCTGGTGTAGCGGTGGAATGCGCAGATATCAGGAGGAACACTGGTGGCGAAGGCGGTTCTCTGGGCATTACCTGACG…
Otu14	0.750188	0.0148943	0	0	0.188899	0	0	3.80275	0	0.137883	d:Bacteria(1.00),p:Actinobacteriota(1.00),c:Actinobacteria(1.00),o:Propionibacteriales(1.00),f:Nocardioidaceae(1.00),g:Nocardioides(1.00),s:Nocardioides_sp.(0.38)	CCAGCCTATGGGTGGCAGCAGTGGGGAATATTGGACAATGGGCGGAAGCCTGATCCAGCAACGCCGCGTGAGGGATGACGGCCTTCGGGTTGTAAACCTCTTTCAGTACCGACGAAGCGAAAGTGACGGTAGGTACAGAAGAAGGACCGGCCAACTACGTGCCAGCAGCCGCGGTAATACGTAGGGTCCGAGCGTTGTCCGGAATTATTGGGCGTAAAGGGCTCGTAGGCGGTTTGTCGCGTCGGGAGTGAAATCACCGGGCTTAACTCGGTGCTTGCTTTCGATACGGGCAGACTAGAGGTATGCAGGGGAGAATGGAATTCCTGGTGTAGCGGTGAAATGCGCAGATATCAGGAGGAACACCGGTGGCGAAGGCGGTTCTCTGGGCATTACCTGACG…
Otu4	0	0.059577	0.0173762	0	13.964	0	0	9.0895	0.0280978	0.0172354	d:Bacteria(1.00),p:Actinobacteriota(1.00),c:Actinobacteria(1.00),o:Propionibacteriales(1.00),f:Nocardioidaceae(1.00),g:Nocardioides(0.89),s:uncultured_bacterium(0.75)	CCAGCCTATGGGGGGCAGCAGTGGGGAATATTGGACAATGGGCGAAAGCCTGATCCAGCAACGCCGCGTGAGGGATGACTGCCTTCGGGTTGTAAACCTCTTTCAGCAGGGACGAAGCGAAAGTGACGGTACCTGCAGAAGAAGCACCGGCCAACTACGTGCCAGCAGCCGCGGTAATACGTAGGGTGCAAGCGTTGTCCGGAATTATTGGGCGTAAAGGGCTCGTAGGCGGTTTGTCACGTCGGGAGTGAAAACTCGGGGCTTAACCCCGAGCCTGCTTCCGATACGGGCAGACTAGAGGTATGCAGGGGAGAACGGAATTCCTGGTGTAGCGGTGAAATGCGCAGATATCAGGAGGAACACCGGTGGCGAAGGCGGTTCTCTGGGCATTACCTGACG…
Otu129	0	0	0	0	0.624818	0	0	0.046375	0	0	d:Bacteria(1.00),p:Actinobacteriota(1.00),c:Actinobacteria(1.00),o:Propionibacteriales(1.00),f:Nocardioidaceae(1.00),g:Nocardioides(1.00),s:uncultured_bacterium(0.72)	CCAGCCTATGGGAGGCAGCAGCGGGGAATATTGGACAATGGGCGGAAGCCTGATCCAGCAACGCCGCGTGAGGGATGACGGCCTTCGGGTTGTAAACCTCTTTCAGTATTGACGAAGCGCCCGTATGGGTGGTGACGGTAGGTACAGAAGAAGCACCGGCCAACTACGTGCCAGCAGCCGCGGTAATACGTAGGGTGCGAGCGTTGTCCGGAATTATTGGGCGTAAAGGGCTCGTAGGCGGTTTGTCGCGTCGGGAGTGAAAACACTGGGCTTAACCGAGTGCTTGCTTTCGATACGGGCAGACTAGAGGTATGCAGGGGAGAACGGAATTCCTGGTGTAGCGGTGAAATGCGCAGATATCAGGAGGAACACCGGTGGCGAAGGCGGTTCTCTGGGCAT…
Otu57	0	0	0	0	0.0145307	0	0	0.0154583	0	0	d:Bacteria(1.00),p:Actinobacteriota(1.00),c:Actinobacteria(1.00),o:Propionibacteriales(1.00),f:Nocardioidaceae(1.00),g:Nocardioides(1.00),s:Nocardioides_szechwanensis(0.23)	CCAGCCTACGGGGTGCAGCAGTGGGGAATATTGGACAATGGGCGGAAGCCTGATCCAGCAACGCCGCGTGAGGGATGACGGCCTTCGGGTTGTAAACCTCTTTCAGTACCGACGAAGCGCCCGTTGTGGGTGGTGACGGTAGGTACAGAAGAAGCACCGGCCAACTACGTGCCAGCAGCCGCGGTAATACGTAGGGTGCGAGCGTTGTCCGGAATTATTGGGCGTAAAGGGCTCGTAGGCGGTTTGTCGCGTCGGGAGTGAAAACACCGGGCTTAACTCGGTGCTTGCTTTCGATACGGGCAGACTAGAGGTATGCAGGGGAGAACGGAATTCCTGGTGTAGCGGTGAAATGCGCAGATATCAGGAGGAACACCGGTGGCGAAGGCGGCTTTCTGGACC…
Otu66	0	0	0	0	0	0	0	0.1855	0	0	d:Bacteria(1.00),p:Actinobacteriota(0.99),c:Actinobacteria(0.99),o:Propionibacteriales(0.99),f:Nocardioidaceae(0.99),g:Nocardioides(0.90),s:uncultured_Nocardioides(0.45)	CCAGCCTACGGGTGGCAGCAGTGGGGAATATTGGACAATGGGCGAAAGCCTGATCCAGCAACGCCGCGTGAGGGATGACGGCCTTCGGGTTGTAAACCTCTTTCAGCAGGGACGAAGCGAAAGTGACGGTACCTGCAGAAGAAGCACCGGCCAACTACGTGCCAGCAGCCGCAGTAATACGTAGGGTGCGAGCGTTGTCCGGAATTATTGGGCGTAAAGGGCTCGTAGGCGGTTGGTCACGTCGGGAGTGAAAACTCGGAGCTTAACTCCGAGCCTGCTTCCGATACGGGCCGACTAGAGGTATGCAGGGGAGAACGGAATTCCTGGTGTAGCGGTGAAATGCGCAGATATTAGGAAGAACACCAGTGGCGAAGGCGACTCTCTGGGTTAACACTGACG…
Otu56	0	0	0	0	0	0	0	0.123667	0	0	d:Bacteria(1.00),p:Actinobacteriota(1.00),c:Actinobacteria(1.00),o:Propionibacteriales(1.00),f:Nocardioidaceae(1.00),g:Nocardioides(0.99),s:Nocardioides_daejeonensis(0.02)	CCAGCCTACGGGTGGCAGCAGTGGGGAATATTGGACAATGGGCGGAAGCCTGATCCAGCAACGCCGCGTGAGGGATGACGGCCTTCGGGTTGTAAACCTCTTTCAGGATTGACGAAGCTGTGCCTTTTTGGGTGTGGTGACGGTAGGTCCAGAAGAAGCACCGGCCAACTACGTGCCAGCAGCCGCGGTAATACGTAGGGTGCGAGCGTTGTCCGGAATTATTGGGCGTAAAGGGCTCGTAGGCGGTTGGTCACGTCGGGAGTGAAAACTCGGAGCTTAACTCCGAGCCTGCTTCCGATACGGGCCGACTAGAGGTATGCAGGGGAGAACGGAATTCCTGGTGTAGCGGTGAAATGCGCAGATATCAGGAGGAACACCGGTGGCGAAGGCGGTTCTCTG…
Otu1463	0	0	0	0	0	0	0	0.0772917	0	0	d:Bacteria(1.00),p:Actinobacteriota(1.00),c:Actinobacteria(1.00),o:Propionibacteriales(0.99),f:Nocardioidaceae(0.98),g:Nocardioides(0.95),s:Nocardioides_phosphati(0.08)	CCAGCCTATGGGGCGCTGCAGTGGGGAATATTGGACAATGGGCGAAAGCCTGATCCAGCAACGCCGCGTGAGGGATGACGGCCTTCGGGTTGTAAACTGCTTTTGTACGGAACGAAACGGTGAGCTCTAATAAAGTTCGCTAATGACGATACCGTAAGAATAAGCACCGGCTAACTACGTGCCAGCAGCCGCGGTAATACGTAGGGTGCGAGCGTTGTCCGGAATTATTGGGCGTAAAGGGCTCGTAGGCGGTTGGTCACGTCGGGAGTGAAAACTCGGAGCTTAACTCCGAGCCTGCTTCCGATACGGGCCGACTAGAGGTATGCAGGGGAGAACGGAATTCCTGGTGTAGCGGTGAAATGCGCAGATATCAGGAGGAACACCGGTGGCGAAGGCGGT…
Otu1720	0	0	0	0	0	0	0	0.0309167	0	0	d:Bacteria(1.00),p:Actinobacteriota(1.00),c:Actinobacteria(1.00),o:Propionibacteriales(0.98),f:Nocardioidaceae(0.98),g:Nocardioides(0.96),s:uncultured_bacterium(0.90)	CCAGCCTACGGGGTGCTCCAGTGGGGAATATTGGACAATGGGCGGAAGCCTGACCCAGCAACGCCGCGTGAGGGATGACGGCCTTCGGGTTGTAAGCCTCTTTCAGTACCGACGAAGCGAAAGTGACGGTAGGTACAGAAGAAGGACCGGCCAACTACGTGCCAGCAGCCGCGGTAATACGTAGGGTCCGAGCGTTGTCCGGAATTATTGGGCGTAAAGGGCTCGTAGGCGGTTTGTGGCGTCGGGAGTGAAAACCATGGGCTTAACTCATGGCTTGCTTTCGATACGGGCAGACTAGAGGTATGCAGGGGAGACTGGAATTCCTGGTGTAGCGGTGGAATGCGCAGATATCAGGAGGAACACCGATGGCGAAGGCAGGTCTCTGGGCTGTAACTGACG…
Otu316	0.0125031	0.0297885	0.208514	0.220044	0.0145307	0.0106191	0.0150353	0.0154583	0	0	d:Bacteria(1.00),p:Actinobacteriota(1.00),c:Actinobacteria(1.00),o:Propionibacteriales(1.00),f:Propionibacteriaceae(1.00),g:Cutibacterium(1.00),s:uncultured_bacterium(0.65)	CCAGCCTACGGGTCGCTCCAGTGGGGAATATTGCACAATGGGCGGAAGCCTGATGCAGCAACGCCGCGTGCGGGATGACGGCCTTCGGGTTGTAAACCGCTTTCGCCTGTGACGAAGCGTGAGTGACGGTAATGGGTAAAGAAGCACCGGCTAACTACGTGCCAGCAGCCGCGGTGATACGTAGGGTGCGAGCGTTGTCCGGATTTATTGGGCGTAAAGGGCTCGTAGGTGGTTGATCGCGTCGGAAGTGTAATCTTGGGGCTTAACCCTGAGCGTGCTTTCGATACGGGTTGACTTGAGGAAGGTAGGGGAGAATGGAATTCCTGGTGGAGCGGTGGAATGCGCAGATATCAGGAGGAACACCAGTGGCGAAGGCGGTTCTCTGGGCCTTTCCTGACG…
Otu1044	0	0	0	0	0.0145307	0	0	0	0	0.0172354	d:Bacteria(1.00),p:Actinobacteriota(1.00),c:Actinobacteria(1.00),o:Propionibacteriales(1.00),f:Propionibacteriaceae(1.00),g:uncultured(1.00),s:uncultured_bacterium(1.00)	CCAGCCTATGGGACGCACCAGTGGGGAATATTGCGCAATGGGCGAAAGCCTGACGCAGCAACGCCGCGTGAGGGATGAAGTACGTCGAGATGTAAACCTCTTTCAGCAGGGACGAAGCGAAAGTGACGGTACCTGCAGAAGAAGCGCCGGCTAACTACGTGCCAGCAGCCGCGGTAATACGTAGGGCGCAAGCGTTGTCCGGATTTATTGGGCGTAAAGGGCTCGTAGGCGGTCTGTCACGTCGGATGTGAAAACTCAGTGCTTAACACTGGGCCTGCATTCGATACGGGCAGACTAGAGTTCGGTAGGGGAGACTGGAACTCCTGGTGTAGCGGTGGAATGCGCAGATATCAGGAAGAACACCGATGGCGAAGGCAGGTCTCTGGGCCGATACTGACG…
Otu193	0	0	0.086881	0.760152	0	0	0	0	0	0.0172354	d:Bacteria(1.00),p:Actinobacteriota(1.00),c:Actinobacteria(1.00),o:Pseudonocardiales(1.00),f:Pseudonocardiaceae(1.00),g:Pseudonocardia(0.94),s:Pseudonocardia_sp.(0.78)	CCAGCCTATGGGGGGCAGCAGTGGGGAATATTGGGCAATGGGCGCAAGCCTGACGCAGCGACGCCGCGTGGGGGATGACGGCCTTCGGGTTGTAAACCTCTTTCGCCAGGGACGAAGAGCAATTGACGGTACCTGGAGAAGAAGCACCGGCCAACTACGTGCCAGCAGCCGCGGTAACACGTAGGGTGCGAGCGTTGTCCGGAATTATTGGGCGTAAAGAGCTCGTAGGCGGTGTGTCGCGTCGGCCGTGGAAACTTGGGGCTTAACTCTGAGCGTGCGGTCGATACGGGCATCACTTGAGTTCGGCAGGGGAGACTGGAATTCCTGGTGTAGCGGTGAAATGCGCAGATATCAGGAGGAACACCGGTGGCGAAGGCGGGTCTCTGGGCCGATACTGAC…
Otu389	0	0	0	0.380076	0	0	0	0	0	0	d:Bacteria(1.00),p:Actinobacteriota(1.00),c:Actinobacteria(1.00),o:Pseudonocardiales(1.00),f:Pseudonocardiaceae(1.00),g:Pseudonocardia(0.99),s:uncultured_Pseudonocardia(0.05)	CCAGCCTACGGGTGGCACCAGTGGGGAATATTGCGCAATGGGCGGAAGCCTGACGCAGCGACGCCGCGTGGGGGATGACGGCCTTCGGGTTGTAAACCTCTTTCGACCTCGACGAAGCTTTCGGGTGACGGTAGGGGTAGAAGAAGCACCGGCCAACTACGTGCCAGCAGCCGCGGTAATACGTAGGGTGCGAGCGTTGTCCGGAATTATTGGGCGTAAAGAGCTCGTAGGCGGTCTGTCGCGTCGGTCGTGAAAACCTGCAGCTTAACTGTGGGCTTGCGGTCGATACGGGCATGACTGGAGTTCGGCAGGGGAGACTGGAATTCCTGGTGTAGCGGTGAAATGCGCAGATATCAGGAGGAACACCGGTGGCGAAGGCGGGTCTCTGGGCCGATACTG…
Otu41	0.0375094	0.0148943	0	0	0.334205	0	0	0	0	0.620476	d:Bacteria(1.00),p:Actinobacteriota(1.00),c:Coriobacteriia(1.00),o:OPB41(1.00),f:OPB41(1.00),g:OPB41(1.00),s:uncultured_bacterium(0.78)	CCAGCCTATGGGGCGCAGCAGTGGGGAATTTTGCGCAATGGGCGAAAGCCTGACGCAGCAACGCCGCGTGCGGGATGAAGGCCTTCGGGTTGTAAACCGCTTTCAGCAGGGATGAAAACAGACAGTACCTGCAGAAGAAGCCCCGGCTAACTACGTGCCAGCAGCCGCGGTAATACGTAGGGGGCAAGCGTTATCCGGATTCATTGGGCGTAAAGAGCGCGTAGGCGGATTGTTAAGCGAGATGTGAAAACCGGGGGCTCAACCCGCGGCCTGCATCTCGAACTGGCAGTCTTGAGTCTGGTAGAGGAAAGTGGAATTCCCAGTGTAGCGGTGAAATGCGCAGATATTGGGAGGAACACCAGTGGCGAAGGCGGCTTTCTGGGCCACGACTGACGCTGA…
Otu567	0	0	0	0	0.0581226	0	0	0	0	0.0344709	d:Bacteria(1.00),p:Actinobacteriota(0.98),c:Coriobacteriia(0.98),o:OPB41(0.98),f:OPB41(0.98),g:OPB41(0.98),s:uncultured_Coriobacteriaceae(0.07)	CCAGCCTATGGGAGGCAGCAGTGGGGAATTTTGCGCAATGGGCGAAAGCCTGACGCAGCAACGCCGCGTGCGGGATGAAGGCTCTCGGGTCGTAAACCGCTTTCAGCAGGGATGAAATTGACAGTACCTGCAGAAGAAGCCCCGGCTAAATACGTGCCAGCAGCCGCGGTAATACGTATGGGGCAAGCGTTATCCGGATTCATTGGGCGTAAAGAGCGCGTAGGCGGCTTGTTAAGTTAGGTGTGAAATCCGGGGGCTTAACCTGCGGCTTGCATCTAAAACTGGCAGGCTTGAGTCTGGTAGAGGAAAGTGGAATTCCCAGTGTAGCGGTGAAATGCGCAGATATTGGGAGGAACACCAGTGGCGAAGGCGGCTTTCTGGGCCACGACTGACGCTGAG…
Otu569	0	0	0	0	0.043592	0	0	0	0	0.0517063	d:Bacteria(1.00),p:Actinobacteriota(1.00),c:Coriobacteriia(1.00),o:OPB41(1.00),f:OPB41(1.00),g:OPB41(1.00),s:uncultured_Coriobacteriaceae(0.06)	CCAGCCTATGGGTTGCAGCAGTGGGGAATTTTGCGCAATGGGCGAAAGCCTGACGCAGCAACGCCGCGTGAGGGATGAAGGCCTTCGGGTTGTAAACCTCTTTCAGTAGTGATGAAATTGACAGTAGCTACAGAAGAAGCCCCGGCTAAATACGTGCCAGCAGCCGCGGTAATACGTATGGGGCAAGCGTTATCCGGATTCATTGGGCGTAAAGAGCGCGTAGGTGGATTGTTAAGCGAGATGTGAAAACTGGGGGCTCAACCCGCAGCCTGCATCTCGAACTGGCAGTCTTGAGTTTGGTAGAGGAGTGTGGAATTCCCAGTGTAGCGGTGGAATGCGCAGATATTGGGAGGAACACCAGTGGCGAAGGCGGCACTCTGGGCCATAACTGACACTGAG…
Otu707	0	0	0	0	0.043592	0	0	0	0	0.0689417	d:Bacteria(1.00),p:Actinobacteriota(1.00),c:Coriobacteriia(1.00),o:OPB41(1.00),f:OPB41(1.00),g:OPB41(1.00),s:uncultured_bacterium(1.00)	CCAGCCTATGGGTCGCTCCAGTGGGGAATTTTGCGCAATGGACGAAAGTCTGACGCAGCAACGCCGCGTGGAGGATGAAGGTTTTTGGATCGTAAACTCCTTTCAGTAGTGATGAAATTGACAGTAGCTACAGAAGAAGCCCCGGCTAAATACGTGCCAGCAGCCGCGGTAATACGTATGGGGCAAGCGTTATCCGGATTTATTGGGCGTAAAGCGCGCGTAGGCGGACTGTTAAGCGAGGTGTGAAAACCGGGGGCTCAACCCGCGGCCTGCATCTCGAACTGGCAGTCTGGAGTTAGGTAGAGGAGTGTGGAATTCCCAGTGTAGCGGTGGAATGCGCAGATATTGGGAGGAACACCAGTGGCGAAGGCGGCACTCTGGGCCTCAACTGACGCTAAG…
Otu1011	0	0	0	0	0.043592	0	0	0	0	0.0861772	d:Bacteria(1.00),p:Actinobacteriota(0.90),c:Coriobacteriia(0.89),o:OPB41(0.89),f:OPB41(0.89),g:OPB41(0.89),s:uncultured_bacterium(0.81)	CCAGCCTATGGGAGGCTGCAGTGAGGAATTTTCCGCAATGGGCGCAAGCCTGACGGAGCAACGCCGCGTGGAGGATGACGGTTTTCGGATTGTAAACTCCTTTCAGTAGTGATGAAAATGACAGTAGCTACAGAAGAAGCCCCGGCTAAATACGTGCCAGCAGCCGCGGTGATACGTATGGGGCAAGCGTTAATCGGATTTATTGGGCGTAAAGAGCACGAAGGCGGACTATTAAGCGAGGTGTGAAAACTGGGGGCTCAACCCGCAGCCTGCATCTCGAACTGGTAGTCTGGAGTTTGGTAGAGGAGTATGGAATTCCCAGTGTAGCGGTGGAATGCGCAGATATTGGGAGGAACACCAGTGGCGAAGGCGGTACTCTGGGCCATAACTGACGCTCTA…
Otu1273	0	0	0	0	0.0290613	0	0	0	0	0	d:Bacteria(1.00),p:Actinobacteriota(1.00),c:Rubrobacteria(1.00),o:Rubrobacterales(1.00),f:Rubrobacteriaceae(1.00),g:Rubrobacter(1.00),s:uncultured_bacterium(0.88)	CCAGCCTATGGGGTGCTCCAGCCAGGAATCTTGGGCAATGGGCGAAAGCCTGACCCAGCAACACCGTGTGGGCGATGAAGGCCTTCGGGTCGTAAAGCCCTGTTGATAGGGACGAAGGGCGAAGGGTTAATAGCCCCTAGCCTGACGGTACCTTTCGAGGAAGCCCCGGCTAACTACGTGCCAGCAGCCGCGGTAATACGTAGGGGGCGAGCGTTGTCCGGAATTATTGGGCGTAAAGAGCGTGTAGGCGGTTCGGTAAGTCTGTCGTGAAATCCTGGGGCTCAACCCCGGGCGTGCGATGGATACTGCCGGGCTAGAGGGAGGTAGAGGCGAGTGGAATTCCCGGTGTAGCGGTGAAATGCGCAGATATCGGGAGGAACACCAGTAGCGAAGGCGGCT…
Otu680	0	0	0.086881	0	0	0	0	0	0	0	d:Bacteria(1.00),p:Actinobacteriota(1.00),c:Thermoleophilia(1.00),o:Gaiellales(1.00),f:uncultured(1.00),g:uncultured(1.00),s:uncultured_bacterium(0.92)	CCAAGCCTACGGGACGCTGCAGTGGGGAATCTTGCGCAATGGGCGAAAGCCTGACGCAGCGACGCCGCGTGAGGGAAGAAGGCCTTCGGGTTGTAAACCTCTTTCAGGAGGGACGAAGCCACTCGGGTTAATAGCCCAGAGGGTGACGGTACCTCCAGAAGAAGCCCCGGCTAACTACGTGCCAGCAGCCGCGGTAATACGTAGGGGGCAAGCGTTGTCCGGATTTATTGGGCGTAAAGAGCGTGTAGGCGGCCGTACAGGTCAGCTGTGAAAACTCGAGGCTCAACCCCGAGACGTCGGTTGAAACCGTACGGCTAGAGTCCGGAAGAGGAGAGCGGAATTCCCGGTGTAGCGGTGAAATACGCAGATATCGGGAAGAACACCCGTGGCGAAGGCGGC…
Otu582	0	0	0	0	0.0145307	0	0	0	0	0.0344709	d:Bacteria(1.00),p:Actinobacteriota(1.00),c:Thermoleophilia(1.00),o:Solirubrobacterales(1.00),f:67-14(1.00),g:67-14(1.00),s:Solirubrobacterales_bacterium(0.08)	CCAGCCTATGGGTCGCTGCAGTGGGGAATCTTGCGCAATGCGCGAAAGCGTGACGCAGCAACACCGCGTGAGGGAAGACGGCCTTAGGGTTGTAAACCTCTTTCAGATGGGACGAAGGTGGTGCGGTGAATAGCCGATGTCATTGACGGTACCGTCAGAAGAAGCTCCGGCTAACTACGTGCCAGCAGCCGCGGTAATACGTAGGGAGCGAGCGTTGTCCGGAATCATTGGGCGTAAAGAGCATGTAGGTGGATCAATTAGTCTGCTGTGAAAGTCAAAGGCTCAACCTTTGAAAGCCGGTGGATACTGTTGATCTAGAGTACGGAAGAGGCGAGTGGAATTCCTGGTGTAGCGGTGGAATGCGCAGATATCAGGAGGAACACCAATAGCGAAGGCAGC…
Otu78	0	0	0	0	0	0	0	0.0309167	0	0	d:Bacteria(1.00),p:Actinobacteriota(1.00),c:Thermoleophilia(1.00),o:Solirubrobacterales(1.00),f:67-14(1.00),g:67-14(1.00),s:uncultured_actinobacterium(0.46)	CCTACGGGGGGCAGCAGTGGGGAATCTTGCGCAATGCGCGAAAGCGTGACGCAGCAACACCGCGTGAGGGAAGACGGCCTTAGGGTTGTAAACCTCTTTCAGACGGGACGAAGGTCATCCGGTGAACAGCCGAGATGGTTGACGGTACCGTCAGAAGAAGCTCCGGCTAACTACGTGCCAGCAGCCGCGGTAATACGTAGGGAGCGAGCGTTGTCCGGAATCATTGGGCGTAAAGAGCGCGTAGGCGGGTCATCCAGTCTGCTGTGAAAGTCAAAGGCTCAACCTTTGAAAGCCGGCGGATACTGATGATCTAGAGTACGGAAGAGGCGAGTGGAATTCCTGGTGTAGCGGTGGAATGCGCAGATATCAGGAGGAACACCAATAGCGAAGGCAGCTCGC…
Otu1118	0	0	0	0	0.0290613	0	0	0	0	0	d:Bacteria(1.00),p:Actinobacteriota(1.00),c:Thermoleophilia(1.00),o:Solirubrobacterales(1.00),f:67-14(1.00),g:67-14(1.00),s:uncultured_bacterium(0.99)	CCAGCCTATGGGGGGCAGCAGTGGGGAATCTTGCGCAATGCGCGAAAGCGTGACGCAGCAACGCCGCGTGGGGGAAGAAGGCCTTCGGGTTGTAAACCCCTTTCAGGAGGGACGAAGGTTCGGCAGTGAATAGCTGTCCGGACTGACGGTACCTCCACAAGAAGCCCCGGCTAACTACGTGCCAGCAGCCGCGGTAATACGTAGGGGGCTAGCGTTGTCCGGAATCATTGGGCGTAAAGCGCGCGTAGGCGGCCCGGTAAGTCCGTTGTAAAAGTCAAAGGCTCAACCTTTGAAAGCCGATGGTTACTGCCGGGCTAGAGTCCGGAAGAGGCGAGTAGAATTCCTGGTGTAGCGGTGGAATGCGCAGATATCAGGAGGAATACCCATAGCGAAGGCAGC…
Otu608	0.0125031	0.119154	0	0	0	0	0	0.0309167	0	0	d:Bacteria(1.00),p:Actinobacteriota(1.00),c:Thermoleophilia(1.00),o:Solirubrobacterales(1.00),f:Solirubrobacteraceae(1.00),g:Patulibacter(1.00),s:Bactoderma_rosea(0.58)	CCAGCCTACGGGGGGCTGCAGTGGGGAATCTTGCACAATGCGCGAAAGCGTGATGCAGCAACGCCGCGTGCGGGAAGAAGGCCTTAGGGTTGTATACCGCTTTCAGTTGGGACGAAGCTTCAGTCGTTAATAGCGGTTTGGAGTGACGGTACCTTCAGAAGAAGCGCCGGCTAACTACGTGCCAGCAGCCGCGGTAATACGTAGGGCGCGAGCGTTGTCCGGAATCATTGGGCGTAAAGCGCGTGTAGGCGGCTGAGTAAGTCTGCTGTGAAAGTCCAGGGCTCAACCCTGGAATGTCGGCGGATACTGCTCAGCTGGAGTACGGGAGGGGCGAGTGGAATTCCTGGTGTAGCGGTGGAATGCGCAGATATCAGGAGGAACACCTATGGCGAAGGCAGC…
Otu338	0	0	0	0.360072	0	0	0	0	0	0	d:Bacteria(1.00),p:Actinobacteriota(1.00),c:Thermoleophilia(1.00),o:Solirubrobacterales(1.00),f:Solirubrobacteraceae(0.99),g:Solirubrobacter(0.98),s:uncultured_bacterium(0.99)	CCAGCCTACGGGTTGCAGCAGTGGGGAATCTTGCGCAATGCGCGAAAGCGTGACGCAGCAACGCCGCGTGGGGGAAGACGGCCTTCGGGTTGTAAACCCCTTTCAGTTGGGACGAAGCTTCGACGGTGAACAGCCGGCTGGAGTGACGGTACCTTCAGAAGAAGCCCCGGCTAACTACGTGCCAGCAGCCGCGGTAATACGTAGGGGGCGAGCGTTGTCCGGAATCATTGGGCGTAAAGCGCGTGTAGGCGGTTCAGTAAGTCTGCTGTGAAAGTCCAGGGCTCAACCCTGGGATGCCGGTGGATACTGCTGGGCTAGAGTACGGAAGAGGCGAGTGGAATTCCCGGTGTAGCGGTGAAATGCGCAGATATCAGGAGGAACACCAATTGCGAAGGCAGC…
Otu542	0	0.0148943	0	0	0	0.0424764	0	0	0	0	d:Bacteria(1.00),p:Actinobacteriota(1.00),c:WCHB1-81(1.00),o:WCHB1-81(1.00),f:WCHB1-81(1.00),g:WCHB1-81(1.00),s:uncultured_bacterium(0.81)	CCAGCCTATGGGGTGCAGCAGTAGGGAATACTGCGCAATGGACGAAAGTCTGACGCAGCGACACCGTGTGAAGGATGAAGGTCTTCGGATCGTAAACTTCTGTCAATTGGGGACGAAGGCAGTAGGGTTAATAGCCTCAATGCTGACGGTACCCAATAAGGAAGTCTCGGCTAACTCCGTGCCAGCAGCCGCGGTAAGACGGAGGAGGCAAGCGTTGTCCGGAATCATTGGGCGTAAAGAGCGCGTAGGCGGTTCTCCAAGTCATATGTGAAAACTTTAGGCTTAACCTAAAGATTGCATGTGAAACTGGATGACTAGAGTACGGCAGAGGAAAGTGGAATTCCTGGTGTAGCGGTGAAATGCGCAGATATCAGGAAGAACACCAGTGGCGAAGGCGGC…
Otu450	0	0	0	0	0	0	0	0	0	0.0344709	d:Bacteria(1.00),p:Bacteroidota(1.00),c:Bacteroidia(1.00),o:Bacteroidales(0.76),f:SB-5(0.45),g:SB-5(0.45),s:uncultured_bacterium(0.55)	CAGCCTACGGGTGGCAGCAGTGAGGAATATTGGTCAATGGAGGCAACTCTGAACCAGCCATGCCGCGTGAAGGATGACTGCCCTACGGGTTGTAAACTTCTTTTTTACGGGACGAAACTGACCTACGTGTAGGTTACTGACGGTACCGTATGAATAAGCATCGGCTAACTCCGTGCCAGCAGCCGCGGTAATACGGAGGATGCAAGCGTTATCCGGATTTATTGGGTTTAAAGGGTGCGTAGGCGGGATAATAAGTCAGCGGTGAAATACTGTCGCTTAACGACAGCATTGCCATTGATACTGTTGTTCTTGAGTATAGTTGAGGTGGGCGGAATGTGTAGTGTAGCGGTGAAATGCTTAGAGATTACACAGAACACCGATTGCGAAGGCAGCTCACTA…
Otu1473	0	0	0	0	0.0145307	0	0	0	0	0.0344709	d:Bacteria(1.00),p:Bacteroidota(1.00),c:Bacteroidia(1.00),o:Bacteroidales(1.00),f:Bacteroidaceae(1.00),g:Bacteroides(1.00),s:Bacteriodetes_bacterium(0.67)	CCAGCCTACGGGGCGCTGCAGTGAGGAATATTGGTCAATGGGCGAGAGCCTGAACCAGCCAAGTAGCGTGAAGGATGAAGGTCCTATGGATTGTAAACTTCTTTTATAGTAGAATAAAGTGAGCCACGTGTGGTTTTTTGTATGTATACTATGAATAAGGATCGGCTAACTCCGTGCCAGCAGCCGCGGTAATACGGAGGATCCGAGCGTTATCCGGATTTATTGGGTTTAAAGGGTGCGTAGGCGGAATAATAAGTCAGTTGTGAAAGTTTGCGGCTCAACCGTAAAATTGCATTTGATACTGTTATTCTTGAGTGTACATAAGGTAGGCGGAATTCGTGGCGTAGCGGTGAAATGCTTAGATATCACGAAGAACTCCAATTGCGAAGGCAGCTTACC…
Otu751	0	0	0	0	0.0145307	0	0	0	0	0.172354	d:Bacteria(1.00),p:Bacteroidota(1.00),c:Bacteroidia(1.00),o:Bacteroidales(1.00),f:Bacteroidaceae(1.00),g:Bacteroides(1.00),s:uncultured_bacterium(0.89)	CCAGCCTATGGGTGGCAGCAGTGAGGAATATTGGTCAATGGGCGCTAGCCTGAACCAGCCAAGTAGCGTGAAGGATGACTGCCCTATGGGTTGTAAACTTCTTTTATAAGGGAATAAAACGGGGAACGTGTTCCCCTTTGCATGTACCTTACGAATAAGGATCGGCTAACTCCGTGCCAGCAGCCGCGGTAATACGGAGGATCCGAGCGTTATCCGGATTTATTGGGTTTAAAGGGTGCGTAGGCGGAATGATCAGTCAGTTGTGAAAGTTTGAGGCTCAACCTTAAAATTGCAGTTGATACTGTCATTCTTGAGTGTACAAGAGGTGGGCGGAATTCGTGGTGTAGCGGTGAAATGCTTAGATATCACGAAGAACTCCGATTGCGAAGGCAGCTCACT…
Otu814	0.0500125	0	0	0	0	0	0	0	0	0	d:Bacteria(1.00),p:Bacteroidota(1.00),c:Bacteroidia(1.00),o:Bacteroidales(1.00),f:Dysgonomonadaceae(1.00),g:Proteiniphilum(0.96),s:uncultured_bacterium(1.00)	CCAGCCTACGGGTGGCTGCAGTGAGGAATATTGGTCAATGGACGCAAGTCTGAACCAGCCACGTCGCGTGAAGGAAGACGGCCCTACGGGTTGTAAACTTCTTTTGTAAGGGAATAAAGTGTAGTACGTGTACTATTTTGCATGTACCTTACGAATAAGGATCGGCTAACTCCGTGCCAGCAGCCGCGGTAATACGGAGGATCCGAGCGTTATCCGGATTTATTGGGTTTAAAGGGTGCGCAGGCGGGAGATTAAGTCGGCGGTGAAATTTTGTAGCTCAACTGTAAAAGTGCCTTCGAAACTGGTTTCCTTGAGTGTGGATGAAGTAGGCGGAATTTGTGGTGTAGCGGTGAAATGCATAGATATCACGAGGAGCTCCGACTGCGCAGGCAGCTTACT…
Otu1035	0	0	0	0	0	0.0212382	0	0	0	0	d:Bacteria(1.00),p:Bacteroidota(1.00),c:Bacteroidia(1.00),o:Bacteroidales(1.00),f:Marinilabiliaceae(0.97),g:Anaerophaga(0.94),s:uncultured_bacterium(0.92)	CCAGCCTATGGGTCGCTGCAGTGAGGAATATTGGTCAATGGGCGAGAGCCTGAACCAGCCATGTCGCGTGCAGGATGACGGCCCTACGGGTTGTAAACTGCTTTTGTACGGGAAGAATGTCTTCGACGAGTCGAAGTTTGCCGGTACCGTACGAATAAGCATCGGCTAACTCCGTGCCAGCAGCCGCGGTAATACGGAGGATGCGAGCGTTATCCGGATTCATTGGGTTTAAAGGGTGCGTAGGCGGAGCTTCAAGTCAGCGGTGAAAGTCTGCAGCTCAACTGTAGTTGTGCCGTTGAAACTGAAGTTCTTGAGTGTAGGTGAGGTAGGCGGAATGAGTAGTGTAGCGGTGAAATGCATAGATATTACTCAGAACACCGATTGCGAAGGCAGCTTACT…
Otu1390	0	0	0	0	0	0.0212382	0	0	0	0	d:Bacteria(1.00),p:Bacteroidota(1.00),c:Bacteroidia(1.00),o:Bacteroidales(1.00),f:Marinilabiliaceae(1.00),g:Anaerophaga(0.99),s:uncultured_Halomonas(0.80)	CCAGCCTACGGGGGGCTGCAGTGAGGAATATTGGTCAATGGACGGAAGTCTGAACCAGCCATGTCGCGTGCAGGAAGACAGCCCTATGGGTTGTAAACTGCTTTTGTACGGGAAGAAAGTGTCTTACGTGTAAGACTTTGCCGGTACCGTACGAATAAGCATCGGCTAACTCCGTGCCAGCAGCCGCGGTAATACGGAGGATGCGAGCGTTATCCGGAATTATTGGGTTTAAAGGGTGCGTAGGCGGAATGGTAAGTCAGCGGTGAAATTCTGCAGCTCAACTGTAGTTGTGCCGTTGATACTGTCATTCTTGAGTATAGATGAGGTAGGCGGAATGAGTAGTGTAGCGGTGAAATGCATAGATATTACTCAGAACACCAATTGCGAAGGCAGCTTACT…
Otu788	0	0	0	0	0.0290613	0	0	0	0	0.37918	d:Bacteria(1.00),p:Bacteroidota(1.00),c:Bacteroidia(1.00),o:Bacteroidales(1.00),f:Paludibacteraceae(1.00),g:Paludibacter(0.99),s:uncultured_bacterium(0.67)	CCAGCCTACGGGTGGCAGCAGCGAGGAATATTGGTCAATGGGCGAGAGCCTGAACCAGCCAAGTCGCGTGAAGGAAGAAGGTTCTATGGATTGTAAACTTCTTTTGTAGGGGAATAAAAAAGGGCACGTGTGCCCCATTGCATGTACTCTACGAATAAGGATCGGCTAACTCCGTGCCAGCAGCCGCGGTAATACGGAGGATCCAAGCGTTATCCGGATTTATTGGGTTTAAAGGGTGCGTAGGCGGACCCTTAAGTCAGTGGTGAATGTTCGCGGCTCAACCGTGAAATTGCCATTGAAACTGAGGGTCTTGAGTGTAAATAAGGTAGGCGGAATGTGTTGTGTAGCGGTGAAATGCTTAGATATAACACAGAACACCAATTGCGAAGGCAGCTTACT…
Otu130	0	0	0	0	0.043592	0	0	0	0	0.37918	d:Bacteria(1.00),p:Bacteroidota(1.00),c:Bacteroidia(1.00),o:Bacteroidales(1.00),f:Paludibacteraceae(1.00),g:Paludibacter(1.00),s:uncultured_bacterium(1.00)	CCAGCCTATGGGGGGCTGCAGTGAGGAATATTGGTCAATGGGCGAGAGCCTGAACCAGCCAAGTCGCGTGAAGGAAGAAGGTTCTATGGATTGTAAACTTCTTTTGTAAGGGAATAAAAAGTGGTACGTGTACTATATTGTATGTACTTTACGAATAAGGATCGGCTAACTCCGTGCCAGCAGCCGCGGTAATACGGAGGATCCAAGCGTTATCCGGATTTATTGGGTTTAAAGGGTGCGTAGGCGGATCTTTAAGTCAGTGGTGAAAGTTTGCGGCTCAACCGTAAAATTGCCATTGAAACTGAAGATCTTGAGTGTAAATGAGGTAGGCGGAATGTGTTGTGTAGCGGTGAAATGCTTAGATATAACACAGAACACCAATTGCGAAGGCAGCTTACT…
Otu593	0.0125031	0.0893655	0	0	0	0.127429	0.180424	0	0	0	d:Bacteria(1.00),p:Bacteroidota(1.00),c:Bacteroidia(1.00),o:Bacteroidales(1.00),f:Prolixibacteraceae(1.00),g:Tangfeifania(0.98),s:uncultured_bacterium(0.86)	CCAGCCTACGGATGCAGCAGTGAGGAATATTGGTCAATGGGCGCGAGCCTGAACCAGCCATCCCGCGTGCAGGATGACGGCCCTATGGGTTGTAAACTGCTTTTCTACGCCAAGAAAGGCCCGTACGGGTACGGGATTGACGGTAGCGTAGGAATAAGCATCGGCTAACTCCGTGCCAGCAGCCGCGGTAATACGGAGGATGCAAGCGTTATCCGGATTTATTGGGTTTAAAGGGTGCGCAGGCGGGCTTGTAAGTCAGTGGTGAAAAACTGCCGCTTAACGGTAGAGGTGCCATTGATACTGCGGGTCTTGAGTATGGTTGAGGTAGGCGGAACGTGCAGTGTAGCGGTGAAATGCATAGAGATTGCACAGAACACCGATTGCGGAGGCAGCTTACTA…
Otu319	0	0.0148943	0	0	0	0	0	0	0	0.0172354	d:Bacteria(1.00),p:Bacteroidota(1.00),c:Bacteroidia(1.00),o:Bacteroidales(1.00),f:Prolixibacteraceae(1.00),g:uncultured(1.00),s:uncultured_bacterium(0.69)	CCAGCCTACGGGGGGCAGCAGTGAGGAATATTGGTCAATGGGCGAGAGCCTGAACCAGCCATCCCGCGTGCAGGATGACGGCCCTATGGGTTGTAAACTGCTTTTCTGCTCCAAGAAACCCTGTTACGTGTAGCAGGTTGACGGTAGAGTAGGAATAAGCATCGGCTAACTCCGTGCCAGCAGCCGCGGTAATACGGAGGATGCAAGCGTTATCCGTATTCATTGGGTTTAAAGGGTGCGCAGGTTGGAATGTAAGTCAGTGGTGAAATACTGCCGCTTAACGGTAGAGCTGCCATTGATACTGCATTTCTTGAGTATGGTTGAGGTAGGTGGAATGTGTTGTGTAGCGGTGAAATGCATAGATATGACACAGAACGCCGATTGCGAAGGCAACTTACT…
Otu938	0	0	0	0	0	0	0	0	0	0.0344709	d:Bacteria(1.00),p:Bacteroidota(1.00),c:Bacteroidia(1.00),o:Bacteroidales(1.00),f:Prolixibacteraceae(0.95),g:uncultured(0.95),s:uncultured_bacterium(1.00)	CCAGCCTATGGGGGGCAGCAGTGAGGAATATTGGTCAATGGCCGGAAGGCTGAACCAGCCATCCCGCGTGCAGGATGACGGCCCTATGGGTTGTAAACTGCTTTTGTACCTGAAGAATAGGCCCAACGTGTTGGGATTTGCCGGTAAGGTATGAATAAGCATCGGCTAACTCCGTGCCAGCAGCCGCGGTAATACGGAGGATGCGAGCGTTATCCGGATTCATTGGGTTTAAAGGGTGCGCAGGTGGGAAAATAAGTCAGTGGTGAAATACTGCCGCTTAACGGTAGAATTGCCATTGATACTGTTTTTCTTGAGTATGGTTGAGGTAGGTGGAATGTGTTGTGTAGCGGTGAAATGCATAGATATGACACAGAACGCCGATTGCGAAGGCAGCTTACT…
Otu144	0.0125031	0	0	0	0.159837	0	0	0	0	0.137883	d:Bacteria(1.00),p:Bacteroidota(1.00),c:Bacteroidia(1.00),o:Bacteroidales(1.00),f:Prolixibacteraceae(1.00),g:WCHB1-32(0.99),s:uncultured_bacterium(1.00)	CCAGCCTATGGGGGGCAGCAGTGAGGAATATTGGTCAATGGGCGCAAGCCTGAACCAGCCATCCCGCGTGAAGGATGAAGGTCCTATGGATTGTAAACTTCTTTTATACACCAAGAAAAACTCGAACGAGTTCGAGCCCGACGGTAGTGTATGAATAAGCATCGGCTAACTCCGTGCCAGCAGCCGCGGTAATACGGAGGATGCAAGCGTTATCCGGATTCATTGGGTTTAAAGGGTGCGTAGGCGGCTTTTTAAGTCAGTGGTGAAATCCTGCCGCTTAACGGTAGAATTGCCATTGATACTGAAAAGCTTGAGTACAATTGAGGTAAGCGGAATGTGTAGTGTAGCGGTGAAATGCTTAGATATTACACAGAACACCAATTGCGAAGGCAGCTTACT…
Otu1747	0	0	0	0	0.043592	0	0	0	0	0	d:Bacteria(1.00),p:Bacteroidota(1.00),c:Bacteroidia(1.00),o:Bacteroidales(1.00),f:Prolixibacteraceae(1.00),g:WCHB1-32(1.00),s:uncultured_bacterium(0.97)	CCAGCCTATGGGGTGCACCAGTGAGGAATATTGGTCAATGGGCGCAAGCCTGAACCAGCCATCCCGCGTGAAGGATGAAGGCCCTATGGGTCGTAAACTTCTTTTATACGCCAAGAAAATTTCGGACGTGTCCGAAACTGACGGTAGTGTATGAATAAGCATCGGCTAACTCCGTGCCAGCAGCCGCGGTAATACGGAGGATGCAAGCGTTATCCGGATTCATTGGGTTTAAAGGGTGCGTAGGCGGCTTTTTAAGTCAGTGGTGAAATCTTGCCGCTTAACGGTAAAATTGCCATTGATACTGAGAAGCTTGAGTACAATTGAGGTAAGCGGAATGTGTAGTGTAGCGGTGAAATGCTTAGATATTACACAGAACACCGATTGCGAAGGCAGCTTACT…
Otu27	0.175044	0.0148943	0	0	0.87184	0	0	0	0	5.65322	d:Bacteria(1.00),p:Bacteroidota(1.00),c:Bacteroidia(1.00),o:Bacteroidales(1.00),f:Rikenellaceae(1.00),g:uncultured(1.00),s:uncultured_bacterium(0.51)	CCAGCCTATGGGTTGCACCAGTGAGGAATATTGGACAATGGATGGAAATCTGATCCAGCCATGCCGCGTGCAGGAAGACGGCCCTATGGGTTGTAAACTGCTTTTATATGGGAGCAATAAGGCCTACGTGTAGGTTGATGAGAGTACCATATGAATAAGCACCGGCTAACTCCGTGCCAGCAGCCGCGGTAATACGGAGGGTGCAAGCGTTATCCGGATTTATTGGGTTTAAAGGGTGCGTAGGCGGTTTGATAAGTCAGCGGTGAAATATTTCAGCTTAACTGGAAGGGTGCCGTTGATACTGTCAGGCTTGAATTTAGTTGCTGTGGGTGGAATGTGTGGTGTAGCGGTGAAATGCATAGATATCACACAGAATATCGATTGCGAAGGCAGCTCACA…
Otu1674	0.0250063	0	0	0	0	0	0	0	0	0	d:Bacteria(1.00),p:Bacteroidota(1.00),c:Bacteroidia(1.00),o:Bacteroidales(1.00),f:Rikenellaceae(1.00),g:uncultured(1.00),s:uncultured_bacterium(0.35)	CCAGCCTACGGGGGGCAGCAGTGAGGAATATTGGACAATGGATGGAAATCTGATCCAGCCATGCCGCGTGCAGGAAGAATGTCCTATGGATTGTAAACTGCTTTTGTATGGGAGCAATAAGGCCTTCGTGAAGGCTGATGAGAGTACCATACGAATAAGCATCGGCTAACTCCGTGCCAGCAGCCGCGGTAATACGGAGGATGCGAGCGTTATCCGGATTTATTGGGTTTAAAGGGTGCGTAGGCGGAATGATAAGTCAGTGGTGAAAGTTTTCGGCTCAACCGGAAAATTGCCGTTGATACTGTCATTCTGGAATATGGTTGCTGTGGGCAGAATGTGTGGTGTAGCGGTGAAATGCGTAGATATCACACAGAATACCGATTGCGAAGGCCGCTCACA…
Otu217	0.0125031	0.0148943	0	0	0.174368	0	0	0	0	0.482592	d:Bacteria(1.00),p:Bacteroidota(1.00),c:Bacteroidia(1.00),o:Bacteroidales(1.00),f:Rikenellaceae(1.00),g:uncultured(1.00),s:uncultured_bacterium(0.81)	CCAGCCTACGGGAGGCTGCAGTGAGGAATATTGGACAATGGATGGAAATCTGATCCAGCCATGCCGCGTGCAGGAAGACGGCCCCATGGGTTGTAAACTGCTTTTATATGGGAGCAATAAGGTCTATGCGTAGACTGATGAGAGTACCATATGAATAAGCATCGGCTAACTCCGTGCCAGCAGCCGCGGTAATACGGGGGATGCGAGCGTTATCCGGATTTATTGGGTTTAAAGGGTGCGTAGGCGGTTTGATAAGTCAGCGGTGAAATATTTCAGCTTAACTGGAAGGGTGCCGTTGATACTGTCAGGCTTGAATATGGTTGCTGTGGGTGGAATGTGTGGTGTAGCGGTGAAATGCTTAGATATCACACAGAATATCGATTGCGAAGGCAGCTCACA…
Otu789	0	0	0	0	0.0145307	0	0	0	0	0.137883	d:Bacteria(1.00),p:Bacteroidota(1.00),c:Bacteroidia(1.00),o:Bacteroidales(1.00),f:Rikenellaceae(1.00),g:uncultured(0.89),s:uncultured_bacterium(0.99)	CCAGCCTACGGGTTGCAGCAGTGAGGAATATTGGACAATGGATGGAAATCTGATCCAGCCATGCCGCATGCAGGATGACGGCCCTATGGGTTGTAAACTGCTTTTGTATGGGAGCAATAAGCCCTTCGTGAAGGGTGATGAGAGTACCATACGAATAAGCATCGGCTAACTCCGTGCCAGCAGCCGCGGTAATACGGAGGATGCGAGCGTTATCCGGATTTATTGGGTTTAAAGGGTGCGTAGGCGGTTGGATAAGTCAGCGGTGAAAGTTTTCTGCTTAACAGGAAAAATGCCGTTGATACTGTCTGGCTAGAATATGGTTGCTGTGAGTGGAATGTGTGGTGTAGCGGTGAAATGCTTAGATATCACACAGAATATCGATTGCGAAGGCAGCTCACA…
Otu648	0	0	0.0695048	0	0	0	0	0	0	0	d:Bacteria(1.00),p:Bacteroidota(1.00),c:Bacteroidia(1.00),o:Bacteroidales(1.00),f:Tannerellaceae(1.00),g:Tannerella(1.00),s:uncultured_bacterium(1.00)	CCAGCCTATGGGTTGCAGCAGTGAGGAATATTGGTCAATGGGCGAGAGCCTGAACCAGCCAAGTCGCGTGAAGGATGACTGCCCTATGGGTTGTAAACTTCTTTTACAGGGGAATAAAATGAGATACGTGTATTTTATTGCATGTACCTTGTGAATAAGCATCGGCTAACTCCGTGCCAGCAGCCGCGGTAATACGGAGGATGCGAGCGTTATCCGGATTTATTGGGTTTAAAGGGTGCGTAGGTGGGCTGTTAAGTCCGCGGTGAAAGTTTGTCGCTTAACGATAAGATTGCCGTTGAAACTGGTAGTCTTGAGTATAGATGAAGTAGGCGGAATGCGTGGTGTAGCGGTGAAATGCATAGAGATCACGCAGAACTCCGATTGCGAAGGCAGCTTACT…
Otu1278	0	0	0	0	0.0290613	0	0	0	0	0	d:Bacteria(1.00),p:Bacteroidota(1.00),c:Bacteroidia(1.00),o:Bacteroidales(1.00),f:Williamwhitmaniaceae(1.00),g:Williamwhitmania(1.00),s:metagenome(0.84)	CCAGCCTACGGGGCGCACCAGTGAGGAATATTGGTCAATGGGCGGAAGCCTGAACCAGCCATGCCGCGTGCAGGAAGACGGCCCTACGGGTTGTAAACTGCTTTTCTGCGGGAAGAACGGCCTTTACGTGTAAAGGTGTGACGGTACCGCAGGAATAAGGATCGGCTAACTCCGTGCCAGCAGCCGCGGTAATACGGAGGATCCGAGCGTTATCCGGATTTACTGGGTTTAAAGGGTGCGTAGGCGGCTCCCTCAGTCAGCGGTGAAATGTATCGGCTCAACCGATAACCTGCCGTTGATACTGGGGAGCTTGAGTTGGGTTGAGGCAGGCGGAATGTGCGGTGTAGCGGTGAAATGCTTAGATATCGCACAGAACGCCGATTGCGTAGGCAGCTTGCC…
Otu487	0	0	0	0	0	0	0	0	0	0.0344709	d:Bacteria(1.00),p:Bacteroidota(1.00),c:Bacteroidia(1.00),o:Chitinophagales(1.00),f:Chitinophagaceae(1.00),g:UTBCD1(0.03),s:uncultured_bacterium(0.27)	CCAGCCTATGGGGGGCTCCAGTAAGGAATATTGGTCAATGGACGCAAGTCTGAACCAGCCATGCCGCGTGAAGGATGAAGGTCCTCTGGATTGTAAACTTCTTTTATTTGGGAAGAAATCCACGTATTCTTATGTGGTTGACGGTACCAGATGAATAAGCACCGGCTAACTCCGTGCCAGCAGCCGCGGTAATACGGAGGGTGCAAGCGTTATCCGGATTCACTGGGTTTAAAGGGTGCGTAGGCGGATATCTAAGTCAGTGGTGAAATCCTTGAGCTTAACTCGAGAACTGCCATTGATACTATTTATCTTGAATATTGTGGAGGTGAGCGGAATATGTCATGTAGCGGTGAAATGCTTAGATATGACATAGAACACCAATTGCGAAGGCAGCTCGCT…
Otu434	0.0125031	0	0	0	0	0	0	0	0	0.0344709	d:Bacteria(1.00),p:Bacteroidota(1.00),c:Bacteroidia(1.00),o:Chitinophagales(1.00),f:Chitinophagaceae(1.00),g:Edaphobaculum(1.00),s:uncultured_Bacteroidetes(0.71)	CCAGCCTATGGGGGGCAGCAGTGAGGAATATTGGTCAATGGACGCAAGTCTGAACCAGCCATGCCGCGTGAAGGATGAAGGCCTTCTGGGTTGTAAACTTCTTTTACCTGGGAAGAAACCTCTTTTTTCTAAGAGAGTTGACGGTACCAGAGGAATAAGCACCGGCTAACTCCGTGCCAGCAGCCGCGGTAATACGGAGGGTGCAAGCGTTATCCGGATTTACTGGGTTTAAAGGGTGTGTAGGCGGGCTTTTAAGTCAGTGGTGAAATCTCCGGGCTCAACCTGGAAACTGCCATTGATACTATTAGTCTTGAATTTTGTTGAGGTAGGCGGAATAAGTCATGTAGCGGTGAAATGCATAGATATGACTTAGAACACCAATTGCGAAGGCAGCTTGCT…
Otu190	0	0	0	0.260052	0	0	0	0	0	0	d:Bacteria(1.00),p:Bacteroidota(1.00),c:Bacteroidia(1.00),o:Chitinophagales(1.00),f:Chitinophagaceae(1.00),g:Puia(0.97),s:uncultured_Bacteroidetes(0.41)	CCAGCCTATGGGTCGCACCAGTAAGGAATATTGGGCAATGGACGCAAGTCTGACCCAGCCATGCCGCGTGGAGGATGAAGGTCCTCTGGATTGTAAACTTCTTTTATCTGGGAAGAAACCCATATTTTCTAATGTGGTTGACGGTACCAGATGAATAAGCACCGGCTAACTCCGTGCCAGCAGCCGCGGTAATACGGAGGGTGCAAGCGTTATCCGGATTCACTGGGTTTAAAGGATGCGTAGGTGGGCAGGTAAGTCAGTGGTGAAATCTCCGGGCTTAACTCGGAAACTGCCGTTGATACTATCTGTCTTGAATATCGTGGAGGTTAGCGGAATATGTCATGTAGCGGTGAAATGCTTAGATATGACATAGAACACCGATTGCGAAGGCAGCTAACT…
Otu699	0	0	0	0	0	0	0	0	0	0.0344709	d:Bacteria(1.00),p:Bacteroidota(1.00),c:Bacteroidia(1.00),o:Chitinophagales(1.00),f:Chitinophagaceae(1.00),g:Rurimicrobium(0.86),s:uncultured_bacterium(0.98)	CCAGCCTACGGGGCGCACCAGTGAGGAATATTGGGCAATGGACGCAAGTCTGACCCAGCCATGCCGCGTGAAGGATGAAGGCGTTCTGCGTTGTAAACTTCTTTTATCTGGGAAGAAACCTACTTTTTCTAAAGTAGCCGACGGTACCAGAGGAATAAGCACCGGCTAACTCCGTGCCAGCAGCCGCGGTAATACGGAGGGTGCAAGCGTTATCCGGATTTACTGGGTTTAAAGGGTGTGTAGGCGGGTATTTAAGTCAGTGGTGAAATCTCCGAGCTCAACTCGGAAACTGCCATTGATACTATTTATCTTGAATATCGTTGAGGTAGGCGGAATATGTCATGTAGCGGTGAAATGCTTAGATATGACATAGAACACCGATTGCGAAGGCAGCTTGCT…
Otu71	0	0	0	0	0.174368	0.0743337	0	0.0772917	0	0.620476	d:Bacteria(1.00),p:Bacteroidota(1.00),c:Bacteroidia(1.00),o:Chitinophagales(1.00),f:Chitinophagaceae(1.00),g:Sediminibacterium(0.99),s:metagenome(0.28)	CCAGCCTATGGGGCGCAGCAGTAAGGAATATTGGTCAATGGACGCAAGTCTGAACCAGCCATGCCGCGTGAAGGATTAAGGTCCTCTGGATTGTAAACTTCTTTTATCTGGGACGAAAAAAGGCGATTCTTCGTCACTTGACGGTACCAGATGAATAAGCACCGGCTAACTCCGTGCCAGCAGCCGCGGTAATACGGAGGGTGCAAGCGTTATCCGGATTCACTGGGTTTAAAGGGTGCGTAGGCGGGCAGGTAAGTCAGTGGTGAAATCCTAGAGCTTAACTCTAGAACTGCCATTGATACTATCTGTCTTGAATATTGTGGAGGTAAGCGGAATATGTCATGTAGCGGTGAAATGCTTAGATATGATATAGAACACCTATTGCGAAGGCAGCTTACT…
Otu349	0	0	0	1.16023	0	0	0	0	0	0.0172354	d:Bacteria(1.00),p:Bacteroidota(1.00),c:Bacteroidia(1.00),o:Chitinophagales(1.00),f:Saprospiraceae(1.00),g:uncultured(1.00),s:uncultured_bacterium(0.67)	CCAGCCTATGGGGTGCTGCAGTAAGGAATATTGGACAATGGCCGCAAGGCTGATCCAGCCATCCAGCGTGCAGGAAGAAGGCCCTATGGGTTGTAAACTGCTTTTGTCAGGGAATAAACCTCTGGATTTACTCCGGAGCTGAAGGTACCTGAAGAATAAGCACCGGCTAACTCCGTGCCAGCAGCCGCGGTAATACGGAGGGTGCGAGCGTTATCCGGAATTACTGGGTTTAAAGGGTGCGTAGGTGGCTTTGTAAGTCAGGAGTGAAAGTTTGCGGCTCTACCGTAAAATTGCTTTTGATACTGCGAGGCTAGAATTAGGATGAGGTCAGCGGAATGTGGCATGTAGCGGTGAAATGCATAGATATGCTATAGAACACCAATTGCGAAGGCAGCTGGC…
Otu1582	0	0	0	0	0	0	0	0	0	0.0689417	d:Bacteria(1.00),p:Bacteroidota(1.00),c:Bacteroidia(1.00),o:Cytophagales(1.00),f:Cyclobacteriaceae(1.00),g:Algoriphagus(1.00),s:uncultured_Hongiella(0.72)	CCAGCCTATGGGGGGCAGCAGTAGGGAATATTGGGCAATGGTCGCAAGACTGACCCAGCCATGCCGCGTGCAGGAAGACGGCCCTCTGGGTTGTAAACTGCTTTTATCTGGGAAGAAAAAGTCCATGCGTGGAAAATTGCCGGTACCAGATGAATAAGCACCGGCTAACTCCGTGCCAGCAGCCGCGGTAATACGGAGGGTGCAAGCGTTGTCCGGATTTATTGGGTTTAAAGGGTGCGTAGGCGGCTGAATAAGTCAGCGGTGAAAGACTTCGGCTTAACCGGAGCAGTGCCGTTGATACTGTTTAGCTTGAGTGTTGGAGGGGTACATGGAATTGATGGTGTAGCGGTGAAATGCATAGATACCATCAGGAACACCGATAGCGAAGGCATTGTACTG…
Otu937	0	0	0	0	0	0	0	0	0	0.0344709	d:Bacteria(1.00),p:Bacteroidota(1.00),c:Bacteroidia(1.00),o:Cytophagales(1.00),f:Cyclobacteriaceae(1.00),g:Ekhidna(1.00),s:uncultured_Bacteroidetes(0.97)	CCAGCCTATGGGTGGCAGCAGTAGGGAATATTGGTCAATGGGCGAAAGCCTGAACCAGCCATGCCGCGTGCAGGATGACGGCCTTCTGGGTTGTAAACTGCTTTTCTACAGGAAGAAAAAACCCTTGCGAGGGTAATTGACGGTATTGTAGGAATAAGCACCGGCTAACTCCGTGCCAGCAGCCGCGGTAATACGGAGGGTGCAAGCGTTGTCCGGATTTATTGGGTTTAAAGGGTACGTAGGTGGGTCTTTAAGTCCGTGGTGAAAGCCCGCAGCTTAACTGTGGAATTGCCATGGATACTGGAGACCTTGAATTCAGTTGAGGTTGGCGGAATTTATGGTGTAGCGGTGAAATGCATAGATACCATAAAGAACACCTATTGCGAAGGCAGCTAACTG…
Otu715	0	0	0	0	0.0145307	0	0	0	0	0.137883	d:Bacteria(1.00),p:Bacteroidota(1.00),c:Bacteroidia(1.00),o:Cytophagales(1.00),f:Cyclobacteriaceae(0.93),g:Marinoscillum(0.80),s:Marinoscillum_furvescens(0.17)	CCAGCCTATGGGGTGCACCAGTAGGGAATATTGGTCAATGGGCGAGAGCCTGAACCAGCCACGCCGCGTGCAGGAAGACGGCCTTCTGGGTTGTAAACTGCTTTTCTACAGGAAGAAAAGGCCCTTGCGAGGGACATTGACGGTACTGTAGGAATAAGCACCGGCTAACTCCGTGCCAGCAGCCGCGGTAATACGGAGGGTGCAAGCGTTGTCCGGATTTATTGGGTTTAAAGGGTGCGTAGGCGGGGCCTTAAGTCAGTGGTGAAAGCCGGCAGCTCAACTGTCGAATTGCCATTGATACTGGGGTCCTTGAATTCAGTTGAGGTATGCGGAATTGATGGTGTAGCGGTGAAATGCATAGATACCATCAGGAACACCGATTGCGAAGGCAGCATACTG…
Otu339	0	0	0	0.120024	0	0	0	0	0	0	d:Bacteria(1.00),p:Bacteroidota(1.00),c:Bacteroidia(1.00),o:Cytophagales(1.00),f:Hymenobacteraceae(1.00),g:Rufibacter(0.99),s:uncultured_bacterium(0.78)	CCAGCCTATGGGGTGCTCCAGTAGGGAATATTGGGCAATGGGCGGAAGCCTGACCCAGCCATGCCGCGTGCAGGATGAAGGCCTTCTGGGTTGTAAACCGCTTTTACAGGGGAAGAAAACGCCCATGCGTGGGAAACTGACGGTACCCTGGGAATAAGCACCGGCTAACTCCGTGCCAGCAGCCGCGGTAATACGGAGGGTGCAAGCGTTGTCCGGATTTATTGGGTTTAAAGGGTGCGTAGGCGGCCCATTAAGTCAGCGGTGAAAGCCCGGGGCTCAACCCCGGAACCGCCGTTGATACTGGTGGGCTTGAGTATGGACGAGGTTGGCGGAATTGAGGGTGTAGCGGTGAAATGCTTAGATACCCTCAAGAACACCGATTGCGTAGGCAGCTAACTA…
Otu762	0	0	0	0	0	0	0	0	0	0.0344709	d:Bacteria(1.00),p:Bacteroidota(1.00),c:Bacteroidia(1.00),o:Cytophagales(1.00),f:Microscillaceae(1.00),g:Hassallia(0.98),s:uncultured_bacterium(0.93)	CCAGCCTATGGGACGCTCCAGTAGGGAATATTGGTCAATGGATGGAAGTCTGAACCAGCCATGCCGCGTGCAGGAAGAAGGCGTTATGCGTTGTAAACTGCTTTTGCCAGGGGATAAAATGACCGTGCGCGGTTAATTGAAGGTACCTGGTGAATAAGCCACGGCTAACTACGTGCCAGCAGCCGCGGTAATACGTAGGTGGCAAGCGTTGTCCGGATTTATTGGGTTTAAAGGGTGCGTAGGTGGCCCTGTAAGTCAGTGGTGAAATATCTCAGCTTAACTGAGAGGGTGCCATTGATACTGCAGGGCTTGAGTACAGATGAGGTAGGCGGAATTGACGGTGTAGCGGTGAAATGCATAGATATCGTCAAGAACACCGATAGCGAAGGCAGCTTACCA…
Otu1073	0.0625156	0	0	0	0	0	0	0	0	0.0344709	d:Bacteria(1.00),p:Bacteroidota(1.00),c:Bacteroidia(1.00),o:Cytophagales(1.00),f:Microscillaceae(1.00),g:OLB12(0.87),s:uncultured_bacterium(0.98)	CCAGCCTACGGGAGGCTGCAGTAGGGAATATTGGACAATGGGTGCGAGCCTGATCCAGCCATGCCGCGTGCAGGAAGACGGCCTTCTGGGTTGTAAACTGCTTTTGCCAGGGGATAAAACGTCCATGCGTGGATAATTGAAGGTACCTGGTGAATAAGCCACGGCTAACTACGTGCCAGCAGCCGCGGTAATACGTAGGTGGCAAGCGTTGTCCGGATTTATTGGGTTTAAAGGGTGCGTAGGCGGTTCCATAAGTCAGTGGTGAAATACGGCAGCTTAACTGTCGAGGTGCCATTGATACTGCGGAACTTGAGTACAGACGAGGTAGGCGGAATTGACGGTGTAGCGGTGAAATGCTTAGATATCGTCAAGAACACCGATAGCGAAGGCAGCTTACTA…
Otu260	0	0	0.191138	0	0	0	0	0	0	0	d:Bacteria(1.00),p:Bacteroidota(1.00),c:Bacteroidia(1.00),o:Cytophagales(1.00),f:Microscillaceae(1.00),g:OLB12(0.95),s:uncultured_bacterium(0.95)	CCAGCCTATGGGTGGCACCAGTGGGGAATATTGGACAATGGGTGCGAGCCTGATCCAGCCATGCCGCGTGCAGGAAGACGGCCTTCTGGGTTGTAAACTGCTTTTGCCAGGGGATAAAAAGTCCCTGCGGGGAAAATTGAAGGTACCTGGTGAATAAGCCACGGCTAACTACGTGCCAGCAGCCGCGGTAATACGTAGGTGGCGAGCGTTGTCCGGATTTATTGGGTTTAAGGGGTGCGTAGGTTGTTTAGTAAGTCAGTGGTGAAATCCGGCAGCTTAACTGTCGATGTGCCATTGATACTGCAGAACTTGAGTACAGACGAGGTAGGCGGAATTGACGGTGTAGCGGTGAAATGCTTAGATATCGTCAAGAACACCGATAGCGAAGGCAGCTTACTA…
Otu755	0	0	0	0	0.0145307	0	0	0	0	0.103413	d:Bacteria(1.00),p:Bacteroidota(1.00),c:Bacteroidia(1.00),o:Cytophagales(1.00),f:Spirosomaceae(1.00),g:Pseudarcicella(1.00),s:uncultured_Arcicella(0.39)	CCAGCCTATGGGTGGCAGCAGTAGGGAATATTGGGCAATGGACGCAAGTCTGACCCAGCCATGCCGCGTGCAGGATGAAGGCGTTATGCGTTGTAAACTGCTTTTATACAGGAAGAAACGACTCTTGCGAGAGGCATTGACGGTACTGTATGAATAAGCACCGGCTAACTCCGTGCCAGCAGCCGCGGTAATACGGAGGGTGCAAGCGTTGTCCGGATTTATTGGGTTTAAAGGGTGCGCAGGTGGTTTATTAAGTCAGTGGTGAAAGACGGTCGCTCAACGATTGCAGTGCCATTGAAACTGGTAGACTTGAGTAGAGTAGAGGTGGGCGGAATTGATAGTGTAGCGGTGAAATGCATAGATATTATCAAGAACTCCAATTGCGTAGGCAGCTCACTT…
Otu908	0	0	0	0	0	0	0	0	0	0.0517063	d:Bacteria(1.00),p:Bacteroidota(1.00),c:Bacteroidia(1.00),o:Flavobacteriales(1.00),f:Crocinitomicaceae(1.00),g:Fluviicola(1.00),s:uncultured_bacterium(0.80)	CCAGCCTATGGGTGGCAGCAGTGAGGAATATTGGTCAATGGGCGCAAGCCTGAACCAGCCATGCCGCGTGCAGGAAGACGGTCCTATGGATTGTAAACTGCTTTTATTTGGGAATAAACCTATTTACGTGTAGATAGCTGAAGGTACCAAATGAATAAGCACCGGCTAACTCCGTGCCAGCAGCCGCGGTAATACGGAGGGTGCAAGCGTTATCCGGAATCATTGGGTTTAAAGGGTCCGCAGGCGGATTTATAAGTCAGTGGTGAAAGCCTACAGCTCAACTGTAGAACTGCCATTGATACTGTAAGTCTTGAATTCGGTCGAAGTGGGCGGAATATGACATGTAGCGGTGAAATGCTTAGATATGTCATAGAACACCGATAGCGAAGGCAGCTCACT…
Otu922	0	0	0	0	0	0	0	0.0772917	0	0	d:Bacteria(1.00),p:Bacteroidota(1.00),c:Bacteroidia(1.00),o:Flavobacteriales(1.00),f:Flavobacteriaceae(1.00),g:Flavobacterium(1.00),s:uncultured_bacterium(0.69)	CCAGCCTATGGGGGGCAGCAGTGAGGAATATTGGTCAATGGGCGCAAGCCTGAACCAGCCATGCCGCGTGCAGGATGACGGTCCTATGGATTGTAAACTGCTTTTATACAGGAAGAAACACTCCCTCGTGAGGGAGCTTGACGGTACTGTAGGAATAAGGATCGGCTAACTCCGTGCCAGCAGCCGCGGTAATACGGAGGATCCAAGCGTTATCCGGAATCATTGGGTTTAAAGGGTCCGTAGGCGGTCTAATAAGTCAGTGGTGAAATCCTTCCGCTTAACGGGAGAACGGCCATTGATACTGTTAGACTTGAATTATTAGGAAGTAACTAGAATATGTAGTGTAGCGGTGAAATGCTTAGAGATTACATGGAATACCAATTGCGAAGGCAGGTTACT…
Otu1497	0	0	0.0347524	0	0	0	0	0	0	0	d:Bacteria(1.00),p:Bacteroidota(1.00),c:Bacteroidia(1.00),o:Flavobacteriales(1.00),f:Weeksellaceae(1.00),g:Chryseobacterium(1.00),s:uncultured_bacterium(0.59)	CCAGCCTACGGGGCGCAGCAGTGGGGAATATTGGACAATGGGTGCAAGCCTGATCCAGCCATCCCGCGTGAAGGATTAAGGTCCTATGGATTGTAAACTTCTTTTATACAGGGATAAACCTCTCCTCGTGAGGAGAGCTGAAGGTACTGTATGAATAAGCACCGGCTAACTCCGTGCCAGCAGCCGCGGTAATACGGAGGGTGCAAGCGTTATCCGGATTTATTGGGTTTAAAGGGTCCGTAGGCGGGCCGATAAGTCAGTGGTGAAATCCCGCAGCTTAACTGTGAAACTGCCATTGATACTGTTGGTCTTGAGTAAATTTGAAGTGGCTGGAATAAGTAGTGTAGCGGTGAAATGCATAGATATTACTTAGAACACCAATTGCGAAGGCAGGTCACT…
Otu520	0	0	0	0	0	0	0	0	0	0.0344709	d:Bacteria(1.00),p:Bacteroidota(1.00),c:Bacteroidia(1.00),o:Flavobacteriales(1.00),f:Weeksellaceae(1.00),g:Cloacibacterium(1.00),s:uncultured_bacterium(1.00)	CCAGCCTACGGGTGGCAGCAGTGAGGAATATTGGTCAATGGGTGCAAGCCTGAACCAGCCATCCCGCGTGAAGGACGACTGCCCTATGGGTTGTAAACTTCTTTTGTATAGGGATAAACCTACCCTCGTGAGGGTAGCTGAAGGTACTATACGAATAAGCACCGGCTAACTCCGTGCCAGCAGCCGCGGTAATACGGAGGGTGCAAGCGTTATCCGGATTTATTGGGTTTAAAGGGTCCGTAGGCGGACTTATAAGTCAGTGGTGAAAGCCTGTCGCTTAACGATAGAACTGCCATTGATACTGTAAGTCTTGAGTATATTTGAGGTAGCTGGAATAAGTAGTGTAGCGGTGAAATGCATAGATATTACTTAGAACACCAATTGCGAAGGCAGGTTACC…
Otu234	0.150038	0.983021	0	0	0	0.0106191	0	0	0	0	d:Bacteria(1.00),p:Bacteroidota(1.00),c:Bacteroidia(1.00),o:Sphingobacteriales(1.00),f:E6aC02(1.00),g:E6aC02(1.00),s:uncultured_bacterium(1.00)	CCAGCCTATGGGATGCAGCAGTGAGGAATATTGCGCAATGGACGAAAGTCTGACGCAGCCATGCCGCGTGAAGGAAGACGGCCCTATGGGTTGTAAACTTCTTTTCTGGAGGAAGCAAATAGTTTACGAGTAGAATATTGACGGTACTTCAGGAATAAGCATCGGCTAACTCCGTGCCAGCAGCCGCGGTAATACGGAGGATGCAAGCGTTATCCGGATTCATTGGGTTTAAAGCGTGCGCAGGCGGAATGATAAGTCAGGGGTGAAATCCCACAGCTCAACTGTGGAACTGCCTTTGATACTGTCAATCTTGAGTATGGTTGAGGTAGGCGGAATGTAGTATGTAGCGGTGAAATGCATAGATATACTACAGAACACCGATAGCGAAGGCAGCTTACC…
Otu241	0.0500125	0.238308	0	0	0	0	0.466095	0	0.0280978	0	d:Bacteria(1.00),p:Bacteroidota(1.00),c:Bacteroidia(1.00),o:Sphingobacteriales(1.00),f:E6aC02(1.00),g:E6aC02(1.00),s:uncultured_organism(1.00)	CCAGCCTATGGGTCGCAGCAGTGAGGAATATTGCGCAATGGAGGAAACTCTGACGCAGCCATGCCGCGTGAAGGACGACGGCCCTATGGGTTGTAAACTTCTTTTCTGCTTCAAGAAACGGCCGTACGCGTACGGCCCTGACGGTAGGGCAGGAACAAGCATCGGCTAACTCCGTGCCAGCAGCCGCGGTAATACGGAGGATGCAAGCGTTATCCGGATTCATTGGGTATAAAGCGTGCGCAGGCGGGTGGGTAAGTCAGAGGTGAAAGCCCGCAGCTCAACTGTGGAATCGCCTTTGATACTGCCCACCTTGAGTCCAGTTGAGGTAGGCGGAATGTAGTATGTAGCGGTGAAATGCTTAGATATACCACAGAACACCGATTGCGAAGGCAGCTTACC…
Otu136	0	0	0	0	0.043592	0	0	0	0	0	d:Bacteria(1.00),p:Bacteroidota(1.00),c:Bacteroidia(1.00),o:Sphingobacteriales(1.00),f:env.OPS_17(0.97),g:env.OPS_17(0.97),s:uncultured_bacterium(0.99)	CCAGCCTATGGGTCGCTGCAGTGAGGAATATTGGTCAATGGTCGGAAGACTGAACCAGCCATGCCGCGTGCAGGAAGACGGCCTTATGGGTTGTAAACTGCTTTTGTACGGGAGAAAAAAGGCATTCGTGTAATGCTGTTGATAGTACCGTAAGAATAAGGATCGGCTAACTCCGTGCCAGCAGCCGCGGTAATACGGAGGATCCAAGCGTTATCCGGATTTATTGGGTTTAAAGGGTGCGTAGGCGGATTAATAAGTCAGTGTTGAAAGGCTAAAGCTTAACTTTAGAGTTGGCATAGATACTGTTAGTCTTGAGTGCAGATGAAGTGGGCGGAATGTGTCATGTAGCGGTGAAATGCATAGATATGACACAGAACACCGATTGCGAAGGCAGCTCAC…
Otu432	0	0	0	0	0	0	0	0	0	0.0517063	d:Bacteria(1.00),p:Bacteroidota(1.00),c:Bacteroidia(1.00),o:Sphingobacteriales(1.00),f:KD1-131(0.94),g:KD1-131(0.94),s:uncultured_bacterium(0.97)	CCAGCCTATGGGACGCTCCAGTAAGGAATATTGGTCAATGGGCGAGAGCCTGAACCAGCCATGCCGCGTGCAGGAAGACGGCCTTATGGGTTGTAAACTGCTTTTATCGGGGAATAAACCTGTCTACGAGTAGATAGCTGAAGGTACCCGAAGAATAAGCATCGGCTAACTCCGTGCCAGCAGCCGCGGTAATACGGAGGATGCAAGCGTTATCCGGATTCATTGGGTTTAAAGGGTGCGCAGGCGGACTGGTAAGTCAGTGGTGAAATTCTAGTGCTTAACATTAGAGCTGCCATTGATACTGTCAGTCTAGAGTATAGTTGGAGTGGGCGGAATGTGTCATGTAGCGGTGAAATGCTTAGATATGACACAGAACACCGATCGCGAAGGCAGCTCACT…
Otu900	0	0	0	0	0.0290613	0	0	0	0	0.0689417	d:Bacteria(1.00),p:Bacteroidota(1.00),c:Bacteroidia(1.00),o:Sphingobacteriales(1.00),f:Lentimicrobiaceae(1.00),g:Lentimicrobiaceae(1.00),s:uncultured_bacterium(0.76)	CCAGCCTATGGGGTGCAGCAGTAAGGAATATTGGTCAATGGGCGCAAGCCTGAACCAGCCATGCCGCGTGAAGGATGACGGCCCTATGGGTTGTAAACTTCTTTTGTACGGGAAAAAACCACAGGTCGAGTATCTGTGCTGATGGTACCGTAAGAATAAGCATCGGCTAACTCCGTGCCAGCAGCCGCGGTAATACGGAGGATGCAAGCGTTATCCGGATTCATTGGGTTTAAAGGGTGCGCAGGCGGAATAATAAGTCAGTGGTGAAAGCCTACAGCTTAACTGTAGAACTGCCATTGATACTGTCATTCTTGAGTATTGTTGAGGTAGGCGGAATGTGTCATGTAGCGGTGAAATGCTTAGATATGACACAGAACACCGATCGCGAAGGCAGCTTAC…
Otu945	0.0125031	0	0	0	0	0	0	0	0	0.0517063	d:Bacteria(1.00),p:Bacteroidota(1.00),c:Bacteroidia(1.00),o:Sphingobacteriales(1.00),f:Lentimicrobiaceae(1.00),g:Lentimicrobium(0.99),s:uncultured_bacterium(0.60)	CCAGCCTACGGGTTGCAGCAGTAAGGAATATTGGTCAATGGGCGCAAGCCTGAACCAGCCATGCCGCGTGCAGGAAGACGGCCCTATGGGTTGTAAACTGCTTTTGTCAGGGAATAAACCTGTCTACGTGTAGACAGCTGAAGGTACCTGAAGAATAAGCATCGGCTAACTCCGTGCCAGCAGCCGCGGTAATACGGAGGATGCAAGCGTTATCCGGATTCATTGGGTTTAAAGGGTGCGCAGGCGGATTGATAAGTCAGAGGTGAAATCCTACAGCTCAACTGTAGAACTGCCTTTGATACTGTTAGTCTTGAGTATAGTTGAAGTGGGCGGAATGTGTCATGTAGCGGTGAAATGCTTAGATATGACACAGAACACCGATCGCGAAGGCAGCTCGCT…
Otu845	0	0	0	0	0.0145307	0	0	0	0	0.103413	d:Bacteria(1.00),p:Bacteroidota(1.00),c:Bacteroidia(1.00),o:Sphingobacteriales(1.00),f:NS11-12_marine_group(1.00),g:NS11-12_marine_group(1.00),s:metagenome(0.91)	CCAGCCTATGGGGGGCTCCAGTAGGGAATATTGGTCAATGGAGGCAACTCTGAACCAGCCATGCCGCGTGCAGGAAGACTGCCCTATGGGTTGTAAACTGCTTTTGTGCGGGAAGAAACCTTCGAATGCGTTCGGAGTTGACGGTACCGTGAGAATAAGGATCGGCTAACTTCGTGCCAGCAGCCGCGGTAATACGAAGGATCCAAGCGTTGTCCGGATTTACTGGGTTTAAAGGGAGCGTAGGCGGTCTCTTAAGTCAGTGGTGAAAGCCTTCAGCTTAACTGAAGAATTGCCATTGAAACTGAGAGACTCGAGTATGGTTGAGGTCACTGGAATGTAACATGTAGCGGTGAAATGCTTAGATATGTTACAGAACACCAACTGCGAAGGCAGGTGACT…
Otu415	0	0	0	0	0.0145307	0	0	0	0	0.103413	d:Bacteria(1.00),p:Bacteroidota(1.00),c:Bacteroidia(1.00),o:Sphingobacteriales(1.00),f:NS11-12_marine_group(1.00),g:NS11-12_marine_group(1.00),s:uncultured_bacterium(1.00)	CCAGCCTACGGGTCGCTGCAGTAGGGAATATTGGTCAATGGGGGCAACCCTGAACCAGCCATGCCGCGTGCAGGAAGACTGCCCTATGGGTTGTAAACTGCTTTTGTACGGGAAGAAATGTCACTATGCGTAGTGATTTGACGGTACCGTAAGAATAAGGATCGGCTAACTTCGTGCCAGCAGCCGCGGTAAGACGAAGGATCCAAGCGTTGTCCGGATTTACTGGGTTTAAAGGGAGCGTAGGCGGATACATAAGTCAGTGGTGAAAGCCTTCAGCTTAACTGAAGAACTGCCATTGAAACTGTGTGTCTCGAGTACGGCTGAGGTGACTGGAATGTAACATGTAGCGGTGAAATGCTTAGATATGTTACAGAACACCAATTGCGAAGGCAGGTCACC…
Otu452	0	0	0	0	0	0	0	0	0	0.0517063	d:Bacteria(1.00),p:Bacteroidota(1.00),c:Bacteroidia(1.00),o:Sphingobacteriales(1.00),f:NS11-12_marine_group(1.00),g:NS11-12_marine_group(1.00),s:uncultured_bacterium(1.00)	CCGCCTATGGGTCGCTGCAGTAGGGAATATTGGTCAATGGAGGCAACTCTGAACCAGCCATGCCGCGTGCAGGAAGACTGCCCTATGGGTTGTAAACTGCTTTTGTACGGGAAGAAATGTTGCTATGTGTAGCAATTTGACGGTACCGTAAGAATAAGGATCGGCTAACTTCGTGCCAGCAGCCGCGGTAATACGAAGGATCCAAGCGTTGTCCGGATTTACTGGGTTTAAAGGGAGCGTAGGCGGTCTCATAAGTCAGTGGTGAAAGCCTTCAGCTTAACTGAAGAATTGCCATTGAAACTGCGAGACTCGAGTATGGTTGAGGTCACTGGAATATAACATGTAGCGGTGAAATGCTTAGATATGTTATAGAACACCAATTGCGAAGGCAGGTGACTA…
Otu941	0	0	0	0	0	0	0	0	0	0.0344709	d:Bacteria(1.00),p:Bacteroidota(1.00),c:Bacteroidia(1.00),o:Sphingobacteriales(1.00),f:NS11-12_marine_group(1.00),g:NS11-12_marine_group(1.00),s:uncultured_bacterium(1.00)	CCAGCCTATGGGATGCAGCAGTAGGGAATATTGGTCAATGGAGGCAACTCTGAACCAGCCATGCCGCGTGCAGGACTAAGGCCCTATGGGTCGTAAACTGCTTTTGAACGGGAAGAAATGTATCTACGTGTAGATATTTGACGGTACCGTTAGAATAAGGATCGGCTAACTTCGTGCCAGCAGCCGCGGTAATACGAAGGATCCAAGCGTTGTCCGGATTTACTGGGTTTAAAGGGTGCGTAGGCGGACTTATAAGTCAGTGGTGAAAGCCTTCAGCTTAACTGAAGAACTGCCATTGAAACTGTAAGTCTCGAGTTCGGTTGAGGTCATTGGAATGTAACATGTAGCGGTGAAATGCATAGATATGTTACAGAACACCAATTGCGAAGGCAGATGACT…
Otu1158	0	0	0	0	0.0290613	0	0	0	0	0	d:Bacteria(1.00),p:Bacteroidota(1.00),c:Bacteroidia(1.00),o:Sphingobacteriales(1.00),f:Sphingobacteriaceae(1.00),g:Arcticibacter(0.85),s:uncultured_Bacteroidetes(0.45)	CCAGCCTACGGGACGCACCAGTAAGGAATATTGGTCAATGGAGGCAACTCTGAACCAGCCATGCCGCGTGCAGGAAGACGGCCCTACGGGTTGTAAACTGCTTTTGTCGGGGAATAAACCTCTTTACGTGTAAAGGGTTGAATGTACTCGAAGAATAAGGATCGGCTAACTCCGTGCCAGCAGCCGCGGTAATACGGAGGATCCAAGCGTTATCCGGATTTATTGGGTTTAAAGGGTGCGTAGGCGGCCTATTAAGTCAGGGGTGAAAGACGGTGGCTCAACCATCGCAGTGCCTTTGATACTGATAGGCTTGAATGAACTTGAGGTAGGCGGAATGTGACAAGTAGCGGTGAAATGCATAGATATGTCACAGAACGCCAATTGCGAAGGCAGCTTACT…
Otu875	0.0250063	0	0	0	0	0	0	0	0	0	d:Bacteria(1.00),p:Bacteroidota(1.00),c:Bacteroidia(1.00),o:Sphingobacteriales(1.00),f:Sphingobacteriaceae(1.00),g:Pedobacter(0.99),s:glacier_bacterium(0.43)	CCAGCCTATGGGGCGCTGCAGTAAGGAATATTGGTCAATGGGGGCAACCCTGAACCAGCCATGCCGCGTGCAGGAAGACGGCCCTACGGGTTGTAAACTGCTTTTATACGGGAATAAATCATGCTACGTGTAGTGTGTTGAATGTACTGTAAGAATAAGGATCGGCTAACTCCGTGCCAGCAGCCGCGGTAATACGGAGGATCCAAGCGTTATCCGGATTTATTGGGTTTAAAGGGTGCGTAGGCGGCCTATTAAGTCAGGGGTGAAAGACGGTGGCTCAACCATCGCAGTGCCCTTGATACTGATGGGCTTGATTACACTTGAGGTAGGCGGAATGTGACAAGTAGCGGTGAAATGCATAGATATGTCACAGAACACCAATTGCGAAGGCAGCTTACT…
Otu733	0	0	0	0	0.0145307	0	0	0	0	0.0344709	d:Bacteria(1.00),p:Bacteroidota(1.00),c:Bacteroidia(1.00),o:Sphingobacteriales(1.00),f:Sphingobacteriaceae(1.00),g:Pedobacter(1.00),s:uncultured_bacterium(1.00)	CCAGCCTATGGGTTGCAGCAGTAGGGAATATTGGTCAATGGGCGGAAGCCTGAACCAGCCATGCCGCGTGCAGGAAGACGGCCCTACGGGTTGTAAACTGCTTTTATTCGTGAATAAATCACTTTACGTGTAAGGTGTTGAAAGTAGCGAAAGAATAAGGATCGGCTAACTCCGTGCCAGCAGCCGCGGTAATACGGAGGATCCAAGCGTTATCCGGATTTATTGGGTTTAAAGGGTGCGTAGGCGGATTATTAAGTCAGAGGTGAAATTTTGCGGCTCAACCGTAAGCTTGCCTTTGATACTGATGATCTTGAATTAACTTGAGGTAGGCGGAATGTGACAAGTAGCGGTGAAATGCATAGATATGTCACAGAACACCAATTGCGAAGGCAGCTTACT…
Otu559	0	0	0	0	0.0290613	0	0	0.0309167	0	0	d:Bacteria(1.00),p:Bacteroidota(1.00),c:Bacteroidia(1.00),o:Sphingobacteriales(1.00),f:Sphingobacteriaceae(1.00),g:Pedobacter(1.00),s:uncultured_bacterium(0.94)	CCAGCCTACGGGTTGCAGCAGTAAGGAATATTGGTCAATGGAGGGAACTCTGAACCAGCCATGCCGCGTGCAGGAAGACAGCCCTCTGGGTCGTAAACTGCTTTTATTCGGGAATAAACCACATTACGTGTAATGTGCTGAATGTACCGAAGGAATAAGGATCGGCTAACTCCGTGCCAGCAGCCGCGGTAATACGGAGGATCCAAGCGTTATCCGGATTTATTGGGTTTAAAGGGTGCATAGGCGGCTTTTTAAGTCAGGGGTGAAAGACGGTAGCTCAACTATCGCAGTGCCCTTGATACTGAAGAGCTTGAATGGACTAGAGGTAGGCGGAATGTGACAAGTAGCGGTGAAATGCATAGATATGTCACAGAACACCGATTGCGAAGGCAGCTTACT…
Otu425	0	0	0	0	0	0	0	0	0	0.172354	d:Bacteria(1.00),p:Bacteroidota(1.00),c:Bacteroidia(1.00),o:Sphingobacteriales(1.00),f:Sphingobacteriaceae(1.00),g:Solitalea(1.00),s:uncultured_bacterium(0.94)	CCAGCCTACGGGGCGCAGCAGTAAGGAATATTGGTCAATGGACGCAAGTCTGAACCAGCCATGCCGCGTGCAGGAAGACGGTCCTCTGGATTGTAAACTGCTTTTGTTAGGGAAGAAACCCTCGGATGCGTTCGAGGCTGACGGTACCTAAAGAATAAGGATCGGCTAACTCCGTGCCAGCAGCCGCGGTAATACGGAGGATCCAAGCGTTATCCGGATTTATTGGGTTTAAAGGGTGCGTAGGCGGCGTTGTAAGTCAGTGGTGAAAGTTTGCAGCTTAACTGTAAAATTGCCATTGATACTGCAGTGCTTGAGTACAGATGAGGTGGGCGGAATGTGTCATGTAGCGGTGAAATGCATAGATATGACACAGAACACCGATTGCGAAGGCAGCTCACC…
Otu664	0	0.0297885	0	0	0	0	0	0	0	0	d:Bacteria(1.00),p:Bacteroidota(1.00),c:Bacteroidia(1.00),o:Sphingobacteriales(1.00),f:Sphingobacteriaceae(1.00),g:Sphingobacterium(1.00),s:uncultured_bacterium(0.95)	CCAGCCTACGGGGCGCAGCAGTAAGGAATATTGGCCAATGGAGGGAACTCTGAACCAGCCATGCCGCGTGCAGGATGACTGCCCTATGGGTTGTAGACTGCTTTTGTCTGGGAATAAACCTTCTTACGTGTAGGGAGCTGAATGTACCAGAAGAATAAGGATCGGCTAACTCCGTGCCAGCAGCCGCGGTAATACGGAGGATCCGAGAGTTATCCGGATTTATTGGGTTTAAAGGGTGCGTAGGCGGCTTTATAAGTCAGAGGTGAAAGACGGCAGCTCAACTGTCGCAGTGCCTTTGATACTGTATAGCTTGAATGTGATTGAAGATGGCGGAATGAGACAAGTAGCGGTGAAATGCATAGATATGTCTCAGAACACCGATTGCGAAGGCAGCTGTCT…
Otu572	0.0375094	0	0	0	0.0290613	0	0	0	0	0	d:Bacteria(1.00),p:Bacteroidota(1.00),c:Chlorobia(1.00),o:Chlorobiales(1.00),f:Chlorobiaceae(1.00),g:Chlorobium(0.99),s:uncultured_bacterium(0.64)	CCAGCCTACGGGGGGCAGCAGTGAGGAATATTGCGCAATGGGCGAAAGCCTGACGCAGCAACGCCGCGTGGATGATGAAGTTCTTCGGAATGTAAAATCCTTTTGCAGAGGAAGAATATCCCGATTTATCGGGACTGACGGTACTCTGCGAATAAGCCACGGCTAACTCTGTGCCAGCAGCCGCGGTGATACAGGGGTGGCAAGCGTTGTCCGGATTTACTGGGTGTAGAGGGTGCGCAGGCGGACTTATAAGTCGGGGGTTAAATCCATGTGCTTAACACATGCAAGGCTTCCGATACTGTAGGTCTAGAGTCTCGAAGAGGAAGATGGAATTTCCGGTGTAACGGTGGAATGTGTAGATATCGGAAAGAACACCAGTGGCGAAGGCAGTCTTCTGGT…
Otu776	0	0	0	0	0	0	0	0	0	0.0344709	d:Bacteria(1.00),p:Bacteroidota(1.00),c:Ignavibacteria(1.00),o:Ignavibacteriales(1.00),f:PHOS-HE36(1.00),g:PHOS-HE36(1.00),s:uncultured_anaerobic(0.13)	CCAGCCTACGGGTGGCAGCAGTGAGGAATATTGGGCAATGCCCGCAAGGGTGACCCAGCAACGCCGCGTGGAGGATGAAGGCCGTAAGGTTGTAAACTCCTGTTAGAGGAGAAGAATAGTACCGATTGGATCGGTATTTGACTGTACCCTCAGAGAAAGCCCCGGCTAACTACGTGCCAGCAGCCGCGGTAATACGTAGGGGGCAAGCGTTGTCCGGATTTACTGGGTGTAAAGGGCGCGCAGGCGGGATAGCAAGTCAGAGGTGAAATCCTACAGCTTAACTGTAGAACTGCCTTTGATACTGTTATTCTTGAGTTCGGGAGAGAGAGACGGAATTCCAGGTGTAGTGGTGAAATACGTAGATATCTGGAAGAACACCAGTTGCGAAGGCGGTCTCTT…
Otu229	0	0	0	0	0.116245	0	0	0	0	0.60324	d:Bacteria(1.00),p:Bacteroidota(1.00),c:Ignavibacteria(1.00),o:Ignavibacteriales(1.00),f:SR-FBR-L83(0.92),g:SR-FBR-L83(0.92),s:uncultured_bacterium(0.96)	CCAGCCTACGGGATGCAGCAGTGAGGAATATTGGGCAATGCCCGCAAGGGTGACCCAGCAACGCCGCGTGGAGGATGAAGGCCGTAAGGTTGTAAACTCCTTTTGAAGGGGACGAAAAAACAGATAGTCTCTGTATTGACTGTACCCTTAGAAGAAGCCCCGGCTAACTACGTGCCAGCAGCCGCGGTAATACGTAGGGGGCAAGCGTTGTCCGGATTTACTGGGTGTAAAGGGCGCGTAGGCGGGTTTGTTAGTCAGAGGTGAAATCCTGCAGCTTAACTGTAGAACTGCCTCTGATACTGCAAATCTTGAGTTCAGAAGAGAGAAGCGGAATTCCAGGTGTAGTGGTGAAATACGTAGATATCTGGAAGAACACCAGTGGCGAAGGCGGCTTCTTGG…
Otu1334	0	0	0	0	0.0145307	0	0	0	0	0.0344709	d:Bacteria(1.00),p:Bacteroidota(1.00),c:Ignavibacteria(1.00),o:Ignavibacteriales(1.00),f:SR-FBR-L83(1.00),g:SR-FBR-L83(1.00),s:uncultured_bacterium(0.95)	CCAGCCTATGGGGCGCACCAGTGAGGAATATTGGGCAATGCCCGAAAGGGTGACCCAGCAACGCCGCGTGGAGGATGAAAGCCGTAAGGTTGTAAACTCCTTTTGAAGAGGAAGAACATTTCCGATCGACTCGGAAACTGACTGTACTCTTAGAAGAAGCCCCGGCTAACTACGTGCCAGCAGCCGCGGTAATACGTAGGGGGCAAGCGTTGTCCGGATTTACTGGGTGTAAAGGGCGCGTAGGCGGGTTTGTAAGTTAGAGGTGAAATCCTGCAGCTTAACTGTAGAACTGCCTCTGATACTGCAAATCTTGAGTTCAGAAGAGAGTGGCGGAATTCCAGGTGTAGTGGTGAAATACGTAGATATCTGGAAGAACACCAGTGGCGAAGGCGGCTACTT…
Otu626	0.0250063	0	0	0	0	0	0	0	0	0.0689417	d:Bacteria(1.00),p:Bacteroidota(1.00),c:Ignavibacteria(1.00),o:SJA-28(1.00),f:SJA-28(1.00),g:SJA-28(1.00),s:metagenome(0.30)	CCAGCCTACGGGAGGCAGCAGTAAGGAATATTGCTCAATGGGGGAAACCCTGAAGCAGCAACGCCGCGTGAGGGATGAAGGGCTTTTGCTCGTAAACCTCTGTAGTGAGGGAAAAAATTTCCACTCTGTGGAATATGATGGTACCTCAAAAGTAAGCCCCGGCCATCTACGTGCCAGCAGCCGCGGTAATACGTAGGGGGCAAACGTTGTCCGGATTTACTGGGTGTAAAGGGTGCTCAGGCGGTTTTGTAAGTCAGAAGTGAAATCCTAGGGCTTAACTCTGGAACTGCTTTTGATACTGCAAGGCTTGAATGTGGAAGAGGAGGATGGAATTTCTGGTGTAGCAGTGAAATGCGTAGATATCAGAAAGAACACCAGTGGCGAAGGCGGTCCTCTGGT…
Otu285	0	0	0.156386	0	0	0	0	0	0	0	d:Bacteria(1.00),p:Bacteroidota(1.00),c:Ignavibacteria(1.00),o:SJA-28(1.00),f:SJA-28(1.00),g:SJA-28(1.00),s:uncultured_planctomycete(0.99)	CCAGCCTACGGGGGGCTGCAGTAAGGAATATTGGTCAATGGGAGAAATCCTGAACCAGCAACGCCGCGTGAAGGACGAAGGGCTTTTAGCTTGTAAACATCTTTTTTGAGGAAAAAATATACGATTACTTCGTGTTGATTGTACCTTGAGAATAAGCCCCGGCTAACTACGTGCCAGCAGCCGCGGTAATACGTAGGGGGCAAGCGTTGTCCGGATTTACTGGGTGTAAAGGGTGCTCAGGTGGATTTGTTAGTCGGAGGTGAAACTCCGGAGCTTAACTCCGGAACTGCCTCCGAAACAGCAAGTCTTGAGTTTGGTAGAGGATGATGGAATATCTGGTGTAGCAGTGAAATGCGAAGATATCAGATAGAACACCAATGGCGAAGGCAGTCATCTGGG…
Otu356	0.0250063	0.0148943	0	0	0.174368	0	0	0	0	0.275767	d:Bacteria(1.00),p:Bacteroidota(0.97),c:Kapabacteria(0.96),o:Kapabacteriales(0.96),f:Kapabacteriales(0.96),g:Kapabacteriales(0.96),s:uncultured_bacterium(0.80)	CCAGCCTATGGGTTGCTGCAGCGAGGAATATTGGTCAATGGGGGCAACCCTGAACCAGCGACGCCGCGTGAAGGATGACAGGGCTTTGCCCCGTGAACTTCTGTCGGGAGGGAAAAAAGGACTGTTTGGCGGTCTGGGATTGTACCTCTAAAGGAAGCACCGGCTAACTACGTGCCAGCAGCCGCGGTAATACGTAGGGTGCAAACGTTGTCCGGAATTACTGGGTGTAAAGGGTGCACAGGCGGTTTTGTGCGTCAGAGGTAAAATCCCACAGCTCAACTGTGGACCTGCCTTTAATACGGCAAGACTTGAGTACAAGAGAGGATGATAGAATTCCTGGTGTAGCGGTGAAATGCGTAGATATCAGGAGGAATACCAGTGGCGAAGGCGGTCATCTGG…
Otu426	0	0	0	0	0.087184	0	0	0	0	0.224061	d:Bacteria(1.00),p:Bacteroidota(1.00),c:Kapabacteria(1.00),o:Kapabacteriales(1.00),f:Kapabacteriales(1.00),g:Kapabacteriales(1.00),s:uncultured_bacterium(1.00)	CCAGCCTATGGGGTGCACCAGTGAGGAATTTTACACAATGGGGGCAACCCTGATGCAGCGACGCCGCGTGCGGGATGAAGGAGCTTTGCTCTGTAAACCGCTGTCGAATGGGAAGAAAAGTCTCCTTTGGGGACTGGGACTGTACCATTAAAGGAAGCACCGGCTAACTACGTGCCAGCAGCCGCGGTAATACGTAGGGTGCGAGCGTTGTCCGGAATTACTGGGTGTAAAGGGTGCGCAGGCGGGTCTGTGCGTCGGAGGTTAAAGACCTCGGCTTAACCGAGGAAGTGCCTTCGAAACGGCAGATCTTGAATATGAGAGAGGATGATAGAATTCCTGGTGTAGCGGTGAAATGCGTAGATATCAGGAGGAATACCAGTGGCGAAGGCGGTCATCTGG…
Otu856	0.0250063	0	0	0	0	0	0	0.0154583	0	0	d:Bacteria(1.00),p:Bacteroidota(1.00),c:Kapabacteria(1.00),o:Kapabacteriales(1.00),f:Kapabacteriales(1.00),g:Kapabacteriales(1.00),s:uncultured_Chlorobi(0.99)	CCAGCCTACGGGTTGCTGCAGTGAGGAATTTTGGTCAATGGGGGAAACCCTGAACCAGCGACGCCGCGTGTGGGATGAAGGGGCTCTGCCCTGTAAACCACTGTTGAGAGGGAAGAAAAGCTTTTTTAAAAGCTGGGACTGTACCTCTTTAGAAAGGATCGGCTAACTACGTGCCAGCAGCCGCGGTAATACGTAGGATCCAAGCGTTGTCCGGAATTACTGGGTGTAAAGGGTGCGTAGGCGGGCTTGTGCGTCAGAGGTTAAATCCCACGGCTCAACCGTGGAGCTGCCTTTGATACGGCAAGTCTTGAGTATGAGAGAGGATGGTAGAATTCCTGGTGTAGCGGTGAAATGCGTAGATATCAGGAGGAATACCAGTGGCGAAGGCGGCCATCTGGC…
Otu791	0.0125031	0	0	0	0	0	0	0	0	0.0689417	d:Bacteria(1.00),p:Bacteroidota(1.00),c:Kryptonia(1.00),o:Kryptoniales(1.00),f:BSV26(1.00),g:BSV26(1.00),s:uncultured_bacterium(1.00)	CCAGCCTATGGGGTGCAGCAGTGAGGAATATTGCGCAATGGAGGAAACTCTGACGCAGCGACGCCGCGTGAAGGATGAAGGCCCTCTGGGTTGTAAACTTCTGTAGAGAGGGAAGAATTTCTCGTTTCGCGAGATTGACGGTACCTCTAAAGTAAGGGTCGGCTAACTACGTGCCAGCAGCCGCGGTAATACGTAGGACCCAAGCGTTGTCCGGATTTACTGGGTGTAAAGGGAGCGCAGGCGGATTATTAAGTCGATTGTGAAATCTTGCGGCTCAGCCGCAAAACAGCAGTCGATACTGATGATCTTGAGTGTGGAAGAGAGTGGCGGAATTCATGGTGTAGCAGTGAAATGCGTAGATATCATGAAGAACACCGGTTGCGAAGGCGGCCACTTAGT…
Otu1036	0.0375094	0	0	0	0.0726533	0	0	0	0	0.310238	d:Bacteria(1.00),p:Bdellovibrionota(1.00),c:Bdellovibrionia(1.00),o:Bacteriovoracales(1.00),f:Bacteriovoracaceae(1.00),g:Halobacteriovorax(0.47),s:Bacteriovorax_sp.(0.46)	CCAGCCTACGGGTTGCTGCAGTAGGGAATATTGCGCAATGGGCGAAAGCCTGACGCAGCAATGCCGCGTGAGTGAGGAAGGCCTTCGGGTTGTAAAGCTCTGTCAGATTGGAAAAACGGTCATTATTCTAACAGGATATTGAATTGATGGTACAATCAGAGGAAACACCGGCTAACTTCGTGCCAGCAGCCGCGGTAATACGAAGGGTGTAAGCGTTGTTCGGATTTATTGGGCGTAAAGCGCGCGCAGGCGGATAATTAAGCCAGATGTGAAATCTCGGGGCTCAACCCCGAAACTGCGTCTGGAACTGGTTGTCTAGAGTGATGTAGAGGGAGGGGGAATATCTCATGTAGGGGTAAAATCCGTAGAGATGAGATGGAACACCGGAGGCGAAGGCGC…
Otu355	0.0125031	0	0	0	0.116245	0	0	0	0	0.103413	d:Bacteria(1.00),p:Bdellovibrionota(0.99),c:Bdellovibrionia(0.99),o:Bacteriovoracales(0.99),f:Bacteriovoracaceae(0.99),g:Peredibacter(0.56),s:uncultured_bacterium(0.57)	CCAGCCTATGGGGCGCAGCAGTAGGGAATATTGCGCAATGGGCGAAAGCCTGACGCAGCAATACCGCGTGAGTGAGGAAGGTCCTCGGATTGTAAAGCTCTGTCGAGGTGGAAAAACGGTTGCTGGTCTAATAGGCCAGTAAATTGATGGTACACCTGAAGGAAACACCGGCTAACTTCGTGCCAGCAGCCGCGGTAATACGAAGGGTGTGAGCGTTGTTCGGATTTATTGGGCGTAAAGCGCACGTAGGCGGATCATTAAGCCAGATGTGAAATCTCGGGGCTCAACCTCGAAACTGCGTCTGGAACTGGCGATCTTGAATATTGGAGAGGGAAGGGGAATTTCTCATGTAGGGGTAAAATCCGTAGAGATGAGAAGGAACACCGGAGGCGAAAGCGC…
Otu330	0	0	0	0	0.0290613	0	0	0	0	0.0172354	d:Bacteria(1.00),p:Bdellovibrionota(0.97),c:Bdellovibrionia(0.96),o:Bacteriovoracales(0.96),f:Bacteriovoracaceae(0.96),g:Peredibacter(0.68),s:uncultured_delta(0.55)	CCAGCCTATGGGTGGCACCAGTAGGGAATATTGCGCAATGGGCGAAAGCCTGACGCAGCGATGCCGCGTGAGTGAGGAAGGCCTTCGGGTTGTAAAGCTCTGTCCTAAGGGAAAAATAGCAATAGAGTGAATAATATATTGTTTGATGGTACCTTGGAAGAAAGCACCGGCTAACTTCGTGCCAGCAGCCGCGGTAATACGAAGGGTGCAAGCGTTGTTCGGATTTATTGGGCGTAAAGGGCGCGTAGGCGGATTTATAAGTCAGATGTGAAATATCAGGGCTTAACCCTGAAAGTGCGTCTGAAACTGTTTATCTAGAATTTTGGAGAGGAAAGCGGAATTTCGCATGTAGGAGTAAAATCCGTAGAGATGCGAAGGAACACCGGAGGCGAAGGCGGC…
Otu797	0	0	0	0	0.0145307	0	0	0	0	0.0172354	d:Bacteria(1.00),p:Bdellovibrionota(0.99),c:Bdellovibrionia(0.98),o:Bacteriovoracales(0.98),f:Bacteriovoracaceae(0.98),g:Peredibacter(0.60),s:uncultured_bacterium(0.47)	CCAGCCTATGGGTGGCACCAGTAGGGAATCTTGCGCAATGGACGAAAGTCTGACGCAGCGTTGCCGCGTGAGTGAGGAAGGCCTTCGGGTTGTAAAGCTCTGTCCTTAGGGAAAAATAGTATTTATGTGGATAATATAGATATTTGATGGTACCTGAGAAGAAAGCACCGGCTAACTTCGTGCCAGCAGCCGCGGTAATACGAAGGGTGCAAGCGTTGTTCGGAATTATTGGGCGTAAAGGGCGAGTAGGCGGATAAGAAAGTCAGATGTGAAATCTCGGAGCTCAACTTCGAAATTGCGTCTGAAACTTCATATCTAGAATCCCAGAGAGGGAAGGGGAATTTCGCATGTAGGAGTAAAATCCGTAGAGATGCGAAGGAACACCAGAGGCGAAGGCGC…
Otu333	0	0	0	0	0.0581226	0	0	0	0	0.103413	d:Bacteria(1.00),p:Bdellovibrionota(1.00),c:Bdellovibrionia(0.99),o:Bacteriovoracales(0.99),f:Bacteriovoracaceae(0.99),g:uncultured(0.64),s:uncultured_delta(0.35)	CCAGCCTATGGGAGGCTGCAGTAGGGAATATTGCGCAATGGGCGAAAGCCTGACGCAGCAACGCCGCGTGAGTGAGAAAGGCCTTCGGGTTGTAAAGCTCTGTCAGATTGGAAAAACGGCCAGTATTCGAATAGGGTATTGGATTGATGGTACAATCAGAGGAAACACCGGCTAACTTCGTGCCAGCAGCCGCGGTAATACGAAGGGTGTAAGCGTTGTTCGGATTTATTGGGCGTAAAGCGCGCGCAGGCTGATTTTTAAGCCAGATGTGAAATCTCGGGGCTCAACCCCGAAACTGCGTCTGGAACTGGAAATCTAGAGTGATGGAGAGGGAAGGGGAATTTCTCATGTAGGGGTAAAATCCGTAGAGATGAGAAGGAACACCAGAGGCGAAGGCGC…
Otu1320	0	0	0	0	0.0145307	0	0	0	0	0.0517063	d:Bacteria(1.00),p:Bdellovibrionota(0.97),c:Bdellovibrionia(0.96),o:Bacteriovoracales(0.96),f:Bacteriovoracaceae(0.96),g:Peredibacter(0.52),s:uncultured_Bacteriovoracaceae(0.03)	CCAGCCTATGGGGGGCAGCAGTAGGGAATATTGCGCAATGGGGGTAACCCTGACGCAGCAACGCCGCGTGAGTGAGGAAGGCCTTCGGGTTGTAAAGCTCTGTCCTTAGCGAAAAATGGTTTATGTACTAATAATATATAGATTTGATGGTACCTGAGAAGAAAGCACCGGCTAACTTCGTGCCAGCAGCCGCGGTAATACGAAGGGTGCAAGCGTTGTTCGGATTTATTGGGCGTAAAGGGCGTGTAGGCGGGTAATTAAGTCAGGTGTGAAATCTCGGGGCCTAACCCCGAAAGTGCGCCTGAAACTGGTTACCTAGAATCTCGAAGGGGGATAGGGAATTTCGCATGTAGGAGTAAAATCCGTAGAGATGCGAAGGAACACCCGGGGCGAAGGCGC…
Otu877	0	0	0	0	0	0	0	0	0	0.0344709	d:Bacteria(1.00),p:Bdellovibrionota(1.00),c:Bdellovibrionia(1.00),o:Bacteriovoracales(1.00),f:Bacteriovoracaceae(1.00),g:Peredibacter(0.77),s:uncultured_bacterium(0.78)	CCAGCCTACGGGAGGCTGCAGTAGGGAATCTTGCGCAATGGGGGCAACCCTGACGCGGCGATGCCGCGTGAGTGAGGAAGGCCTTCGGGTTGTAAAGCTCTGTTATGAGGGAAAAATGTCTTAGGTGTTAATAGCGCCTAGGAGTGATGGTACCTCAGGAGAAAGCACCGGCTAACTTCGTGCCAGCAGCCGCGGTAATACGAAGGGTGCAAGCGCTGTTCGGATTTATTGGGCGTAAAGGGCGAGTAGGCGGATAGAAAAGTCAGATGTGAAATCTCGGGGCTCAACCCCGAAACTGCGTCTGAAACTTTCCATCTAGAATGTCGGAGAGGCAAAGGGAATTTCGCATGTAGGAGTAAAATCCGTAGAGATGCGAAGGAACACCAGAGGCGAAGGCGC…
Otu443	0	0	0	0	0	0	0	0	0	0.0344709	d:Bacteria(1.00),p:Bdellovibrionota(1.00),c:Bdellovibrionia(1.00),o:Bacteriovoracales(1.00),f:Bacteriovoracaceae(1.00),g:Bacteriovorax(0.09),s:uncultured_Bacteriovorax(0.03)	CCAGCCTATGGGGTGCACCAGTAGGGAATATTGCGCAATGGGGGAAACCCTGACGCAGCAATACCGTGTGAGTGAGGAAGGCCTTCGGGTTGTAAAGCTCTGTCGGGGTGGAAAAATGGCGTATGGTCTAATAGGCCGTACGAGTGATGGTACACCCAAAGGAAGCACCGGCTAACTTCGTGCCAGCAGCCGCGGTAATACGAAGGGTGCAAGCGTTGTTCGGATTTATTGGGCGTAAAGCGCGCGCAGGCGGGCTTGTAAGACAGATGTGAAATCTCGGGGCTCAACCCCGAACGTGCGTCTGAAACTACTTGTCTAGAATGTCGGAGGGGGAAGGAGAATTTCGCATGTAGGGGTAAAATCCGTAGAGATGCGAAGGAATACCAGAGGCGTAGGCGC…
Otu781	0	0	0	0	0	0	0	0	0	0.103413	d:Bacteria(1.00),p:Bdellovibrionota(0.98),c:Bdellovibrionia(0.98),o:Bacteriovoracales(0.98),f:Bacteriovoracaceae(0.98),g:Halobacteriovorax(0.31),s:uncultured_phototrophic(0.03)	CCAGCCTATGGGGCACCAGTAGGGAATATTGCGCAATGGGCGAAAGCCTGACGCAGCAACGCCGCGTGAGTGAGGAAGGCCTTCGGGTTGTAAAGCTCTGTCTGATTGGAAAAACGGCTTTTGGTCTAATAGGCCAAGAGATTGATGGTACAATCAGAGGAAACACCGGCTAACTTCGTGCCAGCAGCCGCGGTAATACGAAGGGTGTAAGCGTTGTTCGGATTTATTGGGCGTAAAGCGCGCGCAGGCCGATTTTTAAGCCAGATGTGAAATCTCGGGGCTCAACCCCGAAACTGCGTCTGGAACTGGAAATCTAGAATGATGGAGAGGGAAGGGGAATATCTCATGTAGGGGTAAAGTCCGTAGAGATGAGATGGAACACCAGAGGCGAAGGCGCCT…
Otu451	0	0	0.0173762	0	0.0145307	0	0	0	0	0.103413	d:Bacteria(1.00),p:Bdellovibrionota(1.00),c:Bdellovibrionia(1.00),o:Bacteriovoracales(1.00),f:Bacteriovoracaceae(1.00),g:Bacteriovorax(1.00),s:uncultured_delta(0.44)	CCAGCCTACGGGGGGCTCCAGTGGGGAATATTGCGCAATGGGGGAAACCCTGACGCAGCAACGCCGCGTGAGTGAGGAAGGATTTCGGTCTGTAAAGCTCTGTTAATGTGGAAAAATGGTAGCTGGTCTAATAGGCCGGCTATTTGATGGTACACATAGAGGAAGCACCGGCTAACTTCGTGCCAGCAGCCGCGGTAATACGAAGGGTGCAAGCGTTGTTCGGATTTATTGGGCGTAAAGCGCGCGTAGGCGGACCTGTAAGTCAGATGTGAAATCTCGGGGCTCAACCTCGAAACTGCGTCTGAAACTGCAGGTCTAGAATCTTGGAGGGGGAAGGGGAATTTCGCATGTAGGGGTAAAATCCGTAGATATGCGAAGGAACACCAGAGGCGAAGGCGC…
Otu216	0	0	0	0	0.0290613	0	0	0	0	0.0172354	d:Bacteria(1.00),p:Bdellovibrionota(1.00),c:Bdellovibrionia(1.00),o:Bacteriovoracales(1.00),f:Bacteriovoracaceae(1.00),g:Peredibacter(0.97),s:uncultured_bacterium(0.97)	CCAGCCTACGGGGTGCACCAGTAGGGAATCTTGCGCAATGGGGGCAACCCTGACGCAGCGATGCCGCGTGAGTGAGGAAGGCCTTCGGGTTGTAAAGCTCTGTTCTGAGGGAAAAATGGCGTGTGGATGAATAATCCATGCGAGTGATGGTACCTCAGTAGAAAGCACCGGCTAACTTCGTGCCAGCAGCCGCGGTAATACGAAGGGTGCAAGCGTTGTTCGGATTTATTGGGCGTAAAGGGTGAGTAGGCGGACAAGCAAGTCAGATGTGAAATCTCGGGGCCTAACCCCGAAACTGCGTCTGAAACTACTAGTCTAGAATGTCGGAGAGGGAAGGGGAATTTCGCATGTAGGAGTAAAATCCGTAGAGATGCGAAGGAACACCAGAGGCGAAGGCGC…
Otu782	0	0	0	0	0	0	0	0	0	0.0517063	d:Bacteria(1.00),p:Bdellovibrionota(1.00),c:Bdellovibrionia(1.00),o:Bacteriovoracales(1.00),f:Bacteriovoracaceae(1.00),g:Peredibacter(1.00),s:uncultured_delta(1.00)	CCAGCCTATGGGTCGCAGCAGGGAATATTGCGCAATGGGGGCAACCCTGACGCAGCGATGCCGCGTGAGTGAGGAAGGCCTTCGGGTTGTAAAGCTCTGTCGTAAGGGAAAAATGGATAGTATGTGAATAATATATTATTTTGATGGTACCTTAAAAGAAAGCACCGGCTAACTTCGTGCCAGCAGCCGCGGTAATACGAAGGGTGCAAGCGTTGTTCGGATTTATTGGGCGTAAAGGGCGCGTAGGCGGGTATGCAAGTCAGATGTGAAATCTCGGAGCTCAACTCCGAAACTGCGTCTGAAACTGCTTATCTAGAATATCATAGAGGGTAAGGGAATTTCGCATGTAGGAGTAATATCCGTAGAGATGCGAAGGAACACCGGAGGCGAAGGCGCTTA…
Otu282	0	0	0.278019	0	0	0	0	0	0	0	d:Bacteria(1.00),p:Bdellovibrionota(1.00),c:Bdellovibrionia(1.00),o:Bdellovibrionales(1.00),f:Bdellovibrionaceae(1.00),g:Bdellovibrio(1.00),s:metagenome(0.77)	CCAGCCTACGGGGGGCTGCAGTAGGGAATATTGCGCAATGGGCGAAAGCCTGACGCAGCGACGCCGCGTGAGTGATGAAGGACTTCGGTTCGTAAAGCTCTGTTGCGAGGGAAAAAGAAAGTGATTGTACCTTGTGAGGAAGGGTCGGCTAACTTCGTGCCAGCAGCCGCGGTAAGACGAGGGACCCTAGCGTTGTTCGGAATCATTGGGCGTAAAGCGGGTGTAGGTGGCTTTGTAAGTCAAGTGTGAAAGCCCTGGGCTCAACCCAGGAAGTGCATTTGATACTGCGAAGCTTGAGTGCTGGAGAGGCTATTAGAATTCCAGGTGTAGTGGTGAAATACGTAGATATCTGGAGGAATACCGGAGGCGAAGGCGGATAGCTGGCCAGACACTGACACT…
Otu1732	0	0	0	0	0.0290613	0	0	0	0	0	d:Bacteria(1.00),p:Bdellovibrionota(0.97),c:Bdellovibrionia(0.97),o:Bdellovibrionales(0.97),f:Bdellovibrionaceae(0.97),g:Bdellovibrio(0.96),s:uncultured_bacterium(0.53)	CCAGCCTATGGGGGGCAGCAGTAGGGAATATTGCACAATGGGGGAAACCCTGATGCAGCGACGCCGCGTGAGTGATGAAGGCCTTCGGGTCGTAAAGCTCTGTTGTATGGGAAGAAAAAAATGACGGTACCATACGAGAAAGGACCGGCTAACTTCGTGCCAGCAGCCGCGGTAAGACGAAGGGTCCTAGCGTTGCTCGGAATCATTGGGCGTAAAGGGTGCGTAGGCTGCCTTGTAAGTCAGGTGTGAAAGCCTTGGGCTCAACCCAAGAAGTGCACTTGATACTGCAAGGCTTGAGTACAGGAGAGGGCAGTAGAATTCCTGGTGTAGTGGTGAAATACGTAGATATCAGGAGGAATACCGGTGGCGAAGGCGGCTGCCTGGCCTAGTACTGACGCT…
Otu1038	0	0	0	0	0	0	0	0	0	0.0344709	d:Bacteria(1.00),p:Bdellovibrionota(0.95),c:Bdellovibrionia(0.95),o:Bdellovibrionales(0.95),f:Bdellovibrionaceae(0.95),g:Bdellovibrio(0.95),s:uncultured_bacterium(0.43)	CCAGCCTATGGGGCGCACCAGCAGGGAATATTGCTCAATGGGGGAAACCCTGAAGCAGCGACGCCGCGTGAGTGATGAAGGCTTTAGGGTCGTAAAGCTCTGTCGTAAGGGAATAAGTTCTGAATGTACCTTACAAGAAAGGACCGGCTAACTTCGTGCCAGCAGCCGCGGTAAGACGAGGGGTCCTAGCGTTGTTCGGAATTATTGGGCGTAAAGAGGGCGTAGGCTGTTTTGTAAGTCAGATGTGAAAGCCCTGGGCTTAACCCAGGAAGTGCATTTGATACTGCTTAACTAGAGTGTCAGAGAGGGTAGTGGAATTCCTGGTGTAGTGGTGAAATACGTGGATATCAGGAGGAACACCGGAGGCGAAGGCGGCTACCTGGCTGAACACTGACGCTC…
Otu469	0	0	0	0	0	0	0	0	0	0.0517063	d:Bacteria(1.00),p:Bdellovibrionota(1.00),c:Bdellovibrionia(1.00),o:Bdellovibrionales(1.00),f:Bdellovibrionaceae(1.00),g:Bdellovibrio(1.00),s:metagenome(0.37)	CCAGCCTATGGGTGGCAGCAGTAGGGAATATTGCACAATGGAGGAAACTCTGATGCAGCGACGCCGCGTGAGTGATGAAGGACTTCGGTTCGTAAAGCTCTGTCGTATGGGAATAATAAAGTGAAGGTACCATGCAAGAAAGGATCGGCTAACTTCGTGCCAGCAGCCGCGGTAAGACGAGGGATCCTAGCGTTGTTCGGAATCATTGGGCGTAAAGCGGGTGTAGGTGGCTCTGTAAGTCAAGTGTGAAAGCCCCGGGCTCAACCTGGGAAGTGCATTTGATACTGCGGAGCTTGAGTGCTAGAGAGGTCATTAGAATTCCTGGTGTAGTGGTGAAATACGTAGATATCAGGAGGAATACCAGAGGCGAAGGCGGATGGCTGGCTAGACACTGACACT…
Otu969	0	0	0	0	0.0290613	0	0	0	0	0.0172354	d:Bacteria(1.00),p:Bdellovibrionota(0.99),c:Oligoflexia(0.99),o:0319-6G20(0.99),f:0319-6G20(0.99),g:0319-6G20(0.99),s:uncultured_bacterium(0.43)	CCAGCCTATGGGAGGCTCCAGTGGGGAATATTGCGCAATGGACGAAAGTCTGACGCAGCGACGCCGCGTGGGTGAAGAAGGCCTTCGGGTTGTAAAGCCCTGTCGAGTGGGAAAAACGGTATCCAGAATAATACGCTGGGTAATTGATGGTACCACTAGAGGAAGCACCGGCTAACTTCGTGCCAGCAGCCGCGGTAATACGAGGGGTGCAAGCGTTGTTCGGAATTATTGGGCGTAAAGGGCAGGTAGGTTGTCTTGAAAGTCTACTGTGCAATCCCCGGGCTCAACTCGGGAAGTGCGGTAGATACTCCAAGACTAGAGTGCTGGAGGGGTGCGTGGAATTCCCGGTGTAGCGGTGAAATGCGTAGATATCGGGAGGAACACCAGAGGCGAAGGCGG…
Otu1363	0	0	0	0	0.0290613	0	0	0	0	0	d:Bacteria(1.00),p:Bdellovibrionota(1.00),c:Oligoflexia(1.00),o:0319-6G20(1.00),f:0319-6G20(1.00),g:0319-6G20(1.00),s:uncultured_bacterium(1.00)	CCAGCCTATGGGGGGCTGCAGTAGGGAATATTGCGCAATGGACGAAAGTCTGACGCAGCCACGCCGCGTGAGTGAGGAAGGCCTTCGGGTTGTAAAGCTCTGTCGCCTGGGAAAAACGGCTATTGGGGGAAAGTTCCAGTAGCGTGATGGTACCAGGAAAGGAAGCACCGGCAAACTCTGTGCCAGCAGCCGCGGTAATACAGAGGGTGCAAGCGTTGTTCGGAATTACTGGGCGTAAAGCGTGCGTAGTCGGTATTGAGAGTCGCGGGTGAAATCCCAGGGCTTAACCCTGGAACTGCCTGCGAGACCTCAGTACTAGAGTGTGAGGGGATAGTGGAATACCCAGTGTAGCGGTGAAATGCGTAGAGATTGGGTGGAACACCGGTGGCGAAGGCGGCT…
Otu1092	0	0	0	0	0	0	0	0	0	0.0344709	d:Bacteria(1.00),p:Bdellovibrionota(1.00),c:Oligoflexia(1.00),o:Oligoflexales(1.00),f:Oligoflexaceae(1.00),g:Oligoflexus(1.00),s:uncultured_bacterium(1.00)	CCAGCCTACGGGTTGCAGCAGTAGGGAATATTGCACAATGGACGAAAGTCTGATGCAGCAACGCCGCGTGAGTGAAGAAGGCCCTTGGGTCGTAAAGCTCTTTAGCGAGGAAAGAAGCTGCTTGCGGTGAATAATCGCAAGTGGTGACGGTACCTCGAGAATAAGCACCGGCTAATTTCGTGCCAGCAGCCGCGGTAATACGAAAGGTGCGAGCGTTACTCGGAATCACTGGGCGTAAAGCGCGCGTAGGTCGACTTGTAGGTCGGTTGTGAAATACCTGGGCTCAACCCAGGAGGGGCAGCCGAAACCACAAGTCTTGAATACTTGAGAGGGTGGGGGAATACCTGGTGGAGAAGTGAAATTCGTAGAGATCAGGTGGAACACCGGAGGCGAAGGCGC…
Otu885	0	0	0	0	0	0	0	0	0	0.0344709	d:Bacteria(1.00),p:Bdellovibrionota(1.00),c:Oligoflexia(1.00),o:Oligoflexales(1.00),f:Oligoflexaceae(1.00),g:uncultured(0.91),s:metagenome(0.86)	CCAGCCTATGGGGGGCAGCAGTGGGGAGTATTGCACAATGGACGAAAGTCTGATGCAGCAACGCCGCGTGGGTGAAGAAGGCCTTTGGGTCGTGAAGCCCTTTCGGCAGGGAAGAAGTGGTTCTTGGCTAATATCCAAGGATTTTGACGGTACCTGAAGAAGAAGCACCGGCTAATTTCGTGCCGGCAGCCGCGGTAATACGAAAGGTGCAAGCGTTGTTCGGAATTATTGGGCGTAAAGCGCACGCAGGCGGATTTGTGTGTCGATTGTGAAATCCCCGGGCTCAACCTGGGAATTGCAGTCGAAACTGCAGATCTTGAATACCTGAGAGGGTGGGAGAATTCCTGGTGGAGAAGTGAAATTCGTAGAGATCAGGAGGAATACCGGAGGCGAAGGCGC…
Otu718	0	0	0	0	0	0	0	0	0	0.0861772	d:Bacteria(1.00),p:Bdellovibrionota(1.00),c:Oligoflexia(1.00),o:Oligoflexales(1.00),f:Oligoflexaceae(1.00),g:uncultured(1.00),s:metagenome(1.00)	CCAGCCTACGGGAGGCAGCAGTGGGGAGTATTGCACAATGGGGGAAACCCTGATGCAGCAACGCCGCGTGGGTGAAGAAGGCTCTTGGGTCGTAAAGCCCTTTCGGCAGGGAAGAAGTGAGTGTTGGCTAACATCCAACATTTTTGACGGTACCTGAAGAAGAAGCACCGGCTAATTTCGTGCCAGCAGCCGCGGTAATACGAAAGGTGCAAGCGTTGTTCGGAATTATTGGGCGTAAAGCGCACGCAGGCGGAATCGTAAGTCGATTGTGAAATCCCTGGGCTCAACCTAGGAATTGCAGTCGAAACTGCGAATCTTGAATATCTGAGAGGGTGGGAGAATTCCTGGTGGAGAAGTGAGATTCGTAGAGATCAGGAGGAATACCGGAGGCGAAGGCGC…
Otu348	0	0	0	0.460092	0	0	0	0	0	0	d:Bacteria(1.00),p:Bdellovibrionota(1.00),c:Oligoflexia(1.00),o:Oligoflexales(1.00),f:Oligoflexaceae(1.00),g:uncultured(1.00),s:uncultured_bacterium(0.80)	CCAGCCTATGGGGGGCAGCAGTAGGGAATTTTGCACAATGGGCGCAAGCCTGATGCAGCAATGCCGCGTGAGTGAAGAAGGCTCTTGGGTTGTAAAGCTCTTTCGGCTGGGAAGAAGGGACTACCTGTGAACAATTGGTAGTTTTGACGGTACCAGAAGAAGAAGCACCTGCTAACTACGTGCCAGCAGCAGCGGTAATACGTAGGGTGCAAGCGTTGTTCGGAATTACTGGGCGTAAAGGGCGCGTAGGCGGGCTCGTATGTCGATTGTGAAAGCCCTGGGCTTAACCCGGGAATGGCAGTCGAAACTGCGAGTCTTGAATGCTTGAGAGGATGGCGGAATTCCCGGTGTAGAAGTGAAATTCGTAGATATCGGGAAGAACACCTGAGGCGAAGGCGG…
Otu309	0.0250063	1.98094	0	0	0	0.0424764	0	0.0309167	0.309076	0	d:Bacteria(1.00),p:Caldatribacteriota(1.00),c:JS1(1.00),o:JS1(1.00),f:JS1(1.00),g:JS1(1.00),s:uncultured_bacterium(0.72)	CCAGCCTATGGGACGCAGCAGTGGGGAATATTGCGCAATGGGGGAAACCCTGACGCAGCGACGCCGCGTGGATGATGAAGGCCCTTGGGTTGTAAAATCCTGTTCTGGGGGAAGAAAGCTTAAGAGTCCAATAAACCCTTAAGCCTGACGGTACCCCAAGAGAAAGCTCCGGCTAATTATGTGCCAGCAGCCGCGGTAATACATAAGGAGCAAGCGTTATCCGGAATTATTGGGCGTAAAGAGCTCGTAGGCGGTCTTAAAAGTCAGGTGTGAAATTATCAGGCTCAACCTGATAGGGTCATCTGAAACTTTAAGACTTGAGGATAGAAGAGGAAAGTGGAATTCCCGGTGTAGCGGTGAAATGCGTAGATATCGGGAGGAACACCAGTGGCGAAGGCG…
Otu849	0	0	0	0	0	0.0106191	0	0	0.112391	0	d:Bacteria(1.00),p:Caldatribacteriota(1.00),c:JS1(1.00),o:JS1(1.00),f:JS1(1.00),g:JS1(1.00),s:uncultured_bacterium(0.44)	CCAGCCTACGGGTGGCAGCAGTGGGGAATTTTGCGCAATGGGGGAAACCCTGACGCAGCAACGCCGCGTGAACGATGAAGGCCTTCGGGTCGTAAAGTTCTGTTCTGGGGGAAGGAACGACAATAAGCCAATACCTTTTGTCTTGACGGTACCCCAGCAGAAAGCTCCGGCCAATTATGTGCCAGCAGCCGCGGTAACACATAAGGAGCAAGCGTTGTCCGGAATCATTGGGCGTAAAGAGCTCGTAGGCGGTACCGAAAGTCAGCTGTGAAATCACCAGGCTCAACCTGGTAGGGTCAGCTGAAACTTCGGTACTTGAGGGTAGAAGAGGAAAGCGGAATTCCCGGTGTAGCGGTGAAATGCGTAGATATCGGGAGGAACACCAGTGGCGAAGGCGGC…
Otu48	0.0625156	0	0	0	0.348736	0	0	0	0	0.723888	d:Bacteria(1.00),p:Campylobacterota(1.00),c:Campylobacteria(1.00),o:Campylobacterales(1.00),f:Arcobacteraceae(1.00),g:Pseudarcobacter(0.98),s:uncultured_bacterium(0.73)	CCAGCCTATGGGTGGCAGCAGTGGGGAATATTGCACAATGGACGAAAGTCTGATGCAGCAACGCCGCGTGGAGGATGACACATTTCGGTGCGTAAACTCCTTTTATATGGGAAGATAATGACGGTACCATATGAATAAGCACCGGCTAACTCCGTGCCAGCAGCCGCGGTAATACGGAGGGTGCAAGCGTTACTCGGAATCACTGGGCGTAAAGAGCGTGTAGGCGGATATATAAGTCAGAAGTGAAATCCAATAGCTTAACTATTGAACTGCTTTTGAAACTGTATATCTAGAATGTGGGAGAGGTAGATGGAATTTCTGGTGTAGGGGTAAAATCCGTAGAGATCAGAAGGAATACCGATTGCGAAGGCGATCTACTGGAACATTATTGACGCTGAG…
Otu370	0.0125031	0	0	0	0.0290613	0	0	0	0	0.0689417	d:Bacteria(1.00),p:Campylobacterota(1.00),c:Campylobacteria(1.00),o:Campylobacterales(1.00),f:Sulfurimonadaceae(1.00),g:Sulfuricurvum(1.00),s:uncultured_Epsilonproteobacteria(0.43)	CCAGCCTACGGGGTGCTGCAGTGAGGAATATTGCACAATGGAGGAAACTCTGATGCAGCAACGCCGCGTGGAGGATGACGCATTTCGGTGTGTAAACTCCTTTTAAGAGGGAAGATAATGACGGTACCTCTTGAATAAGCACCGGCTAACTCCGTGCCAGCAGCCGCGGTAATACGGAGGGTGCAAGCGTTACTCGGAATCACTGGGCGTAAAGGGTGCGTAGGCTGGCTTCTAAGTCAGATGTGAAATCCAATGGCTTAACCATTGAACTGCATTTGAAACTGGGAGCCTAGAGTTCAGAAGGGGCAGATGGAATTAGTGGTGTAGGGGTAAAATCCGTAGATATCCCTAGGAATATCAAAAGCGAAGGCGATCTGCTGGGATGATACTGACGCTGAG…
Otu247	0.0250063	0	0	0	0	0.0743337	0	0	0	0	d:Bacteria(1.00),p:Campylobacterota(1.00),c:Campylobacteria(1.00),o:Campylobacterales(1.00),f:Sulfurimonadaceae(1.00),g:Sulfurimonas(1.00),s:uncultured_bacterium(0.27)	CCAGCCTACGGGGTGCAGCAGTGAGGAATATTGCACAATGGAGGAAACTCTGATGCAGCAACGCCGCGTGGAGGATGACGCATTTCGGTGTGTAAACTCCTTTTATGAGTCAAGAAAATGACGGTAGCTCATGAATAAGCACCGGCTAACTCCGTGCCAGCAGCCGCGGTAATACGGAGGGTGCAAGCGTTACTCGGAATCACTGGGCGTAAAGGACGCGTAGGCGGGATATCAAGTCAGGTGTGAAATCCTACAGCTTAACTGTAGAACTGCACTTGAAACTGGTAACCTAGAGTATGGGAGGGGGAGATGGAATTAGTGGTGTAGGGGTAAAATCCGTAGATATCACTAGGAATACCTAAAGCGAAGGCGATCTCCTGGAACATAACTGACGCTAAG…
Otu1523	0	0	0	0	0.043592	0	0	0	0	0	d:Bacteria(1.00),p:Campylobacterota(1.00),c:Campylobacteria(1.00),o:Campylobacterales(1.00),f:Sulfurovaceae(1.00),g:Sulfurovum(1.00),s:uncultured_bacterium(0.38)	CCAGCCTACGGGGGGCACCAGTGGGGAATATTGCACAATGGAGGAAACTCTGATGCAGCAACGCCGCGTGGAGGGTGACGCATTTCGGTGTGTAAACTCCTTTTATATGGGAAGATAATGACGGTACCATATGAATAAGCACCGGCTAACTCCGTGCCAGCAGCCGCGGTAATACGGAGGGTGCAAGCGTTACTCGGAATCACTGGGCGTAGAGCGCGCGCAGGCGGCTAGATAAGTTGGAAGTGAAATCCTATGGCTCAACCATAGAACTGCTTCCAAAACTGTTTAGCTAGAGTCTGGGAGGGGAAGATGGAATTAGTAGTGTAGGGGTAAAATCCGTAGAGATTACTAGGAATACCAAAAGCGAAGGCGATCTTCTGGAACAGTACTGGCGCTGAG…
Otu1569	0.0125031	0.0148943	0	0	0	0	0	0	0	0	d:Bacteria(1.00),p:Campylobacterota(1.00),c:Campylobacteria(1.00),o:Campylobacterales(1.00),f:Sulfurovaceae(1.00),g:Sulfurovum(1.00),s:uncultured_bacterium(0.97)	CCAGCCTACGGGGTGCTGCAGTGGGGAATATTACACAATGGAGGAAACTCTGATGTAGCAACGCCGCGTGGAGGATGACACATTTCGGTGCGTAAACTCCTTTTATTAGGGAAGATAATGACGGTACCTAATGAATAAGCACCGGCTAACTCCGTGCCAGCAGCCGCGGTAATACGGAGGGTGCAAGCGTTACTCGGAATCACTGGGCGTAAAGCGCATGTAGGCGGTCTTGTAAGTTGGGTGTGAAAGCCTATGGCTCAACCATAGAACTGCACCCAAAACTACTAGACTAGAGTCTGGGAGAGGAAAATGGAATTAGTTGTGTAGGGGTAAAATCCGTAGAGATAACTAGGAATACCAAAAGCGAAGGCAATTTTCTGGAACAGTACTGACGCTCAG…
Otu666	0.0500125	0	0	0	0.0145307	0	0	0	0	0	d:Bacteria(1.00),p:Campylobacterota(1.00),c:Campylobacteria(1.00),o:Campylobacterales(1.00),f:Sulfurovaceae(1.00),g:Sulfurovum(1.00),s:uncultured_bacterium(0.95)	CCAGCCTACGGGAGGCAGCAGTGGGGAATATTGCACAATGGAGGAAACTCTGATGCAGCAACGCCGCGTGGAGGATGACACATTTCGGTGCGTAAACTCCTTTTATGTGAGAAGATAATGACGGTATCACATGAATAAGCACCGGCTAACTCCGTGCCAGCAGCCGCGGTAATACGGAGGGTGCAAGCGTTACTCGGAATCACTGGGCGTAAAGCGCGCGCAGGCGGCTTTTCAAGTTGGATGTGAAATCCTATGGCTCAACCATAGAACTGCATCCAAAACTGTTAAGCTAGAGTCTGGGAGGGGAAGATGGAATTAGTTGTGTAGGGGTAAAATCCGTAGAGATAACTAGGAATACCAAAAGCGAAGGCGATCTTCTGGAACAGTACTGACGCTGAG…
Otu706	0	0	0	0	0	0	0	0	0	0.0344709	d:Bacteria(1.00),p:Chloroflexi(1.00),c:Anaerolineae(1.00),o:Anaerolineales(1.00),f:Anaerolineaceae(1.00),g:Anaerolinea(0.35),s:uncultured_bacterium(0.64)	CCAGCCTATGGGGCGCTCCAGTAGGGAATATTGCTTAATGGGCGAAAGCCTGAAGCAGCAACGCCGCGTGCACGATGAAGGCCTTCGGGTTGTAAAGTGCTTTTTGAGGGGATGAGGAAGGACGGTACCCTCAGAATAAGCCTCGGCTAACTACGTGCCAGCAGCCGCGGTAAAACGTAGGAGGCGAGCGTTATTCGGATTTACTGGGCGTAAAGCGTGTGTAGGTGGTGCGGTTAGTTGGATGTGAAAGCTCCTGGCTTAACTGGGAGAGGTCGTTCAATACAGCCGTGCTAGAGAGTGAGAGAGGGAAGTGGAATTCCGGGTGTAGTGGTGAAATGCGTAGATATCCGGAGGAACACCAGTGGCGAAAGCGACTTCCTGGCTCATTTCTGACACTCA…
Otu28	0.937734	2.3384	0	0	0	0	0	0	0.0280978	0	d:Bacteria(1.00),p:Chloroflexi(1.00),c:Anaerolineae(1.00),o:Anaerolineales(1.00),f:Anaerolineaceae(1.00),g:ADurb.Bin120(0.85),s:uncultured_organism(0.19)	CCAGCCTATGGGGGGCTCCAGTAGGGAATATTGGTAATCTGCGAAAGCGGGAACCAGCAACGCCGCGTGTGCGATGAAGGCCTTCGGGTTGTAAAGCACTTTTTGGGAGGAAGAGGAAGGACTGTACTCCCAGAATAAGTCTCGGCTAACTACGTGCCAGCAGCCGCGGTAATACGTAGGAGACAAACGTTATCCGGATTTACTGGGCGTAAAGCGCGTGCAGGCTGTTTGATAAGTTGGGCGTGAAAGCTCCCGGCTCAACTGGGAGAGGTCGTTCAATACTGTCAGACTAGAGGATGGTAGAGGGAGGTGGAATTCCGGGTGTAGTGGTGAAATGCGCAGATATCCGGAGGAACACCAGTGGCGAAGGCGGCCTCCTGGACCATTCCTGACGCTCAG…
Otu34	0.412603	1.22133	0	0	0	0	0	0	0.0842933	0	d:Bacteria(1.00),p:Chloroflexi(1.00),c:Anaerolineae(1.00),o:Anaerolineales(1.00),f:Anaerolineaceae(1.00),g:ADurb.Bin120(0.81),s:uncultured_Anaerolineaceae(0.37)	CCAGCCTATGGGGGGCACCAGTAGGGAATATTGGTAATCTGCGAAAGCGGGAACCAGCAACGCCGCGTGTGCGAAGAAGGCCTTCGGGTTGTAAAGCACTTTTCGGGAGGAAGAGGAAGGACTGTACTCCCGGAATAAGTCTCGGCTAACTACGTGCCAGCAGCCGCGGTAATACGTAGGAGGCTAACGTTATCCGGATTTACTGGGCGTAAAGCGCGTGCAGGCGGTTCGGTAAGTTGGACGTGAAAGCTCCCGGCTCAACTGGGAGAGGTCGTTCAATACTGTCGGACTTGAGGATGGTAGAGGGAGGTGGAATTCCGGGTGTAGTGGTGAAATGCGCAGATATCCGGAGGAACACCAGTGGCGAAAGCGGCCTCCTGGACCATTCCTGACGCTCAG…
Otu214	0	0	0	0	0.0290613	0	0	0	0	0.0517063	d:Bacteria(1.00),p:Chloroflexi(1.00),c:Anaerolineae(1.00),o:Anaerolineales(1.00),f:Anaerolineaceae(1.00),g:Leptolinea(1.00),s:uncultured_bacterium(0.93)	CCAGCCTACGGGGGGCAGCAGTAGGGAATATTAGTTAATGTGCGAAAGCGCGAACTAGCAACGCCGCGTGTGCGATGAAGGCCTTCGGGTCGTAAAGCACTTTTCTAAGGGATGAGGAAGGACAGTACCTTAGGAATAAGCATCGGCTAACTACGTGCCAGCAGCCGCGGTAAAACGTAGGATGCAAGCGTTATCCGGATTTACTGGGCGTAAAGCGCGTGTAGGCGGTTTGGTAAGTTGGATGTGAAAGCTCCTGGCTTAACTGGGAGAGGTCGTTCAATACTGCCAAGCTTGAGGATGGTAGAGGGAGGTGGAATTCCGAGTGTAGTGGTGAAATGCGTAGATATTCGGAGGAACACCAGTGGCGAAAGCGGCCTCCTGGACCATTTCTGACGCTCA…
Otu230	0	0	0	0	0.0290613	0	0	0	0	0.0172354	d:Bacteria(1.00),p:Chloroflexi(1.00),c:Anaerolineae(1.00),o:Anaerolineales(1.00),f:Anaerolineaceae(1.00),g:uncultured(1.00),s:uncultured_bacterium(0.78)	CCAGCCTATGGGAGGCTGCAGTAGGGAATATTGCACAATGGGCGAAAGCCTGATGCAGCAACGCCGCGTGTGCGATGAAGGCCTTCGGGTCGTAAAGCACTTTTCTGAGAGATGAGCAAGGACAGTATCTCAGGAATAAGTCTCGGCTAACTACGTGCCAGCAGCCGCGGTAAAACGTAGGAGGCAAGCGTTATCCGGATTCACTGGGCGTAAGGCGCGTGCAGGCGGTTCGGTAAGTTGGGTATGAAATCTCCTGGCTTAACTAGGAGAGGTTATCCAATACTACCGGACTTGAGAGTGGTAGAGGAAGATGGAATTCCCGGTGTAGTGGTGAAATGCGTAGATATCGGGAGGAACACCAGTGGCGAAAGCGATCTTCTGGACCATTTCTGACGCTCA…
Otu778	0	0	0	0	0	0	0	0	0	0.0344709	d:Bacteria(1.00),p:Chloroflexi(1.00),c:Anaerolineae(1.00),o:Anaerolineales(1.00),f:Anaerolineaceae(1.00),g:uncultured(1.00),s:uncultured_Chloroflexi(0.52)	CCAGCCTACGGGTTGCAGCAGTAGGGAATATTGCACAATGGGCGAAAGCCTGATGCAGCAACGCCGCGTGTGCGATGAAGGCCTTCGGGTCGTAAAGCACTTTTCTGAGGGATGAGCAAGGACAGTACCTCAGGAATAAGTCTCGGCTAACTACGTGCCAGCAGCCGCGGTAAAGCGTAGGAGGCAAGCGTTATCCGGATTCACTGGGCGTAAAGCGCGTGCAGGCGGTTCAGTAAGTTGGGCGTGAAATCTCCTGGCTTAACTAGGAGAGGTCGTTCAATACTACTGGACTTGAGAGTGATAGAGGAAAATGGAATTCCCGGTGTAGTGGTGAAATGCGTAGATATCGGGAGGAACACCAGTGGCGAAAGCGGTTTTCTGGATCATTTCTGACGCTCA…
Otu458	0	0	0	0	0	0	0	0	0	0.0689417	d:Bacteria(1.00),p:Chloroflexi(1.00),c:Anaerolineae(1.00),o:Anaerolineales(1.00),f:Anaerolineaceae(1.00),g:uncultured(1.00),s:uncultured_bacterium(0.40)	CCAGCCTATGGGGGGCACCAGTAGGGAATATTGGGCAATGGGCGAAAGCCTGACCCAGCAACGCCGCGTGCACGATGAAGGCCTTCGGGTCGTAAAGTGCTTTTCTGAGGAATGAGAAAGGACAGTACCACAGGAATAAGCCTCGGCTAACTACGTGCCAGCAGCCGCGGTAAAACGTAGGAGGCGAGCGTTATCCGGATTTACTGGGCGTAAAGCGTGTGTAGGCGGTACGGTAAGTTGGATGTGAAAGCTCCTGGCTTAACTAGGAGAGGTCGTTCAATACTGCCGAACTTGAGGGTATCAGAGGAGAGTGGAATTCCCGGTGTAGTGGTGAAATGCGTAGATATCGGGAGGAACACCAGTGGCGAAAGCGGCTCTCTGGGATACATCTGACGCTCA…
Otu311	0	0.0297885	0	0	0	0	0	0	0	0	d:Bacteria(1.00),p:Chloroflexi(1.00),c:Anaerolineae(1.00),o:Anaerolineales(1.00),f:Anaerolineaceae(1.00),g:uncultured(1.00),s:uncultured_bacterium(0.97)	CCAGCCTACGGGAGGCAGCAGTAGGGAATATTGCACAATGGGCGAAAGCCTGATGCAGCAACGCCGCGTGAGTGAAGAAGGCCCTCGGGTTGTAAAACTCTTTTCAAGAGGAAGAGGAAGGACGGTACTCTTGGAATAAGCCTCGGCTAACTACGTGCCAGCAGCCGCGGTAACACGTAGGAGGCGAGCGTTATTCGGATTTACTGGGCGTAAAGCGCGTGTAGGCGGCTTATTAAGTTGGATGTGAAAGCTCCTGGCTTAACTGGGAGAGGACGTTCAAAACTAGTAAGCTTGAGTACGAGAGAGGAAAATGGAATTCCGGGTGTAGTGGTGAAATGCGTAGATATCCGGAGGAACACCAGTGGCGAAGGCGATTTTCTGGCTCGAGACTGACGCTCA…
Otu288	0	0	0.660295	0	0	0.0106191	0	0	0	0	d:Bacteria(1.00),p:Chloroflexi(1.00),c:Anaerolineae(1.00),o:Anaerolineales(1.00),f:Anaerolineaceae(1.00),g:uncultured(1.00),s:uncultured_bacterium(1.00)	CCAGCCTATGGGTCGCAGCAGTAGGGAATATTGCACAATGGGCGAAAGCCTGATGCAGCAACGCCGCGTGCGCGAAGAAGGTCTTCGGATCGTAAAGCGCTTTTCTGGGAGATGAGAAAGGACAGTATCCCAGGAATAAGTCTCGGCTAACTACGTGCCAGCAGCCGCGGTAACACGTAGGAGGCGAGCGTTATCCGGATTCACTGGGCGTAAAGCGCGTGCAGGCGGTTCGGTAAGTTGGGCGTGAAATCTCCCGGCTCAACTGGGAGAGGTCGTTCAATACTACCGGACTTGAGAGCGATAGAGGAAAATGGAATTCCCGGTGTAGTGGTGAAATGCGTAGATATCGGGAGGAACACCAGTGGCGAAAGCGATTTTCTGGATCGTTTCTGACGCTCA…
Otu419	0.0375094	0	0	0	0	0	0	0	0	0.0172354	d:Bacteria(1.00),p:Chloroflexi(1.00),c:Anaerolineae(1.00),o:Anaerolineales(1.00),f:Anaerolineaceae(1.00),g:uncultured(1.00),s:uncultured_soil(0.88)	CCAGCCTATGGGTTGCTCCAGTAGGGAATATTGGTCAATGGGCGAAAGCCTGAACCAGCAACGCCGCGTGTGCGATGAAGGTCTTCGGATCGTAAAGCACTTTTCTGGGAGATGAGAACGGACAGTATCCCAGGAATAAGCCTCGGCTAACTACGTGCCAGCAGCCGCGGTAAAACGTAGGAGGCGAGCGTTATCCGGATTTACTGGGCGTAAAGCGCGTGCAGGCGGTTCGGCAAGTCGGATGTGAAAGCTCCTGGCTCAACTAGGAGAGGTCGTTCGATACTACCGGACTAGAGGGCATCAGAGGAAAGTGGAATTCCCGGTGTAGTGGTGAAATGCGTAGATATCGGGAGGAACACCAGTGGCGAAAGCGACTTTCTGGGATGCATCTGACGCTCA…
Otu474	0.0125031	0	0	0	0.145307	0.0530955	0	0	0	0.206825	d:Bacteria(1.00),p:Chloroflexi(1.00),c:Anaerolineae(1.00),o:Anaerolineales(1.00),f:Anaerolineaceae(1.00),g:Longilinea(0.71),s:uncultured_soil(0.92)	CCAGCCTACGGGAGGCTCCAGTAGGGAATATTGGTTAATCTGCGAAAGCGGGAACCAGCGACGCCGCGTGCACGATGAAGGCCTTCGGGTCGTAAAGTGCTTTTTGAGAGGATGAGGAAGGACAGTACTCTTAGAATAAGCTTCGGCTAACTACGTGCCAGCAGCCGCGGTAAAACGTAGGAAGCGAGCATTATCCGGATTTACTGGGCGTAAAGCGTGTGTAGGCGGTTTGACAAGTTGGATGTGAAAGCTCCTGGCTTAACTGGGAGAGGTCGTTCAAAACTGTCAGACTCGAGAGTGGTAGAGGGAGGTGGAATTCCGAGTGTAGTGGTGAAATGCGTAGATATCCGGAGGAACACCAGTGGCGAAAGCGGCCTCCTGGCCCATTTCTGACGCTCA…
Otu652	0	0	0.0695048	0	0	0	0	0	0	0	d:Bacteria(1.00),p:Chloroflexi(0.99),c:Anaerolineae(0.99),o:Caldilineales(0.99),f:Caldilineaceae(0.99),g:uncultured(0.98),s:uncultured_bacterium(0.76)	CCAGCCTATGGGTCGCAGCAGTGAGGAATATTCGGCAATGGGGGCAACCCTGACCGAGCAACGCCGCGTGGAGGAAGACGGTTTTTGGATTGTAAACTCCTTTTCGGTGGGAAGAGCAAGGACGGTACCACCGGAATAAGTCACGGCTAACTACGTGCCAGCAGCCGCGGTAATACGTAGGTGGCAAGCGTTATCCGGAATTATTGGGCGTAAAGCGCACGCAGGTGGCGGGCTAAGTCTGACATGAAAACTCCTGGCTTAACTGGGAGAGGTCGTTGGAAACTGGCTGGCTTGAGGCGAGGAGAGGGGTGCAGAATTCCCGGTGTGGTGGTGGAATGCGTAGATATCGGGGGGAATACCAGTGGCGAAAGCGGCACCCTGGCCTTGGCCTGACGCTCA…
Otu694	0	0	0.121633	0	0	0	0	0	0	0	d:Bacteria(1.00),p:Chloroflexi(1.00),c:Anaerolineae(1.00),o:Caldilineales(1.00),f:Caldilineaceae(1.00),g:uncultured(1.00),s:uncultured_bacterium(0.96)	CCAGCCTATGGGGTGCAGCAGTGAGGAATATTGGGCAATGGGCGAGAGCCTGACCCAGCAACGCCGCGTGGAGGAAGACGGCCTTCGGGTTGTAAACTCCTTTTGACAGGGAAGAGAGAGGACGGTACCTGTCGAATAAGTCACGGCTAACTACGTGCCAGCAGCCGCGGTAATACGTAGGTGACAAGCGTTATCCGGAGTTACTGGGCGTAAAGCGCACGCAGGCGGCTGCTTAAGTCTGACGTGAAATCTCCTGGCTTAACTGGGGGGGTCGTTGGAAACTGGGTGGCTTGAGGTGGTGAGAGGGGTGCAGAATTCCCGGTGTAGTGGTGGAATGCGTAGGTATCGGGAGGAATACCAGTGGCGAAAGCGGCACCCTGGCACTGACCTGACGCTCAT…
Otu248	0	0.0297885	1.66811	0	0	0	0	0.0309167	0	0	d:Bacteria(1.00),p:Chloroflexi(1.00),c:Anaerolineae(1.00),o:RBG-13-54-9(1.00),f:RBG-13-54-9(1.00),g:RBG-13-54-9(1.00),s:uncultured_bacterium(0.97)	CCACCTACGGGGTGCAGCAGCGAGGAATATCGCGCAATGGGCGAAAGCCTGACGCAGTAACGCCGCGTGAGGGAGGAAGACCTTCGGGTTGTAAACCTCTTTTTGTAGAGACGAGCGAGGACGGTATCTATAGAATAAGTCTCGGCTAACTACGTGCCAGCAGCCGCGGTAAGACGTAGGAGGCGAGCGTTATCCGGAATCACTGGGCGTAAAGCGCATGTAGGCGGCTGTACAAGTCGTGTGTTAAAGCCCCCGGCTCAACTGGGGGAGGTCATGCGAGACTGTGCGGCTAGAGGGCAGGAGAGGCACGTGGAACTCCCGGTGTAGCGGTGGAATGCGTAGAGATCGGGAAGAACATCAGTGGCGAAGGCGACGTGCTGGGCTGCACCTGACGCTGAG…
Otu647	0	0	0.0695048	0	0	0	0	0	0	0	d:Bacteria(1.00),p:Chloroflexi(1.00),c:Anaerolineae(1.00),o:RBG-13-54-9(1.00),f:RBG-13-54-9(1.00),g:RBG-13-54-9(1.00),s:uncultured_Chloroflexi(0.81)	CCAGCCTATGGGGTGCAGCAGTAGGGAATATTGCTCAATGGGCGAAAGCCTGAAGCAGCAACGCCGCGTGCGCGATGAGGGCCTTCGGGTCGTAAAGCGCTTTTCTGAGAGATGAGAAAGGACAGTATCTTAGGAATAAGTCTCGGCTAACTACGTGCCAGCAGCCGCGGTAAGACGTAGGAGGCGAGCGTTATCCGGAATCACTGGGCGTAAAGCGCATGTAGGCGGCTGTACAAGTCGTGTGTTAAAGCCCCCGGCTCAACTGGGGGAGGTCATGCGAGACTGTGCGGCTAGAGGGCAGGAGAGGCACGTGGAACTCCCGGTGTAGCGGTGGAATGCGTAGAGATCGGGAAGAACATCAGTGGCGAAGGCGACGTGCTGGGCTGCACCTGACGCTGA…
Otu276	0	0	0.295395	0	0	0	0	0	0	0	d:Bacteria(1.00),p:Chloroflexi(1.00),c:Anaerolineae(1.00),o:SBR1031(1.00),f:A4b(0.98),g:A4b(0.98),s:uncultured_Chloroflexi(0.37)	CCAGCCTACGGGTGGCACCAGTGAGGGATATTGGTCAATGGGCGAAAGCCTGAACCAGCGACGCCGCGTGGGTGAAGAAGGTCTTCGGATCGTAAAGCCCTTTTCTGCGTGAAGAGCAAGGACGGTAGCGCAGGAATAAGTCTCGGCTAACTACGCGCCAGCAGCCGCGGTAAAACGTAGGAGGCAAGCGTTATCCGGAGTTACTGGGCGTAAAGGGCGTGCAGGCGGTTGGCTAAGTTCGTTGTGAAAGCGCCCAGGCTTAACCGGGCGAGGACAATGAAGACTGGTCAGCTAGAGGACGGTAGCGGGGTGTGGAATTCCGGGTGTAGTGGTGAAATGCGTAGAGATCCGGAGGAACACCAGAGGCGAAGGCGACACCCTGGGCCGTACCTGACGCTA…
Otu833	0	0	0.0695048	0	0	0	0	0	0	0	d:Bacteria(1.00),p:Chloroflexi(1.00),c:Anaerolineae(1.00),o:SBR1031(1.00),f:A4b(1.00),g:A4b(0.99),s:uncultured_Anaerolineae(0.43)	CCAGCCTATGGGTCGCACCAGTGAGGGATATTGGCCAATGGGGGAAACCCTGAACCAGCGACGCCGCGTGGGTGACGAAGGTCTTCGGATCGTAAAGCCCTTTTCTGCGGGAAGAGAGAGGACGGTACCGCAGGAAGAAGTCTCGGCTAACTACGTGCCAGCAGCCGCGGTAAAACGTAGGAGACAAGCGTTATCCGGAGTTACTGGGCGTAAAGGGCGTGTAGGCGGCCTTCTAAGTGGGTTGTGAAAGCGACTGGCTCAACCGGTCGAGGCCGACCCAGACTGGGAAGCTAGAGGGCGGTAGAGGGGTGTGGAATTCCGGGTGTAGTGGTGAAATGCGTAGAGATCCGGAGGAACACCAGAGGCGAAGGCGACACTCTAGGCCGCACCTGACGCTGA…
Otu268	0	0	0.0521286	0	0	0	0	0	0	0	d:Bacteria(1.00),p:Chloroflexi(1.00),c:Anaerolineae(0.99),o:SBR1031(0.99),f:A4b(0.99),g:A4b(0.99),s:metagenome(0.87)	CCAGCCTACGGGGGGCACCAGTAAGGAATATTGCTCAATGGGCGCAAGCCTGAAGCAGCGACGCCGCGTGGGTGAAGAAGGTCTTCGGATCGTAAAGCCCTTTTCTGCGTGACGAGGAAGGACGGTAGCGCAGGAATAAGTCTCGGCTAACTACGTGCCAGCAGCCGCGGTAAAACGTAGGAGACGAGCGTTATCCGGAATTACTGGGCGTAAAGCGCGAGTAGGCGGAAGTGCAAGTCTTTTGTGAAAGCTCCTGGCTAAACTGGGAGAGGTCGAAAGATACTGCACATCTGGAGTATGGAAGAGGGGTGCGGAATTCCGGGTGTAGTGGTGAAATGCGTAGATATCCGGTGGAACACCAGTGGCGAAGGCGGCACCCTGGTCCAAGACTGACGCTAA…
Otu297	0	0	0.086881	0	0	0	0	0	0	0	d:Bacteria(1.00),p:Chloroflexi(1.00),c:Anaerolineae(1.00),o:SBR1031(0.98),f:SBR1031(0.98),g:SBR1031(0.98),s:uncultured_soil(0.06)	CCAGCCTACGGGGGGCAGCAGTAAGGGATATTGCGACAATGGGCGCAAGCCTGACGCAGCAACGCCGCGTGTGGGATGACGGCCTTCGGGTTGTAAACCACTTTTCTGGGGGAAGAGGAAGGACGGTACCCCAGGAAGAAGTCACGGCTAACTACGTGCCAGCAGCCGCGGTAAAACGTAGGTGGCGAGCGTTATCCGGATTTACTGGGTGTAAAGCGCGTGCAGGCGGTGGCGTAAGGGACGTGTGAAAGCACCCGGCTTAACCGGGGGAGGCCGCGTCCGACTGCGCGACTGGAGGTGGGTAGAGGCGTGTGGAATTCCGGGTGTAGTGGTGAAATGCGTAGAGATCCGGAGGAACACCAGTGGCGAAGGCGACACGCTGGACCTGACCTGACGCTC…
Otu105	0	0	0	0	1.52572	0	0	0	0	0	d:Bacteria(1.00),p:Chloroflexi(1.00),c:Anaerolineae(1.00),o:SBR1031(1.00),f:SBR1031(1.00),g:SBR1031(1.00),s:uncultured_bacterium(0.54)	CCAGCCTACGGGATGCACCAGGGAATATTGCACAATGGACGGAAGTCTGATGCAGCGACGCCGCGTGGATGATGAAGGCCTTCGGGTTGTAAAATCCTTTTCAGGGGGAAGAGGAAGGACGGTACCCTTGGAATAAGCGTCGGCTAACTACGTGCCAGCAGCCGCGGTAAGACGTAGGACGCGAGCGTTATCCGGATTTACTGGGCGTAAAGCGTCTGCAGGCGGTTCTGTAAGTTGGGCGTGAAAGCTCCGGGCTCAACCCGGAGAGGCCGTTCAATACTGCAGGGCTAGAGGGCATCAGAGGGGCGTGGAATTTCCGGTGTAGCGGTAAAATGCGCAGATATCGGAAGGAACACCAGTGGCGAAGGCGGCGCCCTGGGGTGCACCTGACGCTAAGAG…
Otu255	0	0	0.260643	0	0	0	0	0	0	0	d:Bacteria(1.00),p:Chloroflexi(0.99),c:Anaerolineae(0.98),o:SBR1031(0.81),f:SBR1031(0.79),g:SBR1031(0.79),s:uncultured_bacterium(0.81)	CCAGCCTATGGGTTGCTGCAGCGAGGAATATTGCGCAATGGGCGAAAGCCTGACGCAGTAACGCCGCGTGAGGGAGGAAGACCTTCGGGTTGTAAACCTCTTTTTGTAGAGACGAGCGTGGACGGTATCTATAGAATAAGTCTCGGCTAACTACGTGCCAGCAGCCGCGGTAAAACGTAGGTGACAAGCGTTATCCGGACTTACTGGGCGTAAAGCGTGTGCAGGCTGTGCTTCAAGTGGTGTATGAAAGCGCTCGGCTTAACCGGGCAAGGTTATGCCAGACTGAAGTGCTAGAGGCGGAAAGAGGGACGTGGAATTCCGGGTGTAGTGGTGAAATGCGTAGAGATCCGGAGGAACACCAGAGGCGAAGGCGGCGTCCTAGTTCTGGCCTGACGCTCA…
Otu293	0	0	0.399652	0	0	0	0	0	0	0	d:Bacteria(1.00),p:Chloroflexi(1.00),c:Chloroflexia(1.00),o:Kallotenuales(1.00),f:Kallotenuaceae(1.00),g:Kallotenue(1.00),s:Kallotenue_papyrolyticum(0.09)	CCAGCCTACGGGTGGCACCAGCAAGGAATCTTCGGCAATGGGCGCAAGCCTGACCGAGCAACGCCGCGTGGAGGACGACGGCCTTCGGGTTGTAAACTCCTTTTCGTGGGGACAACATGGACGGTACCCACGGAACAAGCCCCGGCTAACTCTGTGCCAGCAGCCGCGGTAAGACAGAGGGGGCAAGCGTTGTCCGGATTTACTGGGCGTACAGCGCGCGCAGGCGGCCCGATAGGAACCCGGTGACAGTCTCCCGCTCAATGGGAGGAGGTCTGGGTTGACCGGCGGGCTAGAGGCCGTGAGAGGGTGATGGAACGCCCGGTGGAGCGGTGAAATGCGTAGAAATCGGGCAGAACACCAGTGGGGAAGCCGGTCACCTGGCACGGACCTGACGCTGAG…
Otu291	0	0	0.799305	0	0	0	0	0	0	0	d:Bacteria(1.00),p:Chloroflexi(1.00),c:Chloroflexia(1.00),o:Thermomicrobiales(1.00),f:Thermomicrobiaceae(1.00),g:Thermomicrobium(1.00),s:Thermomicrobium_carboxidum(0.75)	CCAGCCTATGGGACGCAGCAGCAGGGAATCTTCCGCAATGGGGGCAACCCTGACGGAGCGACGCCGCGTGCGGGAGGAAGCCCTTCGGGGTGTAAACCGCTGTTCGGGGGGACGAGGGGGATGACGGTACCCCCGGAGCAAGTCCCGGCTAACTACGTGCCAGCAGCCGCGGTAAGACGTAGGGGGCGAGCGTTACCCGGAGTCACTGGGCGTAAAGGGCGTGTAGGCGGCTGGGCGCGCCGCGTGTGAAAGCCCGCGGCTCAACCGCGGGGGGTCGCGCGGGACGGCCTGGCTTGAGGGCGGGAGAGGCGGGTGGAATTCCCGGTGTAGCGGTGAAATGCGTAGAGATCGGGAGGAACACCGGTGGCGAAGGCGGCCCGCTGGCCCGTACCTGACGCT…
Otu191	0	0	0	0.660132	0	0	0	0	0	0	d:Bacteria(1.00),p:Chloroflexi(1.00),c:Gitt-GS-136(1.00),o:Gitt-GS-136(1.00),f:Gitt-GS-136(1.00),g:Gitt-GS-136(1.00),s:uncultured_bacterium(0.95)	CCAGCCTATGGGTGGCACCAGTCGGGAATTTTGCCCAATGAGCGAAAGCTTGAGGCAGCAACTCCGCGTGAGGGACGAAGGCCTTCGGGTTGTAAACCTCTTTTCTCAGGGAAGATACAAGACGGTACCTGAGGAATAAGCCACGGCTAACTACGTGCCAGCAGCCGCGGTAATACGTAGGTGGCAAGCGTTGTCCGGATTTACTGGGCGTAAAGAGCGCGCAGGCGGCTGGGTCAGTCCGATGTGAAATCTTCCGGCTTAACTGGAAAACTGCATCGGAAACTGCTCAGCTTGAAGGTGGGAGAGGGTAGCGGAATTCCCGGTGCAGTGGTGAAATGCGTAGATGTCGGGAGGAACACCAGTGGCGAAGGCGGCTACCTGGCCCATTCTTGACGCTGA…
Otu1150	0	0	0	0	0.043592	0	0	0	0	0	d:Bacteria(1.00),p:Chloroflexi(1.00),c:Gitt-GS-136(1.00),o:Gitt-GS-136(1.00),f:Gitt-GS-136(1.00),g:Gitt-GS-136(1.00),s:uncultured_bacterium(0.95)	CCAGCCTACGGGATGCACCAGTCGGGAATTTTGCCCAATGGACGAAAGTCTGAGGCAGCAACTCCGCGTGAGGGACGAAGGCTCTAGGGTCGTAAACCTCTTTTCTCAGGGAAGATCCAAGACGGTACCTGAGGAATAAGCCACGGCTAACTACGCGCCAGCAGCCGCGGTAATACGTAGGTGGCAAGCGTTGTCCGGATTTACTGGGCGTAAAGAGCGCGCAGGCGGCTGGTCAAGTCCGATGTGAAATCTCCCGGCTCAACTGGGAAACTGCATCGGAAACTGATCGGCTTGAAGGTGGGAGAGGGTAGTGGAATTCCCGGTGTAGTGGTGAAATGCGTAGATATCGGGAGGAACACCAGTGGCGAAGGCGACTACCTGGCCCATTCTTGACGCTGA…
Otu853	0	0	0	0	0	0	0	0.0309167	0	0	d:Bacteria(1.00),p:Chloroflexi(1.00),c:JG30-KF-CM66(1.00),o:JG30-KF-CM66(1.00),f:JG30-KF-CM66(1.00),g:JG30-KF-CM66(1.00),s:uncultured_Chloroflexi(1.00)	CCAGCCTACGGGGGGCAGCAGCAAGGAATTTTCCGCAATGGGCGAAAGCCTGACGGAGCAACGCCGCGTGGGGGATGAAGGCCTTCGGGTTGTAAACTCCTTTTGCGAGGGAAGAAGATCTGACGGTACCTCGCGAATAAGCCACGGCTAACTACGTGCCAGCAGCCGCGGTAATACGTAGGTGGCAAGCGTTGTCCGGATTTACTGGGCGTAAAGCGCGCGCAGGCGGACTGGTAAGTCTGGGGTGAAATCTCACGGCTCAACTGTGAGCGGTCCCCGGATACTGCCGGTCTTGAGGGGCTCAGAGGAGAGTGGAATTCCCGGTGTAGTGGTGGAATGCGTAGATATCGGGAGGAACACCAGTGGCGAAAGCGACTCTCTGGGGGCAACCTGACGCTG…
Otu99	0	0	0	0	0.043592	0	0	0	0	0.0344709	d:Bacteria(1.00),p:Chloroflexi(1.00),c:KD4-96(1.00),o:KD4-96(1.00),f:KD4-96(1.00),g:KD4-96(1.00),s:uncultured_bacterium(0.86)	CCAGCCTACGGGGTGCAGCAGTCGGGAATTTTGCTCAATGGGCGCAAGCCTGAAGCAGCAACGCCGCGTGCGGGATGACGGCCTTCGGGTTGTAAACCGCTTTTACCAGGGACGATAATGACGGTACCTGATGAATAAGTCACGGCTAACTACGTGCCAGCAGCCGCGGTAATACGTAGGTGACCAGCGTTGTCCGGATTTACTGGGCGTAAAGAGCGCGCAGGCGGTCGTTCAAGTCGAGTGTGAGAGCCCCCGGCTCAACTGGGGAGGGTCACTCGATACTGATCGACTTGAAGGCAGGAGAGGGAAGCGGAATTCCCGGTGTAGTGGTGAAATGCGTAGATATCGGGAGGAACACCAGTGGCGAAGGCGGCTTCCTGGCCTGTTCTTGACGCTGAG…
Otu863	0	0	0	0	0.0145307	0	0	0	0	0.0172354	d:Bacteria(1.00),p:Chloroflexi(1.00),c:KD4-96(1.00),o:KD4-96(1.00),f:KD4-96(1.00),g:KD4-96(1.00),s:uncultured_bacterium(0.94)	CCAGCCTATGGGGTGCACCAGTCGGGAACTTTGCGCAATGGACGAAAGTCTGACGCAGCAACGCCGCGTGAGGGATGACGGCCTTCGGGTTGTAAACCTCTTTTATCAGGGACGATAATGACGGTACCTGACGAATAAGTCACGGCTAACTACGTGCCAGCAGCCGCGGTAATACGTAGGTGACAAGCGTTGTCCGGATTTACTGGGCGTAAAGAGCGCGCAGGCGGTCGATCAAGTCGAGTGTGAAAGCCCCCGGCTCAACTGGGGAGGGTCATTCGAAACTGGTCGACTCGAAGGCAGGAGAGGGTAGTGGAATTCCCGGTGTAGTGGTGAAATGCGTAGATATCGGGAGGAACACCAGTGGCGAAGGCGACTACCTGGCCTGTTCTTGACGCTGAG…
Otu1159	0	0	0	0	0.0290613	0	0	0	0	0	d:Bacteria(1.00),p:Cloacimonadota(1.00),c:Cloacimonadia(1.00),o:Cloacimonadales(1.00),f:GZKB75(0.93),g:GZKB75(0.93),s:uncultured_bacterium(0.77)	CCAGCCTACGGGGGGCTCCAGTCGAGAATAGTCTACAATGGACGAAAGTCTGATAGTGCAATCCCGCGTGGATGAGGAAGCATTTCGGTGCGTAAAATCCTTTTCTCTATGAGCAAAGTCTTGAAGGTGAATAATTTTTAGGATAAGATATTAGTAGAGGAATAAGCCTCAGCTAACTCCGTGCCAGCAGCCGCGGTAATACGGGGGAGGCAAGCGTTGTCCGGAATCACTAGGCGTAAAGGGCAAGTAGGCGGATTAATAAGTTTCGGGTTAAATTTAGAGGCTCGACCTCTAGCCAGCTTGAGATACTGTTAATCTAGAGTCAGACAGGGGAAGACGGAATTCCCGGTGTAGCGGTGGAATGCGCAGATATCGGGAAGAACACCCATGGCGAAGGCA…
Otu509	0	0.0446828	0	0	0	0	0	0	0	0	d:Bacteria(1.00),p:Cloacimonadota(1.00),c:Cloacimonadia(1.00),o:Cloacimonadales(1.00),f:MSBL8(0.54),g:MSBL8(0.54),s:uncultured_bacterium(0.95)	CCAGCCTATGGGTTGCTGCAGTCGAGAATAGTCTACAATGGACGAAAGTCTGATAGTGCGACGCCGCGTGGACGAAGAAGCATTTCGGTGTGTAAAGTCCTTTTCTGCGTGATCAGGTTTTTATAGATTAATAGTTTATAGGGATTGATATTAGCGCAGGAATAAGCCACGGCTAACTCCGTGCCAGCAGCCGCGGTAACACGGGGGTGGCAAGCGTTGTCCGGAATTACTAGGCGTAAAGGGCAAGTAGGCGGAATGGTAAGTCAGATGTTAAAGGCACGAGCTCAACCGGTGTACGGCATTTGATACTGTTATTCTAGAGTAAGGTGGGGGAAGACGGAATTCCTGGTGTAGCGGTGGAATGCGCAGATATCAGGAGGAACACCAGAGGCGAAGGCG…
Otu619	0	0	0.0521286	0	0	0	0	0	0	0	d:Bacteria(1.00),p:Cyanobacteria(1.00),c:Cyanobacteriia(1.00),o:Cyanobacteriales(1.00),f:Chroococcidiopsaceae(1.00),g:Aliterella(1.00),s:cyanobacterium_OU_20(0.36)	CCAGCCTACGGGGGCAGCAGTGGGGAATTTTCCGCAATGGGCGAAAGCCTGACGGAGCAATACCGCGTGAGGGAAGAAGGCTCTTGGGTTGTAAACCTCTTTTCTGAGGGAAGAAAAAAATGACGGTACCTCAGGAATCAGCATCGGCTAACTCCGTGCCAGCAGCCGCGGTAATACGGAGGATGCAAGCGTTATCCGGAATGATTGGGCGTAAAGCGTCCGCAGGTGGCAATTCAAGTTTGCGGTTAAAGGTCCTGGCTCAACCAGGGACAGGCCGTGAAAACTGAATAGCTAGAGTATGGTAGGGGCAGAGGGAATTCCCAGTGTAGCGGTGAAATGCGTAGAGATTGGGAAGAACACCGGTGGCGAAAGCGCTCTGCTAGGCCAAAACTGACACTG…
Otu195	0	0	0	0.660132	0	0	0	0	0	0	d:Bacteria(1.00),p:Cyanobacteria(1.00),c:Cyanobacteriia(1.00),o:Cyanobacteriales(1.00),f:Phormidiaceae(1.00),g:Tychonema_CCAP_1459-11B(0.93),s:uncultured_Phormidium(0.19)	CCAGCCTACGGGGGGCAGCAGTGGGGAATTTTCCGCAATGGGCGAAAGCCTGACGGAGCAAGACCGCGTGGGGGAAGAAGGCTCTTGGGTTGTAAACCCCTTTTCTCTGGGAAGAACAAAATGACGGTACCAGAGGAATCAGCATCGGCTAACTCCGTGCCAGCAGCCGCGGTAAGACGGAGGATGCAAGCGTTATCCGGAATGATTGGGCGTAAAGCGTCCGCAGGTGGCAGTTCAAGTCTGCTGTCAAAGACCGGGGCTTAACTTCGGACAGGCAGTGGAAACTGAACAGCTAGAGTATGGTAGGGGCAAAGGGAATTCCCGGTGTAGCGGTGAAATGCGTAGAGATCGGGAAGAACATCGGTGGCGAAGGCGCTTTGCTGGACCATAACTGACACT…
Otu785	0	0	0	0	0.0145307	0	0	0	0	0.0172354	d:Bacteria(1.00),p:Cyanobacteria(1.00),c:Cyanobacteriia(1.00),o:Synechococcales(1.00),f:Cyanobiaceae(1.00),g:Cyanobium_PCC-6307(1.00),s:uncultured_bacterium(0.20)	CCAGCCTACGGGTGGCAGCAGTGGGGAATTTTCCGCAATGGGCGCAAGCCTGACGGAGCAACGCCGCGTGAGGGATGAAGGCCTCTGGGCTGTAAACCTCTTTTATCAAGGAAGAAGATCTGACGGTACTTGATGAATAAGCCACGGCTAATTCCGTGCCAGCAGCCGCGGTAATACGGGAGTGGCAAGCGTTATCCGGAATTATTGGGCGTAAAGCGTCCGCAGGCGGTCTTGTAAGTCTGTCGTTAAAGCGTGGAGCTTAACTCCATTTCAGCGATGGAAACTGTAAGACTAGAGTGTGGTAGGGGCAGAGGGAATTCCCGGTGTAGCGGTGAAATGCGTAGATATCGGGAAGAACACCAGTGGCGAAGGCGCTCTGCTGGGCCATAACTGACGCTC…
Otu540	0	0	0	0	0	0.0955718	0	0	0	0	d:Bacteria(1.00),p:Cyanobacteria(1.00),c:Vampirivibrionia(1.00),o:Gastranaerophilales(1.00),f:Gastranaerophilales(1.00),g:Gastranaerophilales(1.00),s:uncultured_bacterium(0.78)	CCAGCCTATGGGGCGCACCAGTAGGGAATTTTGCGCAATGGGCGAAAGCCTGGCGCAGCAACACCGCGTGCATGATGAAGCTCCTTTGGAGTGTAAAATGCTGTCAGAGGGGACGAATTTTTGACGGTACCCTCAGAGGAAGCATCGGCTAACTACGTGCCAGCAGCCGCGGTAAGACGTAGGATGCAAGCGTTGTCCGGAATCATTGGGCGTAAAGAGTTCGTAGGCGGCATATCAAGTCTGGTGTCAAAGCCCGGGGCTTAACTCCGGTTCGGCACTGGAAACTGATAAGCTTGAACCAAGCAGAGGCAAGGGGAATTCCCAGTGTAGCGGTGAAATGCGTAGATATTGGGAGGAACACCAGTGGCGTAAGCGCCTTGCTGGGCTTGTGTTGACGCT…
Otu972	0	0	0	0	0	0	0	0	0	0.0344709	d:Bacteria(1.00),p:Cyanobacteria(1.00),c:Vampirivibrionia(1.00),o:Gastranaerophilales(0.98),f:Gastranaerophilales(0.98),g:Gastranaerophilales(0.98),s:uncultured_organism(0.49)	CCAGCCTACGGGACGCTCCAGTAGGGAATTTTGCGCAATGGGCGAAAGCCTGACGCAGCAACGCCGCGTGAGCGATGAAGCCCTTTGGGGTGTAAAGCTCTGTCAGTGGGGACGAATTTTGACGGTACCCACAGAGGAAGCATCGGCTAACTACGTGCCAGCAGCCGCGGTAAGACGTAGGATGCAAGCGTTATCCGGAATTATTGGGCGTAAAGAGTTCGTAGGTGGTATGTTAAGTCTGGTGTTAAATCCCGAAGCTCAACTTCGGATCAGCACTGGATACTGACAAACTAGAGTGCAGTAGAGGCAAGGGGAATTCCTAGTGTAGCGGTGAAATGCGTAGGTATTAGGAGGAACACCGGTGGCGTAAGCGCCTTGCTGGGCTGTAACTGACGCTGA…
Otu1604	0	0	0	0	0	0	0	0	0	0.0517063	d:Bacteria(1.00),p:Cyanobacteria(1.00),c:Vampirivibrionia(1.00),o:Gastranaerophilales(1.00),f:Gastranaerophilales(1.00),g:Gastranaerophilales(1.00),s:uncultured_bacterium(0.87)	CCAGCCTATGGGGCACTGCAGTAGGGAATTTTGCGCGATGGGCGAAAGCCTGACGCAGCAACACCGCGTGAACGATGAAGCCCCTTGGGGTGTAAAGTTCTGTCAGTGGGGAAGAATAAATGACTGTACCCACAAAGGAAGCATCGGCTAACTACGTGCCAGCAGCCGCGGTAAGACGTAGGATGCAAGCGTTGTCCGGAATTATTGGGCGTAAAGAGTTCGTAGGCGGCATATCAAGTCTGGTGTTAAAGACTGGGGCTCAACCCCAGAAGGGCACTGGATACTGATAAGCTAGAGTACAGAAGAGGCAAGGGGAATTCCCAGTGTAGCGGTGAAATGCGTAGATATTGGGAGGAACACCAGTGGCGTAAGCGCCTTGCTGGGCTGTTACTGACGCTG…
Otu896	0	0	0	0	0	0	0	0	0	0.0517063	d:Bacteria(1.00),p:Cyanobacteria(1.00),c:Vampirivibrionia(1.00),o:Gastranaerophilales(1.00),f:Gastranaerophilales(1.00),g:Gastranaerophilales(1.00),s:uncultured_bacterium(0.98)	CCAGCCTATGGGTGGCAGCAGCAGGGAATTTTGCGCAATGGGCGAAAGCCTAACGCAGCAACGCCGCGTGAACGATTAAGCCCTTCGGGGTGTAAAGTTCTGTCAGTGGGGACGAAATTTGACGGTACCCACAGAGGAAGCACCGGCTAACTCCGTGCCAGCAGCCGCGGTAATACGGAGGGTGCAAGCGTTGTCCGGAATCATTGGGCGTAAAGAGTTCGTAGGTGGCATGTTAAGTCTGGTGTTAAAGGCCGAAGCTCAACTTCGGTAAGGCACTGGATACTGGCAAGCTTGAATGTGGTAGAGGTAAAGGGAATTCCTGGTGTAGCGGTGAAATGCGTAGATATCAGGAGGAACATCGGTGGCGTAAGCGCTTTACTGGGCCATAATTGGCACTGA…
Otu847	0	0	0	0	0.0290613	0	0	0	0	0.120648	d:Bacteria(1.00),p:Cyanobacteria(1.00),c:Vampirivibrionia(1.00),o:Obscuribacterales(1.00),f:Obscuribacteraceae(1.00),g:Candidatus_Obscuribacter(1.00),s:uncultured_bacterium(1.00)	CCCAGCCTATGGGATGCAGCAGTGGGGAATTTTACGCAATGGGCGAAAGCCTGACGTAGCGACACCGCGTGAGCGAAGAAGCCCCTTGGGGTGTAAAGCTCTGTCAGCTGGAACGAAAAAAATGACGGTACCAGCAGAGGAAGCATCGGCTAACTACGTGCCAGCAGCCGCGGTAAGACGTAGGATGCAAGCGTTGTCCGGATTTATTGGGCGTAAAGAGTTCGTAGGTGGTTTGTTAAGTTTGGTGTTAAAGATTGGGGCTCAACCCTGAAACTGCACTGAATACTGGCAGACTCGAGTGTGGTAGAGGCTAGTGGAATTCCCAGTGTAGCGGTGAAATGCGTAGATATTGGGAAGAACACCGGTGGCGTAGGCGACTAGCTGGGCCATAACTGACAC…
Otu708	0.0125031	0	0	0	0.0145307	0	0	0	0	0.0344709	d:Bacteria(1.00),p:Deferrisomatota(0.92),c:Defferrisomatia(0.92),o:Defferrisomatales(0.92),f:Defferrisomataceae(0.92),g:Deferrisoma(0.92),s:uncultured_bacterium(0.19)	CCAGCCTACGGGGGGCAGCAGTGGGGAATATTGCGCAATGGACGAAAGTCTGACGCAGCAACGCCGCGTGGGTGAAGAAGGCCTTCGGGTCGTAAAGCCCTGTCAGGTGGGAAGAAACCTGCGAATAGCAGCTGACGGTACCACCAAAGGAAGCACCGGCTAACTCCGTGCCAGCAGCCGCGGTAATACGGAGGGTGCAAGCGTTGTTCGGAATCACTGGGCGTAAAGGGCGCGTAGGCGGCCGTACAAGTCTGATGTGAAAGCCCGAGGCTTAACCTCGGAAGTGCATTGGAAACTGTACGGCTTGAGTTCGGGAGAGGAGGGCAGAATTCCTGGTGTAGGGGTGAAATCCGTAGATATCAGGAGGAAAACCAGTGGCGAAGGCGGCCCTCTGGAACG…
Otu175	0	0	0	0	0.159837	0	0	0	0	0.0861772	d:Bacteria(1.00),p:Deferrisomatota(0.91),c:Defferrisomatia(0.91),o:Defferrisomatales(0.91),f:Defferrisomataceae(0.91),g:Deferrisoma(0.91),s:uncultured_delta(0.25)	CCAGCCTACGGGTCGCTGCAGTGGGGAATATTGCGCAATGGACGAAAGTCTGACGCAGCAACGCCGCGTGGGTGAAGAAGGCCTTAGGGTCGTAAAGCCCTGTCAGATGGGAAGAAACCTGCACTTGATGCAGCTGACGGTACCATCAAAGGAAGCACCGGCTAACTCTGTGCCAGCAGCCGCGGTAATACAGAGGGTGCAAGCGTTGTTCGGAATCACTGGGCGTAAAGGGCGCGTAGGCGGCTTTACAAGTCTGGCGTGAAAGCCCGGGGCTCAACCCCGGAAGTGCGTTGGAAACTGTAGAGCTTGAGTTCGGAAGAGGAGGGCAGAATTCCTGGTGTAGGGGTGAAATCCGTAGATATCAGGAGGAAAACCAGTGGCGAAAGCGGCCCTCTGGAA…
Otu279	0	0.0148943	0.086881	0.440088	0	0	0	0	0	0	d:Bacteria(1.00),p:Deinococcota(1.00),c:Deinococci(1.00),o:Thermales(1.00),f:Thermaceae(1.00),g:Thermus(1.00),s:Thermus_scotoductus(0.48)	CCAGCCTACGGGACGCTGCAGTTAGGAATCTTCCGCAATGGACGGAAGTCTGACGGAGCGACGCCGCTTGGAGGAGGAAGCCCTTCGGGGTGTAAACTCCTGAACTGGGGACGAAAGCCCTGTGTAGGGGGATGACGGTACCCAGGTAATAGCGCCGGCCAACTCCGTGCCAGCAGCCGCGGTAATACGGAGGGCGCGAGCGTTACCCGGATTTACTGGGCGTAAAGGGCGTGTAGGCGGCCTGGGGCGTCCCATGTGAAAGGCCACGGCTCAACCGTGGAGGAGCGTGGGATACGCTCAGGCTAGAGGGTGGGAGAGGGTGGTGGAATTCCCGGAGTAGCGGTGAAATGCGCAGATACCGGGAGGAACGCCGATGGCGAAGGCAGCCACCTGGTCCAC…
Otu1152	0	0	0	0	0.0290613	0	0	0	0	0	d:Bacteria(1.00),p:Dependentiae(1.00),c:Babeliae(1.00),o:Babeliales(1.00),f:Vermiphilaceae(0.67),g:Vermiphilaceae(0.67),s:uncultured_Candidatus(0.25)	CCAGCCTATGGGTCGCAGCAGTGGGGAATTTTGCGCAATGGGCGAAAGCCTGACGCAGCGACTCCGCGTGGAGGATGAAGGTTTTAGGATTGTAAACTCCTGTTAAGTGGGAAGAAAAACCCATTCCTAATACGAATGGGCAATGACGGTACCACCAGAGAAAGCACCGGCTAACTTCGTGCCAGCAGCCGCGGTAATACGAGGGGTGCAAGCGTTATTCGGAATAATTGGGCGTAAAGGGTGTGTAGACGGTATATTAAGTCAGCTGTTAAATCTTCCGGCCTAACTGGGAGCTCGCGGTTGAAACTGGTATGCTAGAGGGTGGAAGAGAGAAGTGGAATTCTCGGAGTAGCGGTAAAATGCGTAGATCTCGAGAGGAACACCGATGGCGGAGGCAGC…
Otu1580	0	0	0	0	0.0145307	0	0	0	0	0.0172354	d:Bacteria(1.00),p:Dependentiae(1.00),c:Babeliae(1.00),o:Babeliales(1.00),f:Vermiphilaceae(0.32),g:Vermiphilaceae(0.32),s:uncultured_bacterium(0.76)	CCAGCCTATGGGTGGCTGCAGTGAGGAATATTGCACAATGGGCGAAAGCCTGATGCAGCGACGCCGCGTGGAGGATGAAGGCCTTAGGATTGTAAACTCCTGTTAAGTGAGAAGAAAGAACCGTTTTTAATAGAAGCGGGAGATGACGTTATCACTAGAGAAAGCACCGGCTAACTTCGTGCCAGCAGCCGCGGTAATACGAGGGGTGCAAGCGTTATTCGGAATGACTGGGCGTAAAGGGTGCGTAGACGGCACGTTAAGTCTTTTGTTAAATACCTCAGCCTAACTGGGGGTCAGCGAAGGAAACTGGCGAGCTTGAGATTGGAAGAGAGAAGTGGAATTCTCGGAGTAGCGGTAAAATGCGTTGATCTCGAGAGGAACACCAATGGCGAAGGCAGC…
Otu1543	0	0	0	0	0	0	0	0	0	0.0344709	d:Bacteria(1.00),p:Dependentiae(1.00),c:Babeliae(1.00),o:Babeliales(1.00),f:Babeliaceae(0.65),g:Babeliaceae(0.65),s:uncultured_bacterium(0.56)	CCAGCCTATGGGGGGCAGCAGTGAGGAATTTTGCGCAATGGACGAAAGTCTGACGCAGCGACGCCGCGTGGAGGATGAAGGCCTTCGGGTCGTAAACTTCTGTTGAGTGGGAAAAAATACGCAAGTTTAATAAACTTGTGGGCTGATTGTACCGCTAGAGAAAGCACCGGCTAACTTCGTGCCAGCAGCCGCGGTAATACGAAGGGTGCGAGCGTTATTCGGAATCATTGGGTGTAAAGGGTGCGCAGGCGGTTTGTTAAGTCAGTCGTTTAATGCTTCGGCCTAACCGAAGTTTAATGACAGAAACTGGCATACTAGAGTGTGGAAGAGAGGAGTGGAATTCTCGGAGTAGCGGTAAAATGCGTAGATCTCGAGAGGAACACCGATGGCGAAGGCAGC…
Otu522	0.0125031	0	0	0	0	0	0	0	0	0.0172354	d:Bacteria(1.00),p:Dependentiae(1.00),c:Babeliae(1.00),o:Babeliales(1.00),f:Babeliales(1.00),g:Babeliales(1.00),s:uncultured_bacterium(1.00)	CCAGCCTATGGGTGGCAGCAGCGGGGAATATTGCACAATGGGCGAAAGCCTGATGCAGCGACGCCGCGTGGAGGATGAAGGTTTTCGGATTGTAAACTCCTGTTAAGTGGGAAGAAAGACTTTGACCTAATACGTCAGAGGGATGACGGTACCACTAGAGAAAGCACCGGCAAACTTCGTGCCAGCAGCCGCGGTAATACGAAGGGTGCTAGCGTTATTCGGAATCACTGGTCGTAAAGAGCGTGTAGGCGGTTTCTTAAGTCGACTGTTAAAGCACCAAGCTTAACTTGGTAAAGGCAGGCGAAACTGGGAAGCTAGAGTACGAGAGAGAGAAGTGGAATTGTCGGAGTAGCGGTAAAATGCGTAGATCTCGACAGGAACACCGGTTGCGAAGGCGGC…
Otu1408	0.0125031	0	0	0	0	0.0106191	0	0	0	0	d:Bacteria(1.00),p:Desulfobacterota(0.82),c:Desulfovibrionia(0.79),o:Desulfovibrionales(0.79),f:Desulfoplanaceae(0.79),g:Desulfoplanes(0.79),s:uncultured_organism(0.58)	CCAGCCTACGGGATGCTCCAGTAGGGAACTTTCGGCAATGGGCGCAAGCCTGACCGAGCAACGCCGCGTGAGTGATTAAGGCCTTCGGGTTGTAAAGCTCTGTTGTAAGGGAAGAAAAATCAGTAGAGGAAATGATACTGATCTGACGGTACCTTACCAGAAAGCCACGGCTAACTACGTGCCAGCAGCCGCGGTAATACGGAGGGTGCAAGCGTTATTCGGAATTACTGGGCGTAAAGCGTACGTAGGCGGCGAGGTAAGTCAGGTGTGAAATCCCACGGCTCAACCGTGGAACTGCACTTGAAACTGCTTTGCTAGAGTACTGGAGGGGATGGCGGAATTCCTGGTGTAGGAGTGAAATCCGTAGATATCAGGAGGAACACCGGTGGCGAAGGCGGC…
Otu1457	0.0375094	0.148943	0	0	0	0	0	0	0	0	d:Bacteria(1.00),p:Desulfobacterota(0.95),c:Desulfovibrionia(0.63),o:Desulfovibrionales(0.63),f:Desulfoplanaceae(0.61),g:Desulfoplanes(0.61),s:uncultured_organism(0.57)	CCAGCCTACGGGTTGCAGCAGTGGGGAACATTGGGCAATGGGCGCAAGCCTGACCCAGCAACGCCGTGTGAGGGATGAAGGTCTTCGGATTGTAAACCTCTGTCAGAAGGGAAGAAGTGCACGAGGTCCAATAGGCCTTGTGTTTGACGGTACCTTCAGAGGGAGCACCGGCTAACTCCGTGCCAGCAGCCGCGGTAATACGGAGGGTGCAAGCGTTATTCGGAATTACTGGGCGTAAAGCGTATGTAGGCGGCGAGGTAAGTCAGGTGTGAAAGCCCGGGGCTCAACCCTGGAAGTGCATTTGAAACAGCAGAACTTGAGTACGGGAGAGGAAAGCGGAATTCCTGGTGTAGAGGTGAAATTCGTAGATATCAGGAGGAACACCGATGGCGAAGGCAG…
Otu662	0.0125031	0.0744713	0	0	0	0	0	0	0	0	d:Bacteria(1.00),p:Desulfobacterota(0.97),c:Desulfovibrionia(0.78),o:Desulfovibrionales(0.78),f:Desulfoplanaceae(0.76),g:Desulfoplanes(0.76),s:uncultured_organism(0.69)	CCAGCCTATGGGGCGCTGCAGTGGGGAATATTGGGCAATGGGCGCAAGCCTGACCCAGCAACGCCGTGTGAGGGATGAAGGTCTTCGGATTGTAAACCTCTGTCAGAAGGGAAGAAGTGCACGAGGTCCAATAGGCCTTGTGTTTGACGGTACCTTCAGAGGAAGCACCGGCTAACTCCGTGCCAGCAGCCGCGGTAATACGGAGGGTGCAAGCGTTATTCGGAATTACTGGGCGTAAAGGGCGCGTAGGCGGTTCTGTCGGTCAGATGTGAAAGCCCGGGGCTCAGCCCTGGAAGTGCATTTGAAACAGCAGAACTTGAGTACGGGAGAGGAAAGCGGAATTCCTGGTGTAGAGGTGAAATTCGTAGATATCAGGAGGAACACCGGTGGCGAAGGCGG…
Otu1392	0	0.0446828	0	0	0	0	0	0	0	0	d:Bacteria(1.00),p:Desulfobacterota(0.87),c:Desulfovibrionia(0.73),o:Desulfovibrionales(0.73),f:Desulfovibrionaceae(0.73),g:Desulfovibrio(0.69),s:uncultured_organism(0.42)	CCAGCCTATGGGGGGCAGCAGTGGGGAATATTGCGCAATGGGCGAAAGCCTGACGCAGCGACGCCGCGTGAGGGAAGAAGGCCTTCGGGTCGTAAACCTCTGTCAGGAGGGAAGAACCCTGTAGAGTCGAACAGGCTCTGCAGCTGACGGTACCTCCAGAGGAAGCACCGGCTAACTCCGTGCCAGCAGCCGCGGTAATACGGAGGGTGCGAGCGTTAATCGGAATCACTGGGCGTAAAGCGCACGTAGGCTGCCGTACAAGTCGGATGTGAAAGCCCTCGGCTCAACCGAGGAATAGCATTCGAAACTGTATGGCTTGAGTTCTGGAGAGGGTGGCGGAATTCCTGGTGTAGAGGTGAAATTCGTAGATATCAGGAGGAACACCGATGGCGAAGGCAG…
Otu1197	0	0.059577	0	0	0	0.0106191	0	0	0	0	d:Bacteria(1.00),p:Desulfobacterota(0.81),c:Desulfovibrionia(0.78),o:Desulfovibrionales(0.78),f:Desulfoplanaceae(0.73),g:Desulfoplanes(0.73),s:uncultured_organism(0.61)	CCAGCCTACGGGGGGCTGCAGTGGGGAATATTGCGCAATGGGGGAAACCCTGACGCAGCGACGCCGCGTGGATGATGAAGGCCCTTGGGTTGTAAAATCCTGTTCTGGGGGAAGAAAGCTTAAGAGTCCAATAAACCCTTAAGCCTGACGGTACCCCAAGAGAAAGCTCCGGCTAATTATGTGCCAGCAGCCGCGGTAATACGGAGGGTGCAAGCGTTATTCGGAATTACTGGGCGTAAAGCGTACGTAGGCGGCGAGGTAAGTCAGGTGTGAAATCCCACGGCTCAACCGTGGAACTGCACTTGAAACTGCTTTGCTCGAGTACTGGAGGGGATGGCGGAATTCCTGGTGTAGGAGTGAAGTCCGTAGATATCAGGAGGAACACCGGTGGCGAAGGCG…
Otu1453	0	0.10426	0	0	0	0	0	0	0	0	d:Bacteria(1.00),p:Desulfobacterota(1.00),c:Desulfovibrionia(0.68),o:Desulfovibrionales(0.68),f:Desulfoplanaceae(0.66),g:Desulfoplanes(0.66),s:uncultured_organism(0.61)	CCAGCCTATGGGAGGCTGCAGTGAGGAATTTTGCGCAATGGGGGAAACCCTGACGCAGCAACGCCGCGTGGGTGGTGAAGGCCTTTGGGTCGTAAAGCCCTGTCGAGTGGGAAGAACCCGCATGGTGCGAATAATGCCATGCGCTGACGGTATCACTGAAGGAAGCACCGGCTAACTCCGTGCCAGCAGCCGCGGTAATACGGGGGGTGCGAGCGTTATTCGGAATTACTGGGCGTAAAGCGTACGTAGGCGGCGAGGTAAGTCAGGTGTGAAATCCCACGGCTCAACCGTGGAACTGCACTTGAAACTGCTTTGCTCGAGTACTGGAGGGGATGGCAGAATTCCTGGTGTAGGAGTGAAATCCGTAGATATCAGGAGGAACACCGGTGGCGAAGGCGG…
Otu1514	0	0.0297885	0	0	0	0	0	0	0	0	d:Bacteria(1.00),p:Desulfobacterota(0.82),c:Desulfobacteria(0.65),o:Desulfobacterales(0.65),f:Desulfosarcinaceae(0.34),g:Incertae_Sedis(0.04),s:uncultured_bacterium(0.41)	CAGCCTATGGGGGGCAGCAGTGGGGAATATTGGGCAATGGGCGCAAGCCTGACCCAGCAACGCCGTGTGAGGGATGAAGGTCTTCGGATTGTAAACCTCTGTCAGAAGGGAAGAAGTGCACGAGGTCCAATAGGCCTTGTATTTGACGGTACCTTCAGAGGAAGCACCGGCTAACTCCGTGCCAGCAGCCGCGGTAATACGGGGGGTGCGAGCGTTATTCGGAATTATTGGGCGTAAAGGGCGCGTAGGCGGCTGCCTAAGTCAGGCGTGAAAGCCCGGGGCTCAACCCCGGAAGTGCGTTTGAAACTGGGTGGCTTGAGTATGGGAGAGGGAAGCGGAATTCCTGGTGTAGAGGTGAAATTCGTAGATATCAGGAGGAACACCGATGGCGAAGGCAGC…
Otu504	0.0250063	0	0	0	0	0	0	0	0	0	d:Bacteria(1.00),p:Desulfobacterota(1.00),c:Desulfobacteria(0.86),o:Desulfobacterales(0.86),f:Desulfosarcinaceae(0.75),g:LCP-80(0.61),s:bacterium_enrichment(0.04)	CCAGCCTACGGGGGGCACCAGTGAGGAATTTTGCGCAATGGGGGAAACCCTGACGCAGCAACGCCGCGTGAGTGATGAAGGCTCTTGGGTCGTAAAGCTCTGTCAAGTGGAAAGAAATTACGTTTTATTAATAGTGAAGCGCATTGACGGTACCACTAAAGGAAGCACCGGCTAACTCCGTGCCAGCAGCCGCGGTAACACGGGGGGTGCTAGCGTTAATCGGAATTATTGGGCGTAAAGGGCGCGCAGGCGGTTCTGTAAGTCAGATGTGAAAGCCAGGGGCTTAACCCCGGAAGTACGTTTGATACTATAGAACTTGAGTATGGGAGAGGGAAGTGGAATTCCTGGTGTAGGAGTGAAATCCGTAGATACCAGGAGGAACACCGGTGGCGAAGGCGG…
Otu1404	0	0.0744713	0	0	0	0	0	0	0	0	d:Bacteria(1.00),p:Desulfobacterota(0.93),c:Desulfobacteria(0.92),o:Desulfobacterales(0.92),f:Desulfosarcinaceae(0.25),g:uncultured(0.24),s:uncultured_bacterium(0.32)	CCAGCCTATGGGGTGCTGCAGTGGGGAATATTGGGCAATGGGCGCAAGCCTGACCCAGCAACGCCGCGTGAGTGAAGAAGGCCCTTGGGTCGTAAAGCTCTGTCAACTGGGAAGAAGTTGTTATTGTTTAATAAATGATAGCATTGACGGTACCAGTGGAGGAAGCGCCGGCTAACTCCGTGCCAGCAGCCGCGGTAACACGGGGGGCGCAAGCGTTATTCGGAATTATTGGGCGTAAAGGGCGCGTAGGCGGCTGCCTAAGTCAGGCGTGAAAGCCCGGGGCTCAACCCCGGAAGTGCGTTTGAAACTGGGTGGCTTGAGTATGGGAGAGGGAAGCGGAATTCCTGGTGTAGAGGTGAAATTCGTAGGTATCAGGAGGAACATCTGTGGCGAAGGCGG…
Otu301	0.237559	1.0277	0	0	0	0.0106191	0	0	0	0	d:Bacteria(1.00),p:Desulfobacterota(1.00),c:Desulfobacteria(1.00),o:Desulfobacterales(1.00),f:Desulfobacteraceae(1.00),g:Desulfobacteraceae(0.06),s:Desulfobacteraceae_bacterium(0.02)	CCAGCCTATGGGGGGCTCCAGTGAAGGATTTTGCGCAATGGGGGAAACCCTGACGCAGCAACGCCGCGTGAGTGAAGAAGGCCTTTGGGTCGTAAAGCTCTGTCAACAAGGAAGAAATTATTTGATATAAATAGTATCAAGTATTGACGGTACTTGTGGAGGAAGCGCCGGCTAACTCCGTGCCAGCAGCCGCGGTAACACGGGGGGCGCAAGCGTTATTCGGAATTATTGGGCGTAAAGGGCGCGTAGGCGGTTCTGTCGGTCAGATGTGAAAGCCCGGGGCTCAGCCCTGGAAGTGCATTTGAAACAGCAGAACTTGAGTACGGGAGAGGAAAGCGGAATTCCTGGTGTAGAGGTGAAATTCGTAGATATCAGGAGGAACACCGATGGCGAAGGCAG…
Otu300	0.0250063	0.119154	0	0	0	0.0106191	0	0	0	0	d:Bacteria(1.00),p:Desulfobacterota(0.98),c:Desulfobacteria(0.88),o:Desulfobacterales(0.88),f:Desulfobacteraceae(0.86),g:Desulfoconvexum(0.06),s:uncultured_bacterium(0.40)	CCAGCCTATGGGGGGCAGCAGTGAGGGATTTTGCGCAATGGGGGAAACCCTGACGCAGCAACGCCGTGTGAGGGATGAAGGTCTTCGGATTGTAAACCTCTGTCAGAAGGGAAGAAGTGTACGAGGTCCAATAGGCCTTGTGTTTGACGGTACCTTCAGAGGAAGCACCGGCTAACTCCGTGCCAGCAGCCGCGGTAATACGGAGGGTGCAAGCGTTATTCGGAATTACTGGGCGTAAAGCGTACGTAGGCGGTTCTGTCGGTCAGATGTGAAAGCCCGGGGCTCAACCCTGGAAGTGCATTTGAAACAGCAGAACTTGAGTACGGGAGAGGAAAGCGGAATTCCTGGTGTAGAGGTGAAATTCGTAGATATCAGGAGGAACACCGATGGCGAAGGCAG…
Otu1563	0	0.0744713	0	0	0	0	0	0	0	0	d:Bacteria(1.00),p:Desulfobacterota(1.00),c:Desulfobacteria(0.99),o:Desulfobacterales(0.99),f:Desulfobacteraceae(0.93),g:Desulfotignum(0.73),s:bacterium_enrichment(0.36)	CCAGCCTACGGGGTGCAGCAGTGAGGGATTTTGCGCAATGGGGGAAACCCTGACGCAGCAACGCCGCGTGAGTGAAGAAGGCCTCTGGGTCGTAAAGCCCTGTCAAGTGGGAAGAACCCGCATGGTGCGAATAATGCCATGCGCTGACGGTACCACTGAAGGAAGCACCGGCTAACTCCGTGCCAGCAGCCGCGGTAACACGGGGGGCGCAAGCGTTATTCGGAATTATTGGGCGTAAAGGGCGCGTAGGCGGTTCTGTCGGTCAGATGTGAAAGCCCGGGGCTCAACCCTGGAAGTGCATTTGAAACAGCAGAACTTGAGTACGGGAGAGGAAAGCGGAATTCCTGGTGTAGAGGTGAAATTCGTAGATATCAGGAGGAACACCGATGGCGAAGGCAG…
Otu813	0	0.0297885	0	0	0	0	0	0	0	0	d:Bacteria(1.00),p:Desulfobacterota(1.00),c:Desulfobacteria(0.99),o:Desulfobacterales(0.99),f:Desulfobacteraceae(0.99),g:Desulfobacteraceae(0.08),s:uncultured_delta(0.13)	CCAGCCTACGGGGGGCAGCAGTGAGGGATTTTGCGCAATGGGGGAAACCCTGACGCAGCAACGCCGCGTGAGTGAAGAAGGCCTTTGGGTCGTAAAGCTCTGTCAACAAGGAAGAAATTATTTGATATAAATAGTACCAAGTATTGACGGTACTTGTGGAGGAAGCGCCGGCCAACTCCGTGCCAGCAGCCGCGGTAACACGGGGGGCGCAAGCGTTATTCGGAATTATTGGGCGTAAAGGGCGCGTAGGCGGTTCTGTCGGTCAGATGTGAAAGCCCGGGGCTCAACCCTGGAAGTGCATTTGAAACAGCAGAACTTGAGTACGGGAGAGGAAAGCGGAATTCCTGGTGTAGAGGTGAAATTCGTAGATATCAGGAGGAACACCAAAGGCGAAGGCAG…
Otu668	0.125031	0	0	0	0	0	0	0	0.0280978	0	d:Bacteria(1.00),p:Desulfobacterota(1.00),c:Desulfobacteria(1.00),o:Desulfobacterales(1.00),f:Desulfobacteraceae(1.00),g:Desulfobacter(1.00),s:uncultured_organism(0.43)	CCAGCCTATGGGTGGCTCCAGTGAGGAATTTTGCGCAATGGGGGCAACCCTGACGCAGCAACGCCGCGTGAGTGAAGAAGGCCTTTGGGTCGTAAAGCTCTGTCAACAAGGAAGAAATTAGGATTTATTAATAGTGGGTCCTATTGACGGTACTTGTGGAGGAAGCGCCGGCTAACTCCGTGCCAGCAGCCGCGGTAACACGGGGGGCGCAAGCGTTATTCGGAATTATTGGGCGTAAAGGGCGCGCAGGCGGTCTTGTCCGTCAGGTGTGAAAGCCCGGGGCTCAACCCCGGAAGTGCACTTGAAACAGCAAGACTGGAATACGGGAGAGGAGAGAGGAATTCCTGGTGTAGAGGTGAAATTCGTAGATATCAGGAGGAACACCGATGGCGAAGGCAT…
Otu7	5.5889	15.4602	0	0	0	0.743337	0	0	0.140489	0	d:Bacteria(1.00),p:Desulfobacterota(1.00),c:Desulfobacteria(1.00),o:Desulfobacterales(1.00),f:Desulfobacteraceae(1.00),g:Desulfotignum(1.00),s:Desulfotignum_toluenicum(0.56)	CCAGCCTACGGGGGGCAGCAGTGAGGAATTTTGCGCAATGGGGGAAACCCTGACGCAGCAACGCCGCGTGAGTGAAGAAGGCCCTTGGGTCGTAAAGCTCTGTCAACTGGGAAGAAGTTGTTATTGTTTAATAAATGATAGCATTGACGGTACCAGTGGAGGAAGCGCCGGCTAACTCCGTGCCAGCAGCCGCGGTAACACGGGGGGCGCAAGCGTTATTCGGAATTATTGGGCGTAAAGGGCGCGTAGGCGGTTCTGTCGGTCAGATGTGAAAGCCCGGGGCTCAACCCTGGAAGTGCATTTGAAACAGCAGAACTTGAGTACGGGAGAGGAAAGCGGAATTCCTGGTGTAGAGGTGAAATTCGTAGATATCAGGAGGAACACCGATGGCGAAGGCAG…
Otu1628	0.100025	0.223414	0	0	0	0	0	0	0	0	d:Bacteria(1.00),p:Desulfobacterota(0.99),c:Desulfobacteria(0.92),o:Desulfobacterales(0.92),f:Desulfobacteraceae(0.91),g:Desulfotignum(0.90),s:Desulfotignum_phosphitoxidans(0.06)	CCAGCCTACGGGGCGCTGCAGTGGGGAATATTGGGCAATGGGGGAAACCCTGACGCAGCAACGCCGCGTGAGTGAAGAAGGCCCTTGGGTCGTAAAGCTCTGTCAACTGGGAGGAAGTTGTTATTGTTTAATAAATGATAGCATTGACGGTACCAGTGGAGGAAGCGCCGGCTAACTCCGTGCCAGCAGCCGCGGTAACACGGGGGGCGCAAGCGTTATTCGGAATTATTGGGCGTAAAGGGCGCGTAGGCGGTTCTGTCGGTCAGATGTGAAAGCCCGGGGCTCAACCCTGGAAGTGCATTTGAAACAGCAGAACTTGAGTACTGGAGGGGATGGCGGAATTCCTGGTGTAGGAGTGAAATCCGTAGATATCAGGAGGAACACCGGTGGCGAAGGCGG…
Otu556	0	0	0	0	0.0290613	0	0	0	0	0.0172354	d:Bacteria(1.00),p:Desulfobacterota(1.00),c:Desulfobacteria(1.00),o:Desulfobacterales(1.00),f:Desulfobacterales(1.00),g:Desulfatiferula(1.00),s:uncultured_bacterium(0.71)	CCAGCCTATGGGTGGCTCCAGTGAGGAATTTTGCGCAATGGGGGCAACCCTGACGCAGCAACGCCGCGTGAGTGATGAAGGCCCTTGGGTCGTAAAACTCTGTCAGCAGGAAAGAAGTTACATGTGGTTAATACCCATGTGTATTGACGGTACCTGCAAAGGAAGCACCGGCTAACTCCGTGCCAGCAGCCGCGGTAACACGGAGGGTGCAAGCGTTATTCGGAATTATTGGGCGTAAAGGGCGCGTAGGCGGCCGAACAGGTCAGGTGTGAAAGCCCGGGGCTTAACCCCGGAAGTGCATTTGAAACCTTTTGGCTTGAGTATGGGAGAGGAGAGCGGAATTCCTGGTGTAGAGGTGAAATTCGTAGATATCAGGAGGAACACCGGTGGCGAAGGCGG…
Otu413	0	0	0	0	0	0	0	0	0	0.0517063	d:Bacteria(1.00),p:Desulfobacterota(1.00),c:Desulfobacteria(1.00),o:Desulfobacterales(1.00),f:Desulforegulaceae(0.99),g:Desulforegula(0.99),s:Desulforegula_conservatrix(0.46)	CCAGCCTATGGGATGCACCAGTGAGGAATTTTGCGCAATGGGGGAAACCCTGACGCAGCAACGCCGCGTGAGTGATGAAGGCCTTCGGGTCGTAAAGCTCTGTCGAGTGGGAAGAAACAGTTCAGGTTAATATCCTGAACCTTGACGGTACCACTAAAGGAAGCACCGGCTAACTCCGTGCCAGCAGCCGCGGTAATACGGGGGGTGCAAGCGCTATTCGGAATTATTGGGCGTAAAGGGTGCGTAGGCGGTTTTGTAAGTCAGATGTGAAATCCCGGGGCTTAACTTCGGAACTGCATTTGATACTGCAAGACTTGAGTATGGGAGAGGAGAGCGGAATTCCTGGTGTAGAGGTGAAATTCGTAGATATCAGGAGGAACACCGGTGGCGAAGGCGGCT…
Otu1345	0	0.0297885	0	0	0	0	0	0	0	0	d:Bacteria(1.00),p:Desulfobacterota(1.00),c:Desulfobacteria(1.00),o:Desulfobacterales(1.00),f:Desulfosarcinaceae(0.96),g:Desulfosalsimonas(0.89),s:bacterium_enrichment(0.69)	CCAGCCTACGGGTGGCAGCAGTGAGGAATTTTGCGCAATGGGGGCAACCCTGACGCAGCAACGCCGCGTGAGTGAAGAAGGCTTTCGGGTCGTAAAGCTCTGTCAAGTGGAAGAACCCTTTTAAGGTTAACAGCCTTGGAAGCTGACGGTACCACTGAAGGAAGCACCGGCTAACTCCGTGCCAGCAGCCGCGGTAATACGGAGGGTGCAAGCGTTATTCGGAATTACTGGGCGTAAAGGGCGCGCAGGCGGCCTGTTAAGTCAGTTGTGAAAGCCCGGGGCTCAACCCCGGAAGTGCGACTGAAACTGGCAGGCTTGAGTATGGGAGAGGGAAGTGGAATTCCTGGTGTAGAGGTGAAATTCGTAGATATCAGGAGGAACATCTGTGGCGAAGGCGGC…
Otu273	0.0250063	1.14686	0	0	0	0.0212382	0	0	0	0	d:Bacteria(1.00),p:Desulfobacterota(1.00),c:Desulfobacteria(1.00),o:Desulfobacterales(1.00),f:Desulfosarcinaceae(1.00),g:uncultured(0.98),s:uncultured_bacterium(0.99)	CCAGCCTACGGGGGGCAGCAGTGAGGAATTTTGCGCAATGGGCGAAAGCCTGACGCAGCAACGCCGCGTGGGTGATGAAGGCCTTTGGGTCGTAAAGCCCTGTCAAGTGGGAAGAACCCGCATGGTGCGAATAGTGCCATGCGCTGACGGTACCACTGAAGGAAGCACCGGCTAACTCCGTGCCAGCAGCCGCGGTAATACGGGGGGTGCGAGCGTTATTCGGAATTATTGGGCGTAAAGGGCACGTAGGCGGCTGCCTAAGTCAGGCGTGAAAGCCCGGGGCTCAACCCCGGAAGTGCGTTTGAAACTGGGTGGCTTGAGTATGGGAGAGGGAAGCGGAATTCCTGGTGTAGAGGTGAAATTCGTAGATATCAGGAGGAACATCTGTGGCGAAGGCGG…
Otu146	0	0	0	0.140028	0.523104	0.0106191	0	0	0	0	d:Bacteria(1.00),p:Desulfobacterota(1.00),c:Desulfobacteria(1.00),o:Desulfobacterales(1.00),f:Desulfosarcinaceae(1.00),g:uncultured(1.00),s:uncultured_bacterium(1.00)	CCAGCCTATGGGGGGCAGCAGTGAGGAATTTTGCGCAATGGGGGAAACCCTGACGCAGCAACGCCGCGTGAGTGAAGAAGGCCTTCGGGTCGTAAAGCTCTGTCAAGTGGGAAGAACCCTTTCGTGGTTAATATCCACAGGAAGCTGACGGTACCACTGAAGGAAGCACCGGCTAACTCCGTGCCAGCAGCCGCGGTAATACGGAGGGTGCAAGCGTTATTCGGAATTACTGGGCGTAAAGGGCGCGCAGGCGGCCTGTTAAGTCAGTTGTGAAAGCCCGGGGCTCAACTCCGGAAGTGCGACTGAAACTGGCAGGCTTGAGTATGGGAGAGGGAAGTGGAATTCCTGGTGTAGCGGTGAAATGCGTAGATATCAGGAGGAACACCAGTGGCGAAGGCG…
Otu145	0	0	0	0	0	0.0424764	0	0	0	0	d:Bacteria(1.00),p:Desulfobacterota(1.00),c:Desulfobacteria(1.00),o:Desulfobacterales(1.00),f:Desulfosarcinaceae(1.00),g:uncultured(1.00),s:uncultured_bacterium(1.00)	CCAGCCTACGGGGGGCTGCAGTGAGGAATTTTGCGCAATGGGGGAAACCCTGACGCAGCAACGCCGCGTGAGTGATGAAGGCTTTCGGGTCGTAAAGCTCTGTCAAGTGGGAAGAAGTTGTGTATGGCTAATATCCGTGCACATTGACGGTACCACTGAAGGAAGCACCGGCTAACTCCGTGCCAGCAGCCGCGGTAATACGGAGGGTGCAAGCGTTATTCGGATTTACTGGGCGTAAAGGGCGCGTAGGCGGCTTGATAAGTCAGTCGTGAAAGCCCGGGGCTCAACCCCGGAAGTGCGATTGAAACTATCAGGCTTGAGTATGGTAGAGGGAAGTGGAATTCCAGGTGTAGCGGTGAAATGCGTAGATATCTGGAGGAACACCGGTGGCGAAGGCGG…
Otu1382	0	0	0	0	0	0.0212382	0	0	0	0	d:Bacteria(1.00),p:Desulfobacterota(1.00),c:Desulfobacteria(1.00),o:Desulfobacterales(1.00),f:Desulfosarcinaceae(0.99),g:uncultured(1.00),s:uncultured_bacterium(0.99)	CCAGCCTATGGGGGGCTGCAGTGAGGAATTTTGCGCAATGGGCGAAAGCCTGACGCAGCAACGCCGCGTGGGTGATGAAGGCCTTTGGGTCGTAAAGCCCTGTCAAGTGGGAAGAACCCGCATGGTGCGAATAGTATCGTGCGCTGACGGTACCACTGAAGGAAGCACCGGCTAACTCCGTGCCAGCAGCCGCGGTAATACGGGGGGTGCAAGCGTTATTCGGAATTATTGGGCGTAAAGGGCGCGTAGGCGGCCGTTTAAGTCAGATGTGAAAGCCCGGGGCTCAACCTTGGAAGTGCATTTGAAACTGAACGGCTTGAGTATGGGAGAGGGAAGCGGAATTCCTGGTGTAGAGGTGAAATTCGTAGATATCAGGAGGAACACCGGTGGCGAAGGCGG…
Otu242	0	0	0	0	0	0.0212382	0.045106	0	0	0	d:Bacteria(1.00),p:Desulfobacterota(0.97),c:Desulfobacteria(0.95),o:Desulfobacterales(0.95),f:Desulfosarcinaceae(0.94),g:uncultured(0.96),s:uncultured_bacterium(0.98)	CCAGCCTATGGGATGCAGCAGTGAGGAATTTTGCGCAATGGGTGAGAGCCTGACGCAGCGACGCCGCGTGACTGAGGAAGCCCTAAGGGGTGTAAAGGTCTGTCGTTGGGGAAGAATCTGTTTGATGTGGGAGCATTAAGCACTGACGGTACCCAACAAGCAAGCTCCGGCTAACTCCGTGCCAGCAGCCGCGGTAATACGGAGGGAGCAAGCGTTGTCCGGAATTACTGGGTGTAAAGGGCACGCAGGCTTCTATACAAGCCTTTGGTGAAAAGCCACTGCTTAACGGTGGAGTTGCAGAGGAACTGTATAGATTGAGTATAGAATGGGAATGCGGAACTCCTGGTGGAGAGGTGAAATTCGTAGATATCAGGAGGAACACCAGTGGCGAAGGCGGCA…
Otu302	0.0125031	0.863867	0	0	0	0.0106191	0	0	0.140489	0	d:Bacteria(1.00),p:Desulfobacterota(1.00),c:Desulfobacteria(1.00),o:Desulfobacterales(1.00),f:Desulfosarcinaceae(1.00),g:uncultured(1.00),s:uncultured_organism(1.00)	CCAGCCTACGGGTGGCAGCAGTGAGGAATTTTGCGCAATGGGCGAAAGCCTGACGCAGCAACGCCGCGTGAGTGATGAAGGATTTCGGTTCGTAAAGCTCTGTCAAGTGGGAAGAAGTTATCATATATAAATAGTGTATGGTCTTGACGGTACCACTGAAGGAAGCACCGGCTAACTCCGTGCCAGCAGCCGCGGTAATACGGAGGGTGCAAGCGTTATTCGGATTTACTGGGCGTAAAGGGCGCGCAGGCGGCCTGATAAGTCAGATGTGAAAGCCCGGGGCTCAACCCCGGAAGTGCATTTGAAACTGTCAGGCTTGAGTATGGTAGAGGGAAGTGGAATTCTAGGTGTAGCGGTGAAATGCGTAGATATCTGGAGGAACACCGGTGGCGAAGGCGA…
Otu961	0	0	0	0	0	0	0	0	0	0.0344709	d:Bacteria(1.00),p:Desulfobacterota(1.00),c:Desulfobulbia(1.00),o:Desulfobulbales(1.00),f:Desulfocapsaceae(1.00),g:uncultured(0.28),s:uncultured_bacterium(0.50)	CCAGCCTATGGGTCGCAGCAGCTAAGAATATTGCGCAATGGGGGCAACCCTGACGCAGCGACGCCGCGTGGATGATGAAGGCCTTCGGGTCGTAAAATCCTGTCAGATGGAAAGAAGTGTTATGAGGTTAATACCCATGTAGCTTGACGGTACCATCGAAGGAAGCACCGGCTAACTCCGTGCCAGCAGCCGCGGTAATACGGAGGGTGCAAGCGTTGTTCGGAATTACTGGGCGTAAAGCGCGCGTAGGCGGTTTTATAAGTCAGATGTGAAAGCCCATGGCTTAACCATGGACGTGCATTTGAAACTGTGAGACTTGAGTATTGGAGGGGGTGGTGGAATTCCCGGTGTAGAGGTGAAATTCGTAGATATCGGGAGGAATACCAGTGGCGAAGGCGA…
Otu421	0	0	0	0	0	0	0	0	0	0.0517063	d:Bacteria(1.00),p:Desulfobacterota(1.00),c:Desulfobulbia(1.00),o:Desulfobulbales(1.00),f:Desulfocapsaceae(1.00),g:[Desulfobacterium]_catecholicum_group(0.96),s:uncultured_bacterium(1.00)	CCAGCCTATGGGACGCACCAGTGAGGAATATTGCGCAATGGGGGCAACCCTGACGCAGCGACGCCGCGTGGATGATGAAGGCCTTCGGGTCGTAAAATCCTGTCAGGTGGAAAGAAATGCATATGTGCTAATACCATGTATGTTTGACGGTACCACCGAAGGAAGCACCGGCTAACTCCGTGCCAGCAGCCGCGGTAATACGGAGGGTGCAAGCGTCGTTCGGAATTACTGGGCGTAAAGCGCGCGCAGGCGGTTTGTTAAGTCAGATGTGAAAGCCCATGGCTCAACCATGGACGTGCATTTGAAACTGGCAAGCTTGAGTAGTGGAGGGGGTGGTGGAATTCCCGGTGTAGAGGTGAAATTCGTAGATATCGGGAGGAATACCGGTGGCGAAGGCGA…
Otu1013	0	0	0	0	0.0290613	0	0	0	0	0	d:Bacteria(1.00),p:Desulfobacterota(1.00),c:Desulfobulbia(1.00),o:Desulfobulbales(1.00),f:Desulfocapsaceae(1.00),g:uncultured(0.96),s:uncultured_bacterium(1.00)	CCAGCCTACGGGTTGCTGCAGTGAGGAATATTGCGCAATGGGGGCAACCCTGACGCAGCGACGCCGCGTGGATGATGAAGGCCTTCGGGTCGTAAAATCCTGTCAAGTGGAAAGAAGTGCATGGTGGCTAATACCTGCTGTGTTTGACGGTACCACTGAAGGAAGCACCGGCTAACTCCGCGCCAGCAGCCGCGGTAATACGGAGGGTGCAAGCGTTGTTCGGAATTACTGGGCGTAAAGCGCGCGTAGGCGGTTTTATAAGTCAGATGTGAAAGCCCTCGGCTCAACCGGGGACGTGCATTTGAAACTGTGAGACTTGAGTATTGGAGGGGGTGGTGGAATTCCCGGTGTAGAGGTGAAATTCGTAGATATCGGGAGGAATACCAGTGGCGAAGGCGA…
Otu208	0	0	0	0	0.0290613	0	0	0	0	0.0689417	d:Bacteria(1.00),p:Desulfobacterota(1.00),c:Desulfobulbia(1.00),o:Desulfobulbales(1.00),f:Desulfocapsaceae(1.00),g:[Desulfobacterium]_catecholicum_group(0.63),s:uncultured_bacterium(0.80)	CCAGCCTACGGGTGGCTGCAGTGAGGAATATTGCGCAATGGGGGAAACCCTGACGCAGCGACGCCGCGTGGATGATGAAGGCCCTTGGGTCGCAAAATCCTGTCAGGTGGGAAGAATGGTATATATGCTAATATCGTATATATTTGACGGTACCACCAAAGGAAGCACCGGCTAACTCCGTGCCAGCAGCCGCGGTAATACGGAGGGTGCAAGCGTTGTTCGGAATTACTGGGCGTAAAGCGCGCGTAGGCGGTGTGTCAAGTCAGATGTGAAAGCCCTCGGCTCAACCGGGGACGTGCATTTGAAACTGGCAGACTTGAGTATTGGAGGGGGTGGTGGAATTCCCGGTGTAGAGGTGAAATTCGTAGATATCGGGAGGAATACCGGTGGCGAAGGCGA…
Otu1560	0.0375094	0	0	0	0	0	0	0	0	0	d:Bacteria(1.00),p:Desulfobacterota(0.99),c:Desulfovibrionia(0.99),o:Desulfovibrionales(0.99),f:Desulfoplanaceae(0.54),g:Desulfoplanes(0.54),s:uncultured_organism(0.31)	CCAGCCTATGGGTCGCTGCAGTGGGGAATATTGGGCAATGGGCGCAAGCCTGACCCAGCAACGCCGTGTGAGGGATGAAGGTCTTCGGATTGTAAACCTCTGTCAGAAGGGAAGAAATGCACGAGGTCCAATAGGCCTTGTGTTTGACGGTACCTTCAGAGGAAGCACCGGCTAACTCTGTGCCAGCAGCCGCGGTAATACGGAGGGTGCGAGCGTTAATCGGAATCACTGGGCGTAAAGCGCACGTAGGCGGCGCATCAAGTCAGGCGTGAAAGCCCTCGGCTCAACCGAGGAATTGCGCTTGAAACTGGTGCGCTGGAGTCTCGGAGAGGTTGGCGGAATTCCAGGTGTAGGAGTGAAATCCGTAGATATCTGGAGGAACACCGGTGGCGAAGGCGG…
Otu238	0.0250063	0	0	0	0	0.0212382	0	0	0	0	d:Bacteria(1.00),p:Desulfobacterota(0.99),c:Desulfovibrionia(0.99),o:Desulfovibrionales(0.99),f:Desulfohalobiaceae(0.11),g:Desulfovermiculus(0.11),s:Desulfohalobiaceae_bacterium(0.01)	CCAGCCTACGGGTGGCACCAGTGGGGAATATTGGGCAATGGGCGCAAGCCTGACCCAGCGACGCCGCGTGAGGGAAGAAGGCCTTCGGGTCGTAAACCTCTGTCAGGAGGGAAGAAGTGGGTACCGGTTAACAGCTGGTGCCTTTGACGGTACCTCCAAAGGAAGCACCGGCTAACTCCGTGCCAGCAGCCGCGGTAATACGGAGGGTGCAAGCGTTATTCGGAATTACTGGGCGTAAAGCGTACGTAGGCGGCGAGGTAAGTCAGGTGTGAAATCCCACGGCTCAACCGTGGAACTGCACTTGAAACTGCTTTGCTCGAGTACTGGAGGGGATGGCGGAATTCCTGGTGTAGGAGTGAAATCCGTAGATATCAGGAGGAACACCGGTGACGAAGGCGG…
Otu1033	0	0.0148943	0	0	0	0.0424764	0	0	0	0	d:Bacteria(1.00),p:Desulfobacterota(1.00),c:Desulfovibrionia(1.00),o:Desulfovibrionales(1.00),f:Desulfomicrobiaceae(0.77),g:Desulfomicrobium(0.77),s:uncultured_organism(0.74)	CCAGCCTATGGGGTGCAGCAGTGGGGAATATTGCGCAATGGGCGAAAGCCTGACGCAGCAACGCCGTGTGGGGGATGAAGGCTTTCGGGTCGTAAACCCCTGTCAGAAGGGAAGAAATGGTAAGGGTCCAATAGGCCTTTATCTTGACGGTACCTTCAGAGGAAGCACCGGCTAACTCCGTGCCAGCAGCCGCGGTAATACGGAGGGTGCAAGCGTTATTCGGAATCACTGGGCGTAAAGCGCGCGTAGGCGGCCCTGTAAGTCAGATGTGAAATCCCACGGCTCAACCGTGGAACTGCACTTGAAACTGCTTTGCTAGAGTACTGGAGGGGATGGCGGAATTCCTGGTGTAGGAGTGAAATCCGTAGATATCAGGAGGAACACCGGTGGCGAAGGCGG…
Otu550	0	0	0.0173762	0	0.0290613	0.0212382	0.045106	0	0	0	d:Bacteria(1.00),p:Desulfobacterota(0.93),c:Desulfovibrionia(0.93),o:Desulfovibrionales(0.93),f:Desulfonatronaceae(0.02),g:Desulfonatronum(0.02),s:uncultured_bacterium(0.12)	CCAGCCTATGGGGGGCAGCAGTGGGGAATTTTGCGCAATGGACGAAAGTCTGACGCAGCGACGCCGCGTGAGGGATGAAGGTCTTCGTGATCGTAAACCTCTGTCAGGAAGGATTAACGTATTTTGGTTAATACCCAAGGTGCTTGACTTAACTTCCAAAGGAAGCCCCGGCTAACTCCGTGCCAGCAGCCGCGGTAATACGGAGGGTGCAAGCGTTATTCGGAATCACTGGGCGTAAAGCGCGCGTAGGTTGCGTGGTAAGTCAGATGTGAAAGCCCCCGGCTCAACCGGGGAACTGCATTTGAAACTGCCATGCTTGAGTACGACAGAGGGTGGCGGAATTCCCGGTGTAGGAGTGAAATCCGTAGATATCGGGAGGAACACCAGTGGCGAAGGCGG…
Otu1022	0	0	0	0.020004	0.130776	0	0	0	0.0280978	0	d:Bacteria(1.00),p:Desulfobacterota(1.00),c:Desulfovibrionia(1.00),o:Desulfovibrionales(1.00),f:Desulfohalobiaceae(0.67),g:Desulfovermiculus(0.67),s:uncultured_organism(0.68)	CCAGCCTATGGGGGGCACCAGTGGGGAATATTGCGCAATGGGCGAAAGCCTGACGCAGCGACGCCTCGTGAGGGATGAAGGTCTTCGGATCGTAAACCTCTGTCAAGAGGGAAGAAACCCTTGGATTCGAATAGGGTCCTTGGCTGACGGTACCTTCAGAGGAAGCACCGGCTAACTCCGTGCCAGCAGCCGCGGTAATACGGAGGGTGCAAGCGTTATTCGGAATCACTGGGCGTAAAGCGCGCGTAGGTTGCGTGGTAAGTCAGATGTGAAAGCCCCCGGCTCAACCGGGGAACTGCATTTGAAACTGCCATGCTTGAGTACGACAGAGGGTGGCGGAATTCCCGGTGTAGGAGTGAAATCCGTAGATATCGGGAGGAACACCAGTGGCGAAGGCGG…
Otu586	0	0	0	0	0.043592	0.0318573	0.420989	0	0.112391	0	d:Bacteria(1.00),p:Desulfobacterota(1.00),c:Desulfovibrionia(1.00),o:Desulfovibrionales(1.00),f:Desulfohalobiaceae(1.00),g:Desulfovermiculus(1.00),s:Desulfovermiculus_halophilus(0.89)	CCAGCCTATGGGTGGCTGCAGTGGGGAATATTGGGCAATGGGCGCAAGCCTGACCCAGCGACGCCGCGTGAGGGAAGAAGGCCTTCGGGTCGTAAACCTCTGTCAGGAGGGAAGAAGTGGGTACCGGTTAACAGCTGGTGCCTTTGACGGTACCTCCAAAGGAAGCGCCGGCCAACTCCGTGCCAGCAGCCGCGGTAATACGGAGGGCGCAAGCGTTATTCGGAATCACTGGGCGTAAAGCGCGCGTAGGCTGCTTCGTAAGTCAGATGTGAAAGCCCTCGGCTCAACCGAGGAATTGCATTTGAAACTGCGGAGCTAGAGTTCGGGAGAGGGTGGCGGAATTCCAGGTGTAGGAGTGAAATCCGTAGATATCTGGAGGAACACCAGAGGCGAAGGCGG…
Otu2	0.925231	0.059577	9.01825	36.6073	25.1526	4.06711	32.341	9.52234	10.34	0	d:Bacteria(1.00),p:Desulfobacterota(1.00),c:Desulfovibrionia(1.00),o:Desulfovibrionales(1.00),f:Desulfohalobiaceae(1.00),g:Desulfovermiculus(1.00),s:uncultured_organism(1.00)	CCAGCCTATGGGGGGCAGCAGTGGGGAATATTGGGCAATGGGCGCAAGCCTGACCCAGCAACGCCGTGTGAGGGAAGAAGGTTTTCGGATCGTAAACCTCTGTCAGAAGGGAAGAAGTGGCAGTTATTTAATATATAACTGCTTTGACGGTACCTTCAGAGGAAGCACCGGCTAACTCCGTGCCAGCAGCCGCGGTAATACGGAGGGTGCAAGCGTTATTCGGAATCACTGGGCGTAAAGCGCGCGTAGGTTGCGTGGTAAGTCAGATGTGAAAGCCCCCGGCTCAACCGGGGAACTGCATTTGAAACTGCCATGCTTGAGTACGACAGAGGGTGGCGGAATTCCCGGTGTAGGAGTGAAATCCGTAGATATCGGGAGGAACACCAGTGGCGAAGGCGG…
Otu1187	0.162541	0	0.764553	0	0	0.541574	0	0	0	0	d:Bacteria(1.00),p:Desulfobacterota(1.00),c:Desulfovibrionia(1.00),o:Desulfovibrionales(1.00),f:Desulfohalobiaceae(0.94),g:Desulfovermiculus(0.94),s:uncultured_organism(0.99)	CCAGCCTACGGGGGGCAGCAGTGGGGAATATTGGGCAATGGGCGCAAGCCTGACCCAGCAACGCCGTGAGGGATGAAGGTCTTCGGATTGTAAACCTCTGTCAGAAGGGAAGAAGTGCACGAGGTCCAATAGGCCTTGTGTTTGACGGTACCTTCAGAGGAAGCACCGGCTAACTCCGTGCCAGCAGCCGCGGTAATACGGAGGGTGCAAGCGTTATTCGGAATTACTGGGCGTAAAGCGTACGTAGGTTGCGTGGTAAGTCAGATGTGAAAGCCCCCGGCTCAACCGGGGAACTGCATTTGAAACTGCCATGCTTGAGTACGACAGAGGGTGGCGGAATTCCCGGTGTAGGAGTGAAATCCGTAGATATCGGGAGGAACACCAGTGGCGAAGGCGGCC…
Otu602	0	0	0.0347524	0	0	0	0.0150353	0	0	0	d:Bacteria(1.00),p:Desulfobacterota(0.82),c:Desulfovibrionia(0.82),o:Desulfovibrionales(0.82),f:Desulfohalobiaceae(0.80),g:Desulfovermiculus(0.80),s:uncultured_organism(0.82)	CCAGCCTACGGGTTGCACCAGTGGGGAATATTGGACAATGGGGGCAACCCTGATCCAGCAATGCCGCGTGTGTGAAGAAGGTCTTCGGATTGTAAAGCACTTTCGACGGGGACGATGATGACGGTACCCGTAGAAGAAGCCCCGGCTAACTTCGTGCCAGCAGCCGCGGTAATACGGAGGGTGCAAGCGTTATTCGGAATCACTGGGCGTAAAGCGCGCGTAGGTTGCGTGGTAAGTCAGATGTGAAAGCCCCCGGCTCAACCGGGGAACTGCATTTGAAACTGCCATGCTTGAGTACGACAGAGGGTGGCGGAATTCCCGGTGTAGGAGTGAAATCCGTAGATATCGGGAGGAACACCAGTGGCGAAGGCGGCCACCTGGGTCGATACTGACGCTGAG…
Otu1708	0	0	0.0173762	0.040008	0.203429	0.0212382	0.0300707	0.108208	0	0	d:Bacteria(1.00),p:Desulfobacterota(0.90),c:Desulfovibrionia(0.90),o:Desulfovibrionales(0.90),f:Desulfohalobiaceae(0.85),g:Desulfovermiculus(0.85),s:uncultured_organism(0.88)	CCAGCCTATGGGAGGCTGCAGTGGGGAATCTTCCACAATGGGCGAAAGCCTGATCCAGCAACGCCGCGTGAGGGATGACGGCCTTCGGGTTGTAAACCTCTTTCAGCAGGGACGAAGCGAAAGTGACGGTACCTGCAGAAGAAGCACCGGCCAACTACGTGCCAGCAGCCGCGGTAATACGGAGGGTGCAAGCGTTATTCGGAATCACTGGGCGTAAAGCGCGCGTAGGTTGCGTGGTAAGTCAGATGTGAAAGCCCCCGGCTCAACCGGGGAACTGCATTTGAAACTGCCATGCTTGAGTACGACAGAGGGTGGCGGAATTCCCGGTGTAGGAGTGAAATCCGTAGATATCGGGAGGAACACCAGTGGCGAAGGCGGCCACCTGGGTCGATACTGACG…
Otu147	0	0	0	0	0.145307	0	0.0601413	0.0618334	0	0	d:Bacteria(1.00),p:Desulfobacterota(1.00),c:Desulfovibrionia(1.00),o:Desulfovibrionales(1.00),f:Desulfohalobiaceae(1.00),g:Desulfovermiculus(1.00),s:uncultured_organism(0.99)	GGACTACCGGGGTTTCTAATCCTGTTTGCTACCCACGCTTTCGCACCTCAGCGTCAGTATCGACCCAGGTGGCCGCCTTCGCCACTGGTGTTCCTCCCGATATCTACGGATTTCACTCCTACACCGGGAATTCCGCCACCCTCTGTCGTACTCAAGCATGGCAGTTTCAAATGCAGTTCCCCGGTTGAGCCGGGGGCTTTCACATCTGACTTACCACGCAACCTACGCGCGCTTTACGCCCAGTGATTCCGAATAACGCTTGCACCTTCCGTATTACCGCGGCTGCTGGCACGGAGTTAGCCGGTGCTTCCTCTGAAGGTACCGTCAAAGCAGTTATATATTAAATAACTGCCACTTCTTCCCTTCTGACAGAGGTTTACGATCCGAAAACCTTCTTCC…
Otu584	0	0	0	0	0	0.0212382	0.556307	0.247333	0.168587	0	d:Bacteria(1.00),p:Desulfobacterota(0.96),c:Desulfovibrionia(0.86),o:Desulfovibrionales(0.86),f:Desulfohalobiaceae(0.81),g:Desulfovermiculus(0.81),s:uncultured_organism(0.85)	CCAGCCTACGGGACGCTGCAGTGGGGAATCTTCCACAATGGGCGAAAGCCTGATGGAGCAACGCCGCGTGAGTGAAGAAGGTCTTAGGATTGTAAAGCTCTGTCCTTAGGGAAGAACCGTGGGTATAGTTAATGATACCCACCTGACGGTACCTTTGGAGGAAGCACCGGCTAACTCCGTGCCAGCAGCCGCGGTAATACGGAGGGTGCAAGCGTTATTCGGAATCACTGGGCGTAAAGCGCGCGTAGGTTGCGTGGTAAGTCGGATGTGAAAGCCCCCGGCTCAACCGGGGAACTGCATTTGAAACTGCCATGCTTGAGTACGACAGAGGGTGGCGGAATTCCCGGTGTAGGAGTGAAATCCGTAGATATCGGGAGGAACACCAGTGGCGAAGGCGGC…
Otu1711	0	0	0	0	0	0	0.045106	0	0	0	d:Bacteria(1.00),p:Desulfobacterota(0.98),c:Desulfovibrionia(0.98),o:Desulfovibrionales(0.98),f:Desulfohalobiaceae(0.98),g:Desulfovermiculus(0.98),s:uncultured_organism(0.98)	CCAGCCTATGGGTGGCAGCAGTGGGGAATCTTCCACAATGGGCGCAAGCCTGATGGAGCAACGCCGCGTGAGTGAAGAAGGTCTTAGGATTGTAAAGCTCTGTCCTTAGGGAAGAAGTGGCAGTTATTTAATATATAACTGCTTTGACGGTACCTTCAGAGGAAGCACCGGCTAACTCCGTGCCAGCAGCCGCGGTAATACGGAGGGTGCAAGCGTTATTCGGAATCACTGGGCGTAAAGCGCGCGTAGGTTGCGTGGTAAGTCAGATGTGAAAGCCCCCGGCTCAACCGGGGAACTGCATTTGAAACTGCCATGCTTGAGTACGACAGAGGGTGGCGGAATTCCCGGTGTAGGAGTGAAATCCGTAGATATCGGGAGGAACACCAGTGGCGAAGGCGG…
Otu403	0.0500125	0.0148943	0	0	0.043592	0	0	0	0	0.293002	d:Bacteria(1.00),p:Desulfobacterota(1.00),c:Desulfovibrionia(1.00),o:Desulfovibrionales(1.00),f:Desulfomicrobiaceae(1.00),g:Desulfomicrobium(1.00),s:Desulfomicrobium_sp.(0.36)	CCAGCCTACGGGATGCTCCAGTGGGGAATATTGCGCAATGGGCGAAAGCCTGACGCAGCAACGCCGTGTGAGGGATGAAGGCTTTCGGGTCGTAAACCTCTGTCGGAAGGGAAGAACGGGCATTGGTCTAATAGGCCTTTGTTTTGACGGTACCTTTAGAGGAAGCACCGGCTAACTCCGTGCCAGCAGCCGCGGTAATACGGAGGGTGCAAGCGTTATTCGGAATCACTGGGCGTAAAGCGCACGTAGGCGGCTTCGTAAGTCAGGGGTGAAATCCCACGGCTCAACCGTGGAACTGCCTTTGAAACTGCAAAGCTTGAATCCTGGAGAGGGTGGCGGAATTCCTGGTGTAGGAGTGAAATCCGTAGATATCAGGAGGAACACCGGTGGCGAAGGCGG…
Otu239	0	0.059577	0	0	0	0.424764	0	0	0.0280978	0	d:Bacteria(1.00),p:Desulfobacterota(1.00),c:Desulfovibrionia(1.00),o:Desulfovibrionales(1.00),f:Desulfomicrobiaceae(1.00),g:Desulfomicrobium(1.00),s:uncultured_organism(1.00)	CCAGCCTACGGGTGGCAGCAGTGGGGAATATTGGGCAATGGGCGCAAGCCTGACCCAGCAACGCCGTGTGAGGGATGAAGGCTTTCGGGTCGTAAACCCCTGTCAGAAGGGAAGAAATGGTAAGGGTCCAATAGGCCTTTATTTTGACGGTACCTTCAGAGGAAGCACCGGCTAACTCCGTGCCAGCAGCCGCGGTAATACGGAGGGTGCAAGCGTTATTCGGAATCACTGGGCGTAAAGCGCGCGTAGGCGGCCCTGTAAGTCAGATGTGAAGTCCCACGGCTCAACCGTGGAACTGCATTTGAAACTGCGGGGCTTGAATCCTGGAGAGGGTGGCAGAATTCCTGGTGTAGGAGTGAAATCCGTAGATATCAGGAGGAATACCAGTGGCGAAGGCGG…
Otu654	0.0250063	0.0297885	0	0	0	0.0106191	0	0	0	0	d:Bacteria(1.00),p:Desulfobacterota(0.99),c:Desulfovibrionia(0.93),o:Desulfovibrionales(0.93),f:Desulfoplanaceae(0.84),g:Desulfoplanes(0.84),s:uncultured_organism(0.48)	CCAGCCTACGGGTCGCAGCAGTGAGGAATTTTGCGCAATGGGGGAAACCCTGACGCAGCAACGCCGCGTGAGGGAAGAAGGCCTTTGGGTTGTAAACCTCTGTTGTACGGGAAGAAGGGCGTGACGGTACCGTACGAGGAAGCACCGGCTAACTCCGTGCCAGCAGCCGCGGTAATACGGAGGGTGCAAGCGTTATTCGGAATTACTGGGCGTAAAGCGTACGTAGGCGGCGAGGTAAGTCAGGTGTGAAATCCCACGGCTCAACCGTGGAACTGCACTTGAAACTGCTTTGCTAGAGTACTGGAGGGGATGGCGGAATTCCTGGTGTAGGAGTGAAATCCGTAGATATCAGGAGGAACACCGGTGGCGAAGGCGGCCATCTGGACAGTAACTGACGCT…
Otu803	0.0250063	0.0148943	0	0	0	0.0530955	0	0	0	0	d:Bacteria(1.00),p:Desulfobacterota(0.81),c:Desulfovibrionia(0.81),o:Desulfovibrionales(0.81),f:Desulfoplanaceae(0.81),g:Desulfoplanes(0.81),s:uncultured_Desulfomicrobiaceae(0.27)	CCAGCCTACGGGTTGCAGCAGTGGGGAATTTTGGACAATGGGGGCAACCCTGATCCAGCCATGCCGCGTGAGTGAAGAAGGCCTTCGGGTTGTAAAGCTCTTTCGGACAGAAAGAAATCGCATCGGCTAATACTCGATGTGGATGACGGTACTGTCATAAGAAGCACCGGCTAACTACGTGCCAGCAGCCGCGGTAATACGGAGGGTGCAAGCGTTATTCGGAATTACTGGGCGTAAAGCGTACGTAGGCGGCGAGGTAAGTCAGGTGTGAAATCCCACGGCTCAACCGTGGAACTGCACTTGAAACTGCTTTGCTCGAGTACTGGAGGGGATGGCGGAATTCCTGGTGTAGGAGTGAAATCCGTAGATATCAGGAGGAACACCGGTGGCGAAGGCGGC…
Otu1195	0.0125031	0	0.121633	0	0	0.0212382	0	0	0	0	d:Bacteria(1.00),p:Desulfobacterota(0.83),c:Desulfovibrionia(0.82),o:Desulfovibrionales(0.82),f:Desulfoplanaceae(0.82),g:Desulfoplanes(0.82),s:uncultured_organism(0.73)	CCAGCCTATGGGACGCTGCAGTGGGGAATATTGGACAATGGGGGCAACCCTGATCCAGCAATGCCGCGTGTGTGAAGAAGGTCTTCGGATTGTAAAGCACTTTCGACGGGGACGATGATGACGGTACCCGTAGAAGAAGCCCCGGCTAACTTCGTGCCAGCAGCCGCGGTAATACGGAGGGTGCAAGCGTTATTCGGAATTACTGGGCGTAAAGCGTACGTAGGCGGCGAGGTAAGTCAGGTGTGAAATCCCGCGGCTCAACCGTGGAACTGCACTTGAAACTGCTTTGCTCGAGTACTGGAGGGGATGGCGGAATTCCTGGTGTAGGAGTGAAATCCGTAGATATCAGGAGGAACACCGGTGGCGAAGGCGGCCATCTGGACAGTAACTGACGCTGAG…
Otu1703	0	0	0	0	0	0.0212382	0	0	0	0	d:Bacteria(1.00),p:Desulfobacterota(0.96),c:Desulfovibrionia(0.96),o:Desulfovibrionales(0.96),f:Desulfoplanaceae(0.96),g:Desulfoplanes(0.96),s:uncultured_Desulfomicrobiaceae(0.72)	CCAGCCTACGGGGGGCTCCAGTGGGGAATATTGCACAATGGAGGAAACTCTGATGCAGCGACGCCGCGTGAGCGAAGAAGGCTTTCGAGTCGTAAAGCTCTGTCCTAAGAGAAGAAGAAGTGACGGTATCTTAGGAGGAAGCACCGGCTAACTCCGTGCCAGCAGCCGCGGTAATACGGAGGGTGCAAGCGTTATTCGGAATTACTGGGCGTAAAGCGTACGTAGGCGGCGAGGTAAGTCAGGTGTGAAATCCCACGGCTCAACCGTGGAACTGCACTTGAAACTGCTTTGCTAGAGTACTGGAGGGGATGGCGGAATTCCTGGTGTAGGAGTGAAATCCATAGATATCAGGAGGAACACCGGTGGCGAAGGCGGCCATCTGGACAGTAACTGACGCTG…
Otu1	61.0403	28.1352	42.0851	0	0	77.5619	0	0	1.06772	0	d:Bacteria(1.00),p:Desulfobacterota(1.00),c:Desulfovibrionia(1.00),o:Desulfovibrionales(1.00),f:Desulfoplanaceae(1.00),g:Desulfoplanes(1.00),s:uncultured_organism(0.94)	CCAGCCTATGGGGGGCAGCAGTGGGGAATATTGGGCAATGGGCGCAAGCCTGACCCAGCAACGCCGTGTGAGGGATGAAGGTCTTCGGATTGTAAACCTCTGTCAGAAGGGAAGAAGTGCACGAGGTCCAATAGGCCTTGTGTTTGACGGTACCTTCAGAGGAAGCACCGGCTAACTCCGTGCCAGCAGCCGCGGTAATACGGAGGGTGCAAGCGTTATTCGGAATTACTGGGCGTAAAGCGTACGTAGGCGGCGAGGTAAGTCAGGTGTGAAATCCCACGGCTCAACCGTGGAACTGCACTTGAAACTGCTTTGCTCGAGTACTGGAGGGGATGGCGGAATTCCTGGTGTAGGAGTGAAATCCGTAGATATCAGGAGGAACACCGGTGGCGAAGGCGG…
Otu695	1.28782	0.685136	0.660295	0	0	1.65658	0	0	0	0	d:Bacteria(1.00),p:Desulfobacterota(1.00),c:Desulfovibrionia(1.00),o:Desulfovibrionales(1.00),f:Desulfoplanaceae(1.00),g:Desulfoplanes(1.00),s:uncultured_organism(0.97)	GGACTACTCGGGTTTCTAATCCTGTTTGCCCCCCACGCTTTCGTACCTCAGCGTCAGTTACTGTCCAGATGGCCGCCTTCGCCACCGGTGTTCCTCCTGATATCTACGGATTTCACTCCTACACCAGGAATTCCGCCATCCCCTCCAGTACTCGAGCAAAGCAGTTTCAAGTGCAGTTCCACGGTTGAGCCGTGGGATTTCACACCTGACTTACCTCGCCGCCTACGTACGCTTTACGCCCAGTAATTCCGAATAACGCTTGCACCCTCCGTATTACCGCGTCTGCTGGCACGGAGTTAGCCGGTGCTTCCTCTGAAGGTACCGTCGAACACAAGGCCTATTGGACCTCGTGCACTTCTTCCCTTCTGACAGAGGTTTACAATCCGAAGACCTTCATCC…
Otu1452	0.0625156	0.431933	0	0	0	0	0	0	0	0	d:Bacteria(1.00),p:Desulfobacterota(0.99),c:Desulfovibrionia(0.94),o:Desulfovibrionales(0.94),f:Desulfoplanaceae(0.94),g:Desulfoplanes(0.94),s:uncultured_organism(0.89)	CCAGCCTACGGGGCGCTCCAGTGGGGAATATTGGGCAATGGACGCAAGCCTGACCCAGCAACGCCGTGTGAGGGATGAAGGTCTTCGGATTGTAAACCTCTGTCAGAAGGGAAGAAGTGCACGAGGTCCAATAGGCCTTGTGTTTGACGGTACCTTCAGAGGAAGCACCGGCTAACTCCGTGCCAGCAGCCGCGGTAATACGGAGGGTGCAAGCGTTATTCGGAATTACTGGGCGTAAAGCGTACGTAGGCGGCGAGGTAAGTCAGGTGTGAAATCCCACGGCTCAACCGTGGAACTGCACTTGAAACTGCTTTGCTAGAGTACTGGAGAGGAAAGCGGAATTCCTGGTGTAGAGGTGAAATTCGTAGATATCAGGAGGAACACCGATGGCGAAGGCAG…
Otu1190	0.0125031	0.0148943	0	0	0	0.0212382	0	0	0	0	d:Bacteria(1.00),p:Desulfobacterota(1.00),c:Desulfovibrionia(1.00),o:Desulfovibrionales(1.00),f:Desulfoplanaceae(1.00),g:Desulfoplanes(1.00),s:uncultured_organism(0.84)	CCAGCCTACGGGAGGCTGCAGTGGGGAATATTGGGCAATGGGCGCAAGCCTGACCCAGCAACGCCGTGTGAGGGATGAAGGTCTTCGGATTGTAAACCTCTGTCAGAAGGGAAGAAGTTGTTATTGTTTAATAAATGATAGCATTGACGGTACCAGTGGAGGAAGCACCGGCTAACTCCGTGCCAGCAGCCGCGGTAATACGGAGGGTGCAAGCGTTATTCGGAATTACTGGGCGTAAAGCGTACGTAGGCGGCGAGGTAAGTCAGGTGTGAAATCCCACGGCTCAACCGTGGAACTGCACTTGAAACTGCTTTGCTCGAGTACTGGAGGGGATGGCGGAATTCCTGGTGTAGGAGTGAAATCCGTAGATATCAGGAGGAACACCGGTGGCGAAGGCGG…
Otu826	0	0.0446828	0	0	0	0	0	0	0	0	d:Bacteria(1.00),p:Desulfobacterota(1.00),c:Desulfovibrionia(0.94),o:Desulfovibrionales(0.94),f:Desulfoplanaceae(0.92),g:Desulfoplanes(0.92),s:uncultured_organism(0.91)	CCAGCCTACGGGAGGCAGCAGTCGAGAATCTTCGGCAATGCACGAAAGTGTGACCAAGCGACGCCGCGTGGAGGATGAAGGTCTTCGGATTGTAAACCTCTGTCAGAAGGGAAGAAGTGCACGAGGTCCAATAGGCCTTGTGTTTGACGGTACCTTCAGAGGAAGCGCCGGCTAACTCCGTGCCAGCAGCCGCGGTAATACGGAGGGTGCAAGCGTTATTCGGAATTACTGGGCGTAAAGCGTACGTAGGCGGCGAGGTAAGTCAGGTGTGAAATCCCACGGCTCAACCGTGGAACTGCACTTGAAACTGCTTTGCTAGAGTACTGGAGGGGATGGCGGAATTCCTGGTGTAGGAGTGAAATTCGTAGATATCAGGAGGAACACCGATGGCGAAGGCAG…
Otu732	0	0	0	0	0	0	0	0	0	0.0344709	d:Bacteria(1.00),p:Desulfobacterota(1.00),c:Desulfovibrionia(1.00),o:Desulfovibrionales(1.00),f:Desulfovibrionaceae(1.00),g:uncultured(0.37),s:uncultured_bacterium(0.31)	CCAGCCTACGGGAGGCAGCAGTGGGGAATATTGCGCAATGGGCGAAAGCCTGACGCAGCGACGCCGCGTGAGGGATGAAGGCCTTCGGGTCGTAAACCTCTGTCAGGAGGGAAGAACCGCCATGGTGCTAATCAGCTATGGTCTGACGGTACCTCCAAAGGAAGCACCGGCTAACTCCGTGCCAGCAGCCGCGGTAATACGGAGGGTGCAAGCGTTAATCGGAATCACTGGGCGTAAAGCGCACGTAGGCTGTTTGGTAAGTCAGGGGTGAAATCCCGCGGCTCAACCGCGGAATTGCCCTTGATACTGCTGGACTTGGGTTCGGGAGAGGGTGGCGGAATTCCAGGTGTAGGAGTGAAATCCGTAGTTATCTGGAGGAACATCAGTGGCGAAGGCGGC…
Otu503	0.550138	0	0	0	0	0	0	0	0	0	d:Bacteria(1.00),p:Desulfobacterota(1.00),c:Desulfovibrionia(1.00),o:Desulfovibrionales(1.00),f:Desulfovibrionaceae(1.00),g:Desulfovibrio(1.00),s:uncultured_bacterium(0.28)	CCCAGCCTACGGGACGCAGCAGTGGGGAATATTGCGCAATGGGGGAAACCCTGACGCAGCGACGCCGCGTGCGGGAAGAAGGCCTTCGGGTCGTAAACCGCTGTCAGGAGGGAAGAAACTGTTAGGGTATAATACGCCCTTTCACTGACGGTACCTCCAAAGGAAGCACCGGCTAACTCCGTGCCAGCAGCCGCGGTAATACGGAGGGTGCGAGCGTTAATCGGAATCACTGGGCGTAAAGCGCACGTAGGCGGCGCATCAAGTCAGGCGTGAAAGCCCTCGGCTCAACCGAGGAATTGCGCTTGAAACTGGTGCGCTGGAGTCTCGGAGAGGTTGGCGGAATTCCAGGTGTAGGAGTGAAATCCGTAGATATCTGGAGGAACACCGGTGGCGAAGGCG…
Otu131	0.125031	0	0	0	1.85992	0	0	0.0154583	0	3.80903	d:Bacteria(1.00),p:Desulfobacterota(1.00),c:Desulfovibrionia(1.00),o:Desulfovibrionales(1.00),f:Desulfovibrionaceae(1.00),g:Desulfovibrio(1.00),s:bacterium_S4531(0.34)	CCAGCCTACGGGTTGCTGCAGTGGGGAATATTGCGCAATGGGCGAAAGCCTGACGCAGCGACGCCTCGTGAGGGATGAAGGTCTTCGGATCGTAAACCTCTGTCAAGAGGGAAGAAACCCTTGGATTCGAATAGGGTCCTTGGCTGACGGTACCTCAAAAGGAAGCACCGGCTAACTCCGTGCCAGCAGCCGCGGTAATACGGAGGGTGCAAGCGTTAATCGGAATCACTGGGCGTAAAGCGCTCGTAGGCTGTTTGGTCAGTCAGATGTGAAAGCCCTCGGCTTAACCGGGGAACTGCATTTGATACTGCCAGACTTGAGTGTCGGAGAGGGTGGCGGAATTCCGGGTGTAGGAGTGAAATCCGTAGATATCCGGAGGAACACCAGTGGCGAAGGCGG…
Otu665	0.0625156	0.119154	0	0	0	0	0	0	0	0	d:Bacteria(1.00),p:Desulfobacterota(1.00),c:Desulfovibrionia(1.00),o:Desulfovibrionales(1.00),f:Desulfovibrionaceae(1.00),g:Desulfovibrio(0.96),s:Desulfovibrio_sp.(0.05)	CCAGCCTATGGGTTGCTGCAGTGAGGAATTTTGCGCAATGGGCGAAAGCCTGACGCAGCGACGCCGCGTGAGGGAAGAAGGCCTTCGGGTCGTAAACCTCTGTCAGGAGGGAAGGACCCTGTAGAGTCGAACAGGCTCTGCAGCTGACGGTACCTCCAGAGGAAGCACCGGCTAACTCCGTGCCAGCAGCCGCGGTAATACGGAGGGTGCGAGCGTTAATCGGAATCACTGGGCGTAAAGCGCACGTAGGCTGCCGTACAAGTCGGATGTGAAAGCCCTCGGCTCAACCGAGGAATAGCATTCGAAACTGTATGGCTTGAGTTCTGGAGAGGGCGGCGGAATTCCCGGTGTAGGATTGAAATCCGTAGATATCGGGAGGAACACCAGTGGCGAAGGCGG…
Otu1396	0.0250063	0	0	0	0	0	0	0	0	0	d:Bacteria(1.00),p:Desulfobacterota(0.99),c:Desulfovibrionia(0.99),o:Desulfovibrionales(0.99),f:Desulfovibrionaceae(0.98),g:Desulfovibrio(0.94),s:uncultured_bacterium(0.22)	CCAGCCTATGGGAGGCAGCAGTGGGGAATATTGCGCAATGGGGGAAACCCTGACGCAGCGACGCCGTGTGAGGGAAGAAGGCTTTCGGGTCGTAAACCTCTGTCAGGAGGGAAGAAACGCATGGATTCGAACAGGGTCTGTGCCTGACGGTACCTCCAGAGGAAGCACCGGCTAACTCCGTGCCAGCAGCCGCGGTAATACGGAGGGTGCAAGCGTTAATCGGAATCACTGGGCGTAAAGCGCACGTAGGCGGCCATGTAAGTCGGATGTGAAAGCCCTCGGCTCAACCGAGGAATTGCATTCGAAACTGCGTGGCTGGAGTCCGAGAGAGGGTGGCGGAATTCCGGGTGTAGGAGTGAAATCCGTAGATATCAGGAGGAACACCGGTGGCGAAGGCGG…
Otu1739	0	0	0	0	0.0290613	0	0	0	0	0	d:Bacteria(1.00),p:Desulfobacterota(0.99),c:Desulfovibrionia(0.99),o:Desulfovibrionales(0.99),f:Desulfovibrionaceae(0.99),g:Desulfovibrio(0.99),s:bacterium_S4531(0.29)	CCAGCCTATGGGGGGCAGCAGTGGGGAATATTGCGCAATGGGCGAAAGCCTGACGCAGCGACGCCTCGTGAGGGATGAAGGTCTTCGGATCGTAAACCTCTGTCAAGAGGGAAGAAACCCTTGGGTTCAAATAGGGCCCTTGGCTGACGGTACCTCAAAAGGAAGCACCGGCTAACTCCGTGCCAGCAGCCGCGGTAATACGGAGGGTGCAAGCGTTAATCGGAATCACTGGGCGTAAAGCGCTCGTAGGCTGTTTGGTCAGTCAGATGTGAAAGCCCTCGGCTTAACCGGGGAACTGCATTTGATACTGCCAGACTTGAGTGTCGGAGAGGGTGGCGGAATTCCGGGTGTAGCGGTGAAATGCGCAGATATCAGGAGGAACACCGGTGGCGAAGGCGG…
Otu422	0	0	0	0	0	0	0	0	0	0.0344709	d:Bacteria(1.00),p:Desulfobacterota(1.00),c:Desulfovibrionia(1.00),o:Desulfovibrionales(1.00),f:Desulfovibrionaceae(1.00),g:Desulfovibrio(1.00),s:Desulfovibrio_aerotolerans(1.00)	CCAGCCTATGGGTCGCACCAGTGGGGAATATTGCGCAATGGGGGAAACCCTGACGCAGCGACGCCGTGTGAGGGATGAAGGCTTTCGGGTCGTAAACCTCTGTCGGGAGGGAAGAACCTTCTAAGTCCTAATAAGGCTTTGAACTGACGGTACCTCCAAAGGAAGCACCGGCTAACTCCGTGCCAGCAGCCGCGGTAATACGGAGGGTGCAAGCGTTAATCGGAATCACTGGGCGTAAAGCGCGCGTAGGCGGTCTTTTAAGTCGGACGTGAAAGCCCTCGGCTCAACCGGGGAGCTGCGTTCGAAACTGGGAGACTTGAGTCCTGGAGAGGGTGGCGGAATTCCGGGTGTAGGAGTGAAATCCGTAGATATCCGGAGGAACACCGGTGGCGAAGGCGG…
Otu962	0	0	0	0	0	0	0	0	0	0.0344709	d:Bacteria(1.00),p:Desulfobacterota(1.00),c:Desulfovibrionia(1.00),o:Desulfovibrionales(1.00),f:Desulfovibrionaceae(1.00),g:Desulfovibrio(1.00),s:Desulfovibrio_putealis(1.00)	CCAGCCTATGGGTTGCTGCAGTGGGGAATATTGCGCAATGGGGGAAACCCTGGCGCAGCGACGTCGTGTGAGGGAAGAAGGCCTTCGGGTCGTAAACCTCTGTCAGAAGGGAAGAACATCCGGGAGTCGAACAGCCTCCCGGCCTGACGGTACCTTCAGAGGAAGCGCCGGCTAACTCCGTGCCAGCAGCCGCGGTAATACGGAGGGCGCAAGCGTTAATCGGAATCACTGGGCGTAAAGCGTGCGTAGGCTGTTTGATAAGTCAGGCGTGAAATCCCTCGGCTCAACCGGGGAACTGCGTTTGATACTGTTGAACTAGAGTCCTGGAGAGGGTGGCGGAATTCCTGGTGTAGGAGTGAAATCCGTAGATATCAGGAGGAACACCGGTGGCGAAGGCGG…
Otu1511	0.0125031	0.0148943	0	0	0	0	0	0	0	0	d:Bacteria(1.00),p:Desulfobacterota(0.99),c:Desulfovibrionia(0.99),o:Desulfovibrionales(0.99),f:Desulfovibrionaceae(0.85),g:Desulfovibrio(0.84),s:Desulfovibrio_sp.(0.80)	CCAGCCTATGGGTTGCAGCAGTGGGGAATATTGCGCAATGGGGGAAACCCTGACGCAGCGACGCCTCGTGAGGGAAGAAGGCTCTCGGGTTGTAAACCTCTGTCGGAAGGGAAGAAGTGCATACGTGTTAATAGCGTGTATGTTTGACGGTACCTTCAAAGGAAGCACCGGCTAAATCCGTGCCAGCAGCCGCGGTAATACGGATGGTGCAAGCGTTAATCGGAATCACTGGGCGTAAAGCGTACGTAGGTGGCCTTTTAAGTCAGGTGTGAAAGCCCTCGGCTCAACCGAGGAACTGCACTTGAAACTGCTTTGCTAGAGTACTGGAGGGGATGGCGGAATTCCTGGTGTAGGAGTGAAATCCGTAGATATCAGGAGGAACACCGGTGGCGAAGGCGG…
Otu1071	0.0250063	0	0	0	0	0	0	0	0	0	d:Bacteria(1.00),p:Desulfobacterota(1.00),c:Desulfovibrionia(1.00),o:Desulfovibrionales(1.00),f:Desulfovibrionaceae(1.00),g:Desulfovibrio(1.00),s:Desulfovibrio_sp.(0.98)	CCAGCCTATGGGGGGCTGCAGTGGGGAATATTGCGCAATGGGGGAAACCCTGACGCAGCGACGCCGCGTGTAGGAAGAAGGCCTTCGGGTCGTAAACTACTGTCAAGAGGGAAGAAACTGTTGGACATTAATACGGTCCATCACTGACGGTACCTCTAGAGGAAGCACCGGCTAACTCCGTGCCAGCAGCCGCGGTAATACGGAGGGTGCGAGCGTTAATCGGAATCACTGGGCGTAAAGCGTGCGTAGGCGGCGTGTCAAGTCAGACGTGAAAGCCCTCGGCTCAACCGGGGGATTGCGTTTGAAACTGATATGCTAGAGTCTCGGAGAGGTTGGCGGAATTCCAGGTGTAGGAGTGAAATCCGTAGATATCTGGAGGAACACCGGTGGCGAAGGCGG…
Otu883	0	0	0	0	0.116245	0	0	0	0	0.310238	d:Bacteria(1.00),p:Desulfobacterota(1.00),c:Desulfovibrionia(1.00),o:Desulfovibrionales(1.00),f:Desulfovibrionaceae(1.00),g:Desulfovibrio(1.00),s:uncultured_bacterium(0.88)	CCAGCCTGTGGGAGGCAGCAGTGGGGAATATTGCGCAATGGGCGAAAGCCTGACGCAGCGACGCCTCGTGAGGGATGAAGGTCTTCGGATCGTAAACCTCTGTCAAGAGGGAAGAAACCTTTAGGTTCAAATAGGGCCTGAAGCTGACGGTACCTCTAAAGGAAGCACCGGCTAACTCCGTGCTAGCAGCCGCGGTAATACGGAGGGTGCAAGCGTTAATCGGAATCACTGGGCGTAAAGCGCTCGTAGGCGGTTCGGTAAGTCAGATGTGAAAGCCCTCGGCTCAACCGGGGAACTGCATTTGATACTGCCAGACTTGAGTGTCGGAGAGGGTGGCGGAATTCCGGGTGTAGGAGTGAAATCCGTAGATATCCGGAGGAACACCAGTGGCGAAGGCGG…
Otu940	0	0	0	0	0	0	0	0	0	0.0517063	d:Bacteria(1.00),p:Desulfobacterota(1.00),c:Desulfuromonadia(1.00),o:Geobacterales(0.04),f:Geobacteraceae(0.04),g:Geobacteraceae(0.01),s:uncultured_bacterium(0.62)	CCAGCCTACGGGACGCTCCAGTGGGGAATTTTGCGCAATGGGCGAAAGCCTGACGCAGCAACGCCGCGTGAGTGATGAAGGCCTTCGGGTCGTAAAGCTCTGTCAGAGGGGAAGAACCGCCTTGTGGCTAATATCCACGAGGTCTGACGGTACCCTCAAAGGAAGCACCGGCTAACTCCGTGCCAGCAGCCGCGGTAATACGGAGGGTGCAAGCGTTGTTCGGAATTATTGGGCGTAAAGCGCGTGTAGGCGGTTTGTTAAGTCTGGTGTGAAAGCCCTGGGCTCAACCTGGGAAGTGCATTGGATGCTGGCAAACTTGAGTACGGGAGAGGATAGTGGAATTTCGAGTGTAGGGGTGAAATCCGTAGATATTCGAAGGAACACCGGTGGCGAAGGCGG…
Otu467	0.0250063	0	0	0	0	0	0	0	0.112391	0	d:Bacteria(1.00),p:Desulfobacterota(1.00),c:Desulfuromonadia(1.00),o:Desulfuromonadales(1.00),f:Desulfuromonadaceae(0.90),g:Desulfuromonadaceae(0.84),s:uncultured_bacterium(0.85)	CCAGCCTATGGGAGGCAGCAGTGGGGAATTTTGCGCAATGGGCGAAAGCCTGACGCAGCAACGCCGCGTGAGTGATGAAGGCCTTCGGGTCGTAAAGCTCTGTCAGAGGGGAAGAACCACCTGGCGGTTAATATCCGCCAGGTCTGACGGTACCCTCAAAGGAAGCACCGGCTAACTCCGTGCCAGCAGCCGCGGTAATACGGAGGGTGCGAGCGTTGTTCGGAATTATTGGGCGTAAAGCGCGTGTAGGCGGTTGTTTAAGTCTGATGTGAAAGCCCCGGGCTTAACTTGGGAAGTGCATTGGAAACTGGGCAACTAGAGTACGGGAGAGGGAAGTGGAATTCCGAGTGTAGGGGTAAATCCGTAGATATTCGGAGGAACACCGGTGGCGAAGGCGGC…
Otu463	0.0125031	0	0	0	0	0	0.0300707	0.0309167	0.618151	0	d:Bacteria(1.00),p:Desulfobacterota(0.96),c:Desulfuromonadia(0.96),o:Desulfuromonadales(0.96),f:Desulfuromonadaceae(0.96),g:Desulfuromonas(0.96),s:uncultured_bacterium(0.77)	CCAGCCTATGGGTCGCTGCAGTGGGGAATCTTGCGCAATGGGGGCAACCCTGACGCAGCAACGCCGCGTGAGTGATGAAGGTTTTCGGATCGTAAAGCTCTGTCAAGAGGGAAGAAACCCCGGTCGGCCAATACCCGATCGGATTGACGGTACCTCTAAAGGAAGCACCGGCTAACTCCGTGCCAGCAGCCGCGGTAATACGGAGGGTGCGAGCGTTGTTCGGAATTATTGGGCGTAAAGCGCGTGCAGGCGGTTTGTTAAGTCTGATGTGAAAGCCCCGGGCTCAACCTGGGAAGTGCATTGGAAACTGGCTGACTTGAGTACGGGAGAGGGAAGTGGAATTTCGAGTGTAGGGGTGAAATCCGTAGATATTCGAAGGAACACCAGTGGCGAAGGCGG…
Otu345	0	0	0	0.320064	0	0	0	0	0	0	d:Bacteria(1.00),p:Desulfobacterota(1.00),c:Desulfuromonadia(1.00),o:Desulfuromonadales(1.00),f:Geoalkalibacteraceae(1.00),g:Geoalkalibacter(1.00),s:uncultured_bacterium(0.88)	CCAGCCTATGGGGTGCTGCAGTGGGGAATTTTGCGCAATGGGCGAAAGCCTGACGCAGCAACGCCGCGTGAGGGATGAAGGCCTTCGGGTCGTAAACCTCTGTCAGAGGGGAAGAACCACCTATGTGATAATACCTCATAGGTCTGACGGTACCCTCAGAGGAAGCACCGGCTAACTCCGTGCCAGCAGCCGCGGTAATACGGAGGGTGCAAGCGTTGTTCGGAATTATTGGGCGTAAAGCGCGCGCAGGCGGCTGCGCAAGTCTGATGTGAAAGCCCCGGGCTCAACCTGGGAAGTGCATCGGAAACTGCGTAGCTTGAGTACGGGAGAGGGAAACGGAATTCCGAGTGTAGGGGTGAAATCCGTAGATATTCGGAAGAACACCAGTGGCGAAGGCGG…
Otu744	0.0250063	0	0	0	0	0	0	0	0	0	d:Bacteria(1.00),p:Desulfobacterota(1.00),c:Desulfuromonadia(1.00),o:Desulfuromonadales(0.99),f:Syntrophotaleaceae(0.99),g:Syntrophotalea(0.99),s:uncultured_bacterium(0.85)	CCAGCCTACGGGTGGCTGCAGCGGGGAATTTTGCGCAATGGGCGAAAGCCTGACGCAGCAACGCCGCGTGAGTGATGAAGGCTTTCGGGTCGTAAAGCTCTGTCAGAGGGGAAGAAACACCCGGAGGATAATACTCTTCGGGCTTGACGGTACCCTCAAAGGAAGCACCGGCTAACTCCGTGCCAGCAGCCGCGGTAATACGGAGGGTGCGAGCGTTGTTCGGAATTATTGGGCGTAAAGCGCGTGTAGGCGGTTTGTTAAGTCTGATGTGAAAGCCCCGGGCTCAACCCGGGAAGTGCATTGGATACTGGCAGGCTTGAGTACGGGAGAGGGAAGTGGAATTCCGAGTGTAGGAGTGAAATCCGTAGATATTCGGAGGAACACCGGTGGCGAAGGCGG…
Otu1127	0	0	0	0	0.0290613	0	0	0	0	0.0172354	d:Bacteria(1.00),p:Desulfobacterota(1.00),c:Desulfuromonadia(1.00),o:Geobacterales(0.99),f:Geobacteraceae(0.99),g:Trichlorobacter(0.76),s:uncultured_delta(0.36)	CCAGCCTATGGGTGGCACCAGTGGGGAATTTTGCGCAATGGGGGAAACCCTGACGCAGCAACGCCGCGTGAGTGATGAAGGCTTTCGGGTCGTAAAGCTCTGTCTAGAGGGAAGAAGTGTATTTTGGTTAATACCCATTTTACTTGACGGTACCTCTGAAGGAAGCACCGGCTAACTCCGTGCCAGCAGCCGCGGTAATACGGAGGGTGCAAGCGTTGTTCGGATTTATTGGGCGTAAAGCGCGTGTAGGCGGTTTGTTAAGTCTGATGTGAAAGCCCTGGGCTCAACCTGGGAAGTGCATTGGAAACTGGCAGACTTGAGTACGGGAGAGGGTAGTGGAATTCCTAGTGTAGGAGTGAAATCCGTAGATATTAGGAGGAACACCGGTGGCGAAGGCGG…
Otu441	0	0	0	0	0	0	0	0	0	0.0517063	d:Bacteria(1.00),p:Desulfobacterota(1.00),c:Desulfuromonadia(1.00),o:Geobacterales(1.00),f:Geobacteraceae(1.00),g:Citrifermentans(0.93),s:uncultured_bacterium(0.97)	CCAGCCTATGGGGGGCAGCAGTGGGGAATTTTGCGCAATGGGGGAAACCCTGACGCAGCAACGCCGCGTGAGTGATGAAGGCTTTCGGGTCGTAAAGCTCTGTCAGAGGGGAAGAAATGGAACTGGCTAATATCCAGTTTTCTTGACGGTACCCTCAAAGGAAGCACCGGCTAACTCCGTGCCAGCAGCCGCGGTAATACGGAGGGTGCAAGCGTTGTTCGGATTTATTGGGCGTAAAGCGCGTGTAGGCGGTTTCTTAAGTCTGATGTGAAAGCCCTGGGCTCAACCCAGGAAGTGCATTGGATACTGGGAGACTTGAATACGGGAGAGGGTAGTGGAATTCCTAGTGTAGGAGTGAAATCCGTAGATATTAGGAGGAACACCGGTGGCGAAGGCGGC…
Otu12	0.300075	0.0148943	0.0173762	0	2.25225	0	0	0	0	4.10203	d:Bacteria(1.00),p:Desulfobacterota(1.00),c:Desulfuromonadia(1.00),o:Geobacterales(1.00),f:Geobacteraceae(1.00),g:Citrifermentans(0.99),s:uncultured_Desulfuromonadales(0.86)	CCAGCCTATGGGGGGCAGCAGTGGGGAATTTTGCGCAATGGGGGAAACCCTGACGCAGCAACGCCGCGTGAGTGATGAAGGCCTTCGGGTCGTAAAGCTCTGTCAGAGGGAAAGAAATGTGGGCGGCTAATATCCGTTCCACTTGACGGTACCCTCAAAGGAAGCACCGGCTAACTCCGTGCCAGCAGCCGCGGTAATACGGAGGGTGCGAGCGTTGTTCGGAATTATTGGGCGTAAAGCGCGTGTAGGCGGTTTATTAAGTCTGATGTGAAAGCCCTGGGCTCAACCTGGGAAGTGCATTGGATACTGGTAGACTTGAGTACGGGAGAGGGTAGTGGAATTCCCAGTGTAGGAGTGAAATCCGTAGATATTGGGAGGAACACCGGTGGCGAAGGCGGC…
Otu44	0.137534	0	0	0	1.00262	0	0	0.0309167	0	3.0162	d:Bacteria(1.00),p:Desulfobacterota(1.00),c:Desulfuromonadia(1.00),o:Geobacterales(1.00),f:Geobacteraceae(1.00),g:Geobacter(1.00),s:uncultured_bacterium(0.69)	CCAGCCTATGGGGGGCAGCAGTGGGGAATTTTGCGCAATGGGCGAAAGCCTGACGCAGCAACGCCGCGTGAGTGATGAAGGCTTTCGGGTCGTAAAGCTCTGTCAATGGGAAAGAAGTGTATTTTGGCTAATATCCTTAATACTTGACGGTACCCATAAAGGAAGCACCGGCTAACTCCGTGCCAGCAGCCGCGGTAATACGGGGGGTGCAAGCGTTGTTCGGAATTATTGGGCGTAAAGCGCGTGTAGGCGGTCTGATTAGTCTGATGTGAAAGCCCTGGGCTCAACCCAGGAAGTGCATTGGATACTGTCAGACTTGAATACGGGAGAGGGTAGTGGAATTCCTAGTGTAGGAGTGAAATCCGTAGATATTAGGAGGAACACCGGTGGCGAAGGCGG…
Otu367	0	0	0	0	0.174368	0	0	0	0	0.327473	d:Bacteria(1.00),p:Desulfobacterota(1.00),c:Desulfuromonadia(1.00),o:Geobacterales(1.00),f:Geobacteraceae(0.99),g:Geobacter(0.82),s:uncultured_bacterium(0.60)	CCAGCCTACGGGTCGCTGCAGTGGGGAATTTTGCGCAATGGGCGAAAGCCTGACGCAGCAACGCCGCGTGAGTGATGGAGGCTTTCGGGTCGTAAAGCTCTGTCAGAGGGAAAGAAGTGTATTGTGGCTAATATCCACGATACTTGACGGTACCCTCAAAGGAAGCACCGGCTAACTCCGTGCCAGCAGCCGCGGTAATACGGGGGGTGCAAGCGTTGTTCGGATTTATTGGGCGTAAAGAGCGTGTAGGCGGTTTGATTAGTCTGATGTGAAAGCCCTGGGCTCAACCCAGGAAGTGCATTGGATACTGTCAGACTTGAATACGGGAGAGGGCAGTGGAATTCCTAGTGTAGGAGTGAAATCCGTAGATATTAGGAGGAACACCGGTGGCGAAGGCGG…
Otu1119	0	0	0	0	0.0145307	0	0	0	0	0.0344709	d:Bacteria(1.00),p:Desulfobacterota(1.00),c:Desulfuromonadia(1.00),o:Geobacterales(1.00),f:Geobacteraceae(1.00),g:Geobacter(1.00),s:uncultured_bacterium(1.00)	CCAGCCTATGGGATGCAGCAGTGGGGAATTTTGCACAATGGGCGAAAGCCTGACGCAGCAACGCCGCGTGAGTGATGAAGGCTTTCGGGTCGTAAAGCTCTGTCAGGGGGAAAGAAGTGTATTGGTGCTAATATCGCCGATACTTGACGGTACCCCCAAAGGAAGCACCGGCTAACTCCGTGCCAGCAGCCGCGGTAATACGGGGGGTGCAAGCGTTGTTCGGATTTATTGGGCGTAAAGCGCGTGTAGGCGGTTTATTAAGCCTGATGTGAAAGCCCTGGGCTCAACCCAGGAAGTGCATTGGATACTGGTAGACTTGAATACGGGAGAGGGTAGTGGAATTCCTGGTGTAGGAGTGAAATCCGTAGATATCAGGAGGAACACCGGTGGCGAAGGCGG…
Otu637	0	0	0	0	0.101715	0	0	0.0154583	0	0.0861772	d:Bacteria(1.00),p:Desulfobacterota(1.00),c:Desulfuromonadia(1.00),o:Geobacterales(1.00),f:Geobacteraceae(1.00),g:uncultured(0.99),s:uncultured_bacterium(0.93)	CCAGCCTACGGGGGCTGCAGTGGGGAATTTTGCGCAATGGGCGAAAGCCTGACGCAGTAACGCCGCGTGAGTGATGAAGGCCCTTGGGTCGTAAAGCTCTGACAGAGGGAAAGAAATGTAGGATGGCTAATATCCAACTTACTTGACGGTACCCTCAAAGGAAGCACCGGCTAACTCCGTGCCAGCAGCCGCGGTAATACGGGGGGTGCAAGCGTTGTTCGGATTTATTGGGCGTAAAGCGCGTGTAGGCGGTTTTATAAGTCTGATGTGAAAGCCCTGGGCTCAACCCGGGAAGTGCATTGGATACTGTAAGACTTGAATACGGGAGAGGGCAGTGGAATTCCTAGTGTAGGAGTGAAATCCGTAGATATTAGGAGGAACACCGGTGGCGAAGGCGGC…
Otu1565	0	0.10426	0	0	0	0	0	0	0	0	d:Bacteria(1.00),p:Desulfobacterota(0.91),c:Desulfobacteria(0.72),o:Desulfobacterales(0.72),f:Desulfosarcinaceae(0.69),g:uncultured(0.68),s:uncultured_organism(0.84)	CCAGCCTATGGGTCGCAGCAGTGGGGAATATTGGGCAATGGGCGCAAGCCTGACCCAGCAACGCCGTGTGAGGGATGAAGGTCTTCGGATTGTAAACCTCTGTCAGAAGGGAAGAAGTGCACGAGGTCCAATAGGCCTTGTGTTTGACGGTACCTTCAGAGGAAGCACCGGCTAACTCCGTGCCAGCAGCCGCGGTAACACGGGGGGCGCAAGCGTTATTCGGAATTATTGGGCGTAAAGGGCGCGCAGGCAGCCTGATAAGTCAGATGTGAAAGCCCGGGGCTCAACCCCGGAAGTGCATTTGAAACTGTCAGGCTTGAGTATGGTAGAGGGAAGTGGAATTCCAGGTGTAGCGGTGAAATGCGTAGATATCTGGAGGAACACCGGTGGCGAAGGCGA…
Otu263	0	0	0.3649	0	0	0	0	0	0	0	d:Bacteria(1.00),p:Elusimicrobiota(1.00),c:Lineage_IIa(1.00),o:Lineage_IIa(1.00),f:Lineage_IIa(1.00),g:Lineage_IIa(1.00),s:uncultured_soil(0.36)	CCAGCCTACGGGGCGCAGCAGTGGGGAATTTTGGACAATGGGGGCAACCCTGATCCAGCGACGCCGCGTGAAGGATGAAGGTCTTCGGATTGTAAACTTCTTTTAGAGGGGATGAATGCCTGAGTGAATAACTCAGGGTGACAGTACTCTTTGAATAAGCCACGGCTAACTACGTGCCAGCAGCCGCGGTAATACGTAGGTGGCAAGCGATACTCGGAATCACTAGGCGTAAAGCGCAGGTAGGCGGTTTGGTAAGTCTTTTGTGAAAGCTCCTGGCTTAACTGGGAGAGGTCAAGGGAAACTACCGGACTAGAGTGTGGTAGGGGATACTGGAATTCCTGGTCTAGCGGTGAAATGCGTAGATATCAGGAGGAATACCTATGGCGAAAGCAGGTATCT…
Otu576	0	0	0	0	0.0290613	0	0	0	0	0	d:Bacteria(1.00),p:Fibrobacterota(1.00),c:Fibrobacteria(1.00),o:Fibrobacterales(1.00),f:B122(0.70),g:B122(0.70),s:uncultured_Fibrobacteres(0.12)	CCAGCCTATGGGAGGCAGCAGTAGGGAATTTTGCGCAATGGACGAAAGTCTGACGCAGCAACGCCGCGTGAGTGATGAAGGTCTTCGGATTGTAAAGCTCTGTTGAGTGGGAAGAAAAGCTTCGGGTATAATACACCCGGAGTCTGACGGTACCATTCGAGGAAGCCCGGGCTAACTACGTGCCAGCAGCCGCGGTAATACGTAGGGGGCGAGCGTTGTTCGGAATCACTGGGCGTAAAGGGAGCGTAGGCGGATCAGTAAGTTAGAAGTTTAATGCACGGGCTCAACTCGTGACCTGCTTTTAATACTGTTGATCTTGAGTATGGAAGAGGGAGATGGAATTCTAGGTGTAGCGGTGGAATGCGTAGATATCTAGAAGAACACCATTAGCGAAGGCGG…
Otu1444	0	0	0	0	0.0145307	0	0	0	0	0.0172354	d:Bacteria(1.00),p:Fibrobacterota(1.00),c:Fibrobacteria(1.00),o:Fibrobacterales(1.00),f:Fibrobacterales(1.00),g:BBMC-4(1.00),s:uncultured_bacterium(0.96)	CCAGCCTATGGGGGGCAGCAGTAGGGAATTTTGCGCAATGGACGAAAGTCTGACGCAGCAACGCCGCGTGAGGGATGAAGGTCTTCGGATTGTAAACCTCTGTTGGATGGGAAAAAAAGGTAGCGATACTTTGATGGTACCATTTGAGGAAGCACCGGCTAACTACGTGCCAGCAGCCGCGGTAATACGTAGGGTGCAAGCGTTGTTCGGAATCACTGGGCGTAAAGAGAGCGTAGGCGGGATTGTAAGTTAGAAGTTTAATACAAGGGCTTAACCCTTGGCTGGCTTTTAATACTGCAGTTCTTGAATGTGGGAGAGGGCGATGGAATTCCAGGTGTAGCGGTGGAATGCGTAGATATCTGGAAGAACACCAGTAGCGAAGGCGGTCGCCTGGCCTAA…
Otu1678	0	0	0	0	0.0145307	0	0	0	0	0.0344709	d:Bacteria(1.00),p:Fibrobacterota(1.00),c:Fibrobacteria(1.00),o:Fibrobacterales(1.00),f:TG3(0.97),g:TG3(0.97),s:microbial_mat(0.88)	CCAGCCTATGGGTGGCAGCAGTAGGGAATATTGCGCAATGGACGAAAGTCTGACGCAGCAACTCCGCGTGAAGGATGACGGCCCTCGGGTTGTAAACTTCTGTTGAGTGGGAAGAACCGGTAGTAGAATAATAAGCTATTACTCTGACGGTACCACTTTAGAAAGCACCGGCTAACTACGTGCCAGCAGCCGCGGTAATACGTAGGGTGCAAGCGTTGTTCGGAATCACTGGGCGTAAAGCGAACGTAGGCGGGGAAGTAAGTTAGGAGTGAAATTTATCGGCTCAACCGGTAATCTGCTTTTAATACTGCTTTTCTTGAGTATGGGAGAGGATGATGGAATTCCAGGTGTAGCGGTGGAATGCGTAGATATCTGGAAGAACACCAGTTGCGAAGGCGG…
Otu418	0.0125031	0	0	0	0	0	0	0	0	0.0172354	d:Bacteria(1.00),p:Firmicutes(0.95),c:Desulfotomaculia(0.29),o:Desulfotomaculales(0.29),f:Desulfotomaculaceae(0.29),g:Desulfofarcimen(0.29),s:uncultured_bacterium(0.63)	CTAGCCTACGGGGGGCAGCAGTGGGGAATTTGGACAATGGGCGAAAGCCTGATCCAGCCATGCCGCGTGCAGGATGAAGGCCTTCGGGTTGTAAACTGCTTTTGTACGGAACGAAAAGACTCCTTCTAATAAAGGGGGTCCATGACGGTACCGTAAGAATAAGCACCGGCTAACTACGTGCCAGCAGCCGCGGTAATACGTAGGTGGCAAGCGTTATCCGGAATTATTGGGCGTAAAGGGTGCGTAGGCGGTTTATTAAGTCTATGGTGAAAGTGCGGGGCTCAACCCCGTATGGCCATAGAAACTGGTAGACTTGAGTGCAGGAGAGGGCAATGGAATTCCATGTGTAGCGGTAAAATGCGTAGATATATGGAGGAACACCAGTGGCGAAGGCGGTTG…
Otu519	0.0125031	0	0	0	0.043592	0	0	0	0	0.137883	d:Bacteria(1.00),p:Firmicutes(0.93),c:Clostridia(0.28),o:Peptostreptococcales-Tissierellales(0.07),f:Anaerovoracaceae(0.01),g:Family_XIII_UCG-001(0.01),s:Peptostreptococcaceae_bacterium(0.01)	CCAGCCTACGGGGCGCTGCAGTGGGGAATATTCCGCAATGTGGGCAACCCTGACGGAGCAATGCCGCGTGAGTGAAGAAGGCCCTTGGGTCGTAAAGCTCTGTTTTCGGGGACGAAGAAAGTGACGGTACCCGAGTAGGAAGCCCCGGCTAACCACGTGCCAGCAGCCGCGGTAATACGTGGGGGGCAAGCGTTGTCCGGAATCACTGGGCGTAAAGGGCGCGTAGGCGGCTTGAAAAGCCAGACGTGAAAACACGGGGCCCAACCCCGTGCCTGCGTTTGGAACTTTCAGGCTTGAGGACAGGAGAGGAAAGTGGAATTCCAGGTGTAGCGGTGAAATGCGTAGATATCTGGAGGAACACCAGTGGCGAAGGCGACTTTCTGGACTGCACCTGACGCT…
Otu220	0	0	0	0	0.0145307	0	0	0	0	0.0344709	d:Bacteria(1.00),p:Firmicutes(0.93),c:Bacilli(0.89),o:Erysipelotrichales(0.74),f:Erysipelatoclostridiaceae(0.31),g:UCG-004(0.16),s:uncultured_bacterium(0.71)	CCAGCCTATGGGAGGCAGCAGTAGGGAATTTTCGGCAATGGGGGGAACCCTGACCGAGCAACGCCGCGTGAAGGATGAAGGTCTTCGGATTGTAAACTTCTTTTATATGGGAAGAACCGACAGAATAGGAAATGATTTCGTTTTGACTGTACCATGTGAATAAGACACGGCAAACTCTGTGCCAGCAGCCGCGGTAATACAGAGGTGTCAAGCGTTATCCGGATTTATTGGGCGTAAAGGATGAGTAGGTGGTTCTGAAAGTCTGTAATGAAATGCTGTTGCTTAACGACAGTCTGTTACAGAAACTACAGAGCTAGAGACAAGGAGAGGTAAGCGGAATTCCATGTGTAGCGGTAAAATGCGTAGATATATGGAGGAACACCAGTGGCGAAGGCGGCT…
Otu578	0	0	0	0	0.0145307	0	0	0	0	0.0172354	d:Bacteria(1.00),p:Firmicutes(1.00),c:Bacilli(1.00),o:Acholeplasmatales(1.00),f:Acholeplasmataceae(1.00),g:EUB33-2(0.17),s:uncultured_bacterium(0.18)	CCAGCCTACGGGGGGCAGCAGTAGGGAATTTTCGGCAATGGGGGAAACCCTGACCGAGCAACGCCGCGTGAATGACGAAGTACTTCGGTATGTAAAGTTCTTTTATCAGGGAAGAATGGCTAGCGGAAAAGCTAGATTGACGGTACTTGATGAATAAGCCCCGGCTAACTATGTGCCAGCAGCCGCGGTAATACATAGGGGGCAAGCGTTATCCGGAATTATTGGGCGTAAAGGGTGCGTAGGTGGTTGATTAAGTCTTTGGTATAAGTGCAGTGCTTAACGCTGTGACGCTAAAGAAACTAGTCGACTTGAGCGTAGTAGAGGCAAGTGGAATTCCATGTGTAGCGGTAAAATGCGTAAATATATGGAGGAACACCGGTGGCGAAGGCGGCTTGCTGG…
Otu304	0.162541	0.312779	0	0	0	0	0	0	0	0	d:Bacteria(1.00),p:Firmicutes(1.00),c:Bacilli(1.00),o:Acholeplasmatales(1.00),f:Acholeplasmataceae(1.00),g:Acholeplasma(1.00),s:uncultured_bacterium(0.33)	CCAGCCTACGGGGGGCAGCAGTAGGGAATTTTCGGCAATGGAGGAAACTCTGACCGAGCAACGCCGCGTGAATGACGAAGTACTTCGGTATGTAAAGTTCTTTTATCAAGGAAGAATGACTCGTGGAAAAACGAGAGTGACGGTACTTGATGAATAAGCCCCGGCTAACTATGTGCCAGCAGCCGCGGTAATACATAGGGGGCAAGCGTTATCCGGAATTATTGGGCGTAAAGGGTGCGTAGGCGGTCATTTAAGTCTTTGGTGTAAGTGCAAGGCTCAACCTTGTGATGCTAAGGAAACTGGATGACTTGAGTGTGATAGAGGTAAGTGGAATTCCATGTGTAGCGGTAAAATGCGTAAATATATGGAGGAACACCAGTGGCGAAGGCGGCTTACTGG…
Otu711	0	0	0	0	0.0290613	0	0	0	0	0.137883	d:Bacteria(1.00),p:Firmicutes(1.00),c:Bacilli(1.00),o:Acholeplasmatales(1.00),f:Acholeplasmataceae(1.00),g:Acholeplasma(1.00),s:uncultured_bacterium(0.74)	CCAGCCTACGGGTTGCTGCAGTAGGGAATTTTCGGCAATGGGGGAAACCCTGACCGAGCAACGCCGCGTGAATGAAGAAGTACTTCGGTATGTAAAGTTCTTTTATTGAGGAAGAATGTCTAGATTAGGAAATGAATTTAGAGTGACGGTACTCAATGAATAAGCCCCGGCTAACTATGTGCCAGCAGCCGCGGTAATACATAGGGGGCAAGCGTTATCCGGAATTATTGGGCGTAAAGGGTGCGTAGGCGGTCTGTTAAGTCTAAGGTGTAAGTTCAAGGCTCAACCTTGTGATGCTTTAGAAACTGGTGGACTAGAGATAGATAGAGGCAAGTGGAATTCCATGTGTAGCGGTAAAATGCGTAAATATATGGAGGAACACCAGTGGCGAAGGCGGCT…
Otu61	0	0	0	0	0	0	0.0601413	0	0	0	d:Bacteria(1.00),p:Firmicutes(1.00),c:Bacilli(1.00),o:Acholeplasmatales(1.00),f:Acholeplasmataceae(1.00),g:Acholeplasma(1.00),s:Acholeplasma_parvum(0.07)	CCAGCCTATGGGAGGCAGCAGTAGGGAATTTTCGGCAATGGGGGGAACCCTGACCGAACAACGCCGCGTGAATGAAGAAGCACTTAGGTGCGTAAAATTCTTTTATTAGGGAAGAATGGCTATAGTAAGAAATGACTATAGAATGACGGTACCTAATGAATAAGCCCCGGCTAACTATGTGCCAGCAGCCGCGGTAATACATAGGGGGCAAGCGTTATCCGGAATTATTGGGCGTAAAGGGTGAGTAGGCGGCTACTTAAGTTTGGGGTATAAACACAGTGCTCAACGCTGTGAGGCTTTGAAAACTGGGTAGCTAGAGTTAGATAGAGGCAAGTGGAATTCCATGTGTAGCGGTAAAATGCGTAAATATATGGAGGAACACCAGTGGCGAAGGCGGCT…
Otu188	0	0	0	0.340068	0	0	0	0	0	0	d:Bacteria(1.00),p:Firmicutes(1.00),c:Bacilli(1.00),o:Alicyclobacillales(1.00),f:Alicyclobacillaceae(1.00),g:Tumebacillus(1.00),s:Tumebacillus_sp.(0.64)	CCAGCCTATGGGTCGCAGCAGTGGGGAATATTGGGCAACGGGCGCAAGCCTGACGGAGCAACGCCGCGTGAGTGATGAAGGCCTTCGGGTTGTAAAACTCTGTCTTCTGTGAAGAACCATCCTGTGCAGGGAAAGCTCAGGACCTGACGGTAACAGAGGAGGAAGCCCCGGCTAACTACGTGCCAGCAGCCACGGTAATACGTAGGGGGCAAGCGTTGTCCGGAATCACTGGGCGTAAAGCGCGCGCAGGCGGTCTTTCACGTCCGGGGTGAAAGCCCAGAGCTCAACTCTGGGATTGCCTTGGATACGGGGAGACTTGAGGGTCGGAGAGGCAAGGGGAATTCCACGTGTAGCGGTGAAATGCGTAGAGATGTGGAGGAACACCTGTGGCGAAGGCGC…
Otu9	0.187547	0.163837	5.50825	15.5031	0.290613	0.658384	0.315742	0.108208	0	0	d:Bacteria(1.00),p:Firmicutes(1.00),c:Bacilli(1.00),o:Bacillales(0.99),f:Sporolactobacillaceae(0.65),g:Sporolactobacillus(0.65),s:Sporolactobacillus_putidus(0.24)	CCAGCCTATGGGGGGCAGCAGTAGGGAATCTTCCGCAATGGACGAAAGTCTGACGGAGCAACGCCGCGTGAGTGAAGAAGGTTTTCGGATCGTAAAACTCTGTTGCCGGAGAAGAACGAATTCTGGAGGAAATGCCAGGGTTGTGACGGTATCCGGCCAGAAAGCCACGGCTAACTACGTGCCAGCAGCCGCGGTAATACGTAGGTGGCAAGCGTTGTCCGGAATTATTGGGCGTAAAGCGCGCGCAGGCGGCACCTTAAGTCTGATGTGAAATCTTGCGGCTCAACCGCAAGCGGTCATTGGAAACTGGGGCGCTTGAGTGCAGAAGAGGAGAGCAGAATTCCACGTGTAGCGGTGAAATGCGTAGAGATGTGGAGGAATACCGGTGGCGAAGGCGGC…
Otu635	0	0	0	0.320064	0	0	0	0	0	0	d:Bacteria(1.00),p:Firmicutes(1.00),c:Bacilli(1.00),o:Bacillales(1.00),f:Bacillaceae(1.00),g:Anoxybacillus(0.85),s:Geobacillus_sp.(0.21)	CAGCCTATGGGTGGCACCAGTAGGGAATCTTCCGCAATGGACGAAAGTCTGACGGAGCAACGCCGCGTGAGCGAAGAAGGTCTTCGGATTGTAAAGCTCTGTTGTTAGGGGAGAACAAGTACCGTTCGAATAGGGCGGTACCGTGACGGTACCTAACGAGAAAGCCACGGCTAACTACGTGCCAGCAGCCGCGGTAATACGTAGGTGGCAAGCGTTGTCCGGAATTATTGGGCGTAAAGCGCGCGCAGGCGGTCCTTTAAGTCTGATGTGAAGGCCCACGGCTCAACCGTGGAGGGTCATTGGAAACCGGGGGACTTGAGTGCAGAAGAGGAGAGCGGAATTCCACGTGTAGCGGTGAAACGCATAGAGATGTGGAGGAACACCAGTGGCGAAGGCGGC…
Otu110	0	0.0148943	0.0695048	0	0.0145307	0.0106191	0	0	0	0	d:Bacteria(1.00),p:Firmicutes(1.00),c:Bacilli(1.00),o:Bacillales(0.98),f:Bacillaceae(0.98),g:Bacillus(0.98),s:Bacillus_sp.(0.32)	CCAGCCTATGGGTTGCAGCAGTAGGGAATCTTCCGCAATGGACGAAAGTCTGACGGAGCAACGCCGCGTGAGTGATGAAGGTTTTCGGATCGTAAAACTCTGTTGTTAGGGAAGAACAAGTACCGTTCGAATAGGGCGGTACCTTGACGGTACCTAACCAGAAAGCCACGGCTAACTACGTGCCAGCAGCCGCGGTAATACGTAGGTGGCAAGCGTTGTCCGGAATTATTGGGCGTAAAGCGCGCGCAGGCAGTTTCTTAAGTCTGATGTGAAAGCCCCCGGCTCAACCGGGGAGGGTCATTGGAAACTGGGGAACTTGAGTGCAGAAGAGGAGAGTGGAATTCCACGTGTAGCGGTGAAATGCGTAGAGATGTGGAGGAACACCAGTGGCGAAGGCGA…
Otu253	0	0	0.208514	0	0	0	0	0	0	0	d:Bacteria(1.00),p:Firmicutes(1.00),c:Bacilli(1.00),o:Bacillales(1.00),f:Bacillaceae(1.00),g:Bacillus(0.94),s:Bacillus_sp.(0.26)	CCAGCCTACGGGAGGCACCAGTAGGGAATCTTCCGCAATGGACGAAAGTCTGACGGAGCAACGCCGCGTGAACGATGAAGGCCTTCGGGTCGTAAAGTTCTGTTGTTAGGGAAGAACAAGTACCAGAGTAACTGCTGGTACCTTGACGGTACCTAACCAGAAAGCCACGGCTAACTACGTGCCAGCAGCCGCGGTAATACGTAGGTGGCAAGCGTTGTCCGGAATTATTGGGCGTAAAGCGCGCGCAGGCGGTTCCTTAAGTCTGATGTGAAAGCCCACGGCTCAACCGTGGAGGGTCATTGGAAACTGGGGAACTTGAGTACAGAAGAGGAGAGCGGAATTCCACGTGTAGCGGTGAAATGCGTAGAGATGTGGAGGAACACCAGTGGCGAAGGCGGC…
Otu1381	0	0	0.0521286	0.10002	0	0	0	0.0154583	0	0	d:Bacteria(1.00),p:Firmicutes(1.00),c:Bacilli(1.00),o:Bacillales(1.00),f:Bacillaceae(0.97),g:Bacillus(0.95),s:uncultured_soil(0.03)	CCAGCCTATGGGGTGCACCAGTAGGGAATCTTCCGCAATGGACGAAAGTCTGACGGAGCAACGCCGCGTGAGTGATGAAGGTTTTCGGATCGTAAAACTCTGTTGTTAGGGAAGAACAAGTACGAGAGTAACTGCTCGTACCTTGACGGTACCTAACCAGAAAGCCACGGCTAACTACGTGCCAGCAGCCGCGGTAATACGTAGGTGGCAAGCGTTGTCAGGAATTATTGGGCGTAAAGCGCGCGCAGGCGGTCTCCTAAGTCTGATGTGAAAGCCCACGGCTCAACCGTGGAGGGTCATTGGAAACTGGGGGACTTGAGTGCAGGAGAGAAGAGCGGAATTCCACGTGTAGCGGTGAAATGCGTAGAGATGTGGAGGAACACCAGTGGCGAAGGCGGC…
Otu492	0.0500125	0	0	0	0	0	0	0	0	0	d:Bacteria(1.00),p:Firmicutes(1.00),c:Bacilli(1.00),o:Bacillales(1.00),f:Bacillaceae(1.00),g:Oceanobacillus(0.99),s:Virgibacillus_sp.(0.20)	CCAGCCTATGGGTCGCACCAGTAGGGAGTCTTCCGCAATGGACGAAAGTCTGACGGAGCAACGCCGCGTGAGTGATGAAGGTTTTCGGATCGTAAAACTCTGTTGTTAGGGAAGAACAAGTACGATAGTAACTGATCGTACCTTGACGGTACCTAACCAGAAAGCCACGGCTAACTACGCGCCAGCAGCCGCGGTAATACGTAGGTGGCAAGCGTTGTCCGGAATTATTGGGCGTAAAGCGCTCGCAGGCGGTCCTTTAAGTCTGATGTGGAATCTCGCGGCTCAACCGCGAACGGTCATTGGAAACTGGAGGACTTGAGTACAGAAGAGGAGAATGGAATTCCACGTGTAGCGGTGAAATGCGTAGAGATGTGGAGGAACATCAGTGGCGAAGGCGAC…
Otu249	0	0.0297885	0.156386	0	0.0290613	0.0106191	0.0300707	0.0154583	0.0280978	0	d:Bacteria(1.00),p:Firmicutes(1.00),c:Bacilli(1.00),o:Bacillales(0.99),f:Sporolactobacillaceae(0.85),g:Sporolactobacillus(0.83),s:Sporolactobacillus_spathodeae(0.19)	CCAGCCTATGGGGTGCAGCAGTAGGGAATCTTCCGCAATGGACGCAAGTCTGACGGAGCAACGCCGCGTGAGCGAAGAAGGTTTTCGGATCGTAAAGCTCTGTTGCCGGAGAAGAACGGACGCCGGAGGAAATGCCGGAGTCGTGACGGTAACCGGCCAGAAAGCCACGGCTAACTACGTGCCAGCAGCCGCGGTAATACGTAGGTGGCAAGCGTTGTCCGGAATTATTGGGCGTAAAGCGCGCGCAGGCGGCTCTTTAAGTCTGATGTGAAAGGTTGCGGCTTAACCGCAAAAGGTCATTGGAAACTGGGGAGCTTGAGTGCAGAAGAGGAGAGTAGAATTCCACGTGTAGCGGTGAAATGCGTAGAGATGTGGAGGAATACCGGTGGCGAAAGCGGC…
Otu245	0.0500125	0.0148943	1.11208	2.18044	0	0.212382	0.0150353	0	0	0	d:Bacteria(1.00),p:Firmicutes(1.00),c:Bacilli(1.00),o:Bacillales(1.00),f:Sporolactobacillaceae(1.00),g:Terrilactibacillus(1.00),s:Terrilactibacillus_laevilacticus(1.00)	CCAGCCTATGGGTCGCAGCAGTAGGGAATCTTCCGCAATGGACGAAAGTCTGACGGAGCAACGCCGCGTGAGTGATGAAGGTTTTCGGATCGTAAAGCTCTGTTGTTAGAGAAGAATAGGTATCATAGGAAATGATGGTACTGTGACGGTATCTAACCAGAAAGCCACGGCTAACTACGTGCCAGCAGCCGCGGTGATACGTAGGTGGCAAGCGTTGTCCGGAATTATTGGGCGTAAAGCGCGCGCAGGCGGTTTCTTAAGTCTGATGTGAAAGCCCCCAGCTCAACTGGGGAGGGTCATTGGAAACTGGGAAACTTGAGTACAGAAGAGGAGAGTAGAATTCCACGTGTAGCGGTGAAATGCGTAGAGATGTGGAGGAATACCAGTGGCGAAGGCGGC…
Otu277	0	0	0.278019	0	0	0	0	0	0	0	d:Bacteria(1.00),p:Firmicutes(1.00),c:Bacilli(1.00),o:Brevibacillales(1.00),f:Brevibacillaceae(1.00),g:Brevibacillus(1.00),s:Brevibacillus_sp.(0.98)	CCAGCCTATGGGTTGCAGCAGTAGGGAATTTTCCACTATGGACGAAAGTCTGATGGAGCAACGCCGCGTGAACGATGAAGGCTCTCGGGTCGTAAAGTTCTGTTGTTAGAGACGAACAAGTGCCGTTCGAATAGGGCGGCACCTTGACGGTACCTAACGAGGAAGCCACGGCTAACTACGTGCCAGCAGCCGCGGTAATACGTAGGTGGCAAGCGTTGTCCGGAATTATTGGGCGTAAAGCGTGCGCAGGCGGTTATGTAAGTCTGATGTTAAAGCCCGGGGCTCAACCTCGGTCCGCATTGGAAACTGCGTAACTTGAGTGCAGAAGAGGAAAGTGGTATTCCACGTGTAGCGGTGAAATGCGTAGAGATGTGGAGGAACACCAGTGGCGAAGGCGAC…
Otu42	0	0	0.0521286	1.5003	0	0	0	0	0.0561956	0	d:Bacteria(1.00),p:Firmicutes(1.00),c:Bacilli(1.00),o:Caldalkalibacillales(1.00),f:Caldalkalibacillaceae(1.00),g:Caldalkalibacillus(1.00),s:Caldalkalibacillus_thermarum(0.81)	CCAGCCTACGGGGTGCAGCAGTAGGGAATCTTCCGCAATGGGCGCAAGCCTGACGGAGCGATGCCGCGTGAGCGAGGAAGGCCTTCGGGTCGTAAAGCTCTGTTGTCAGGGAAGAACAAGTACCGTTCGACAAGGGCGGTACCTTGACGGTACCTGACGAGAAAGCCCCGGCTAACTACGTGCCAGCAGCCGCGGTAATACGTAGGGGGCGAGCGTTGTCCGGAATCACTGGGCGTAAAGCGCGCGCAGGCGGCCTCTTAAGTCTGGTGTGAAAGCCCGCGGCTCAACCGTGGAGACGCACTGGAAACTGGGAGGCTTGAGTACAGGAGAGGGAAGCGGAATTCCCGGTGTAGCGGTGAAATGCGTAGATATCGGGAGGAACACCAGTGGCGAAGGCGG…
Otu341	0.0125031	0.0148943	0.225891	1.72034	0.0290613	0.0212382	0	0.0154583	0	0	d:Bacteria(1.00),p:Firmicutes(1.00),c:Bacilli(1.00),o:Caldalkalibacillales(1.00),f:Caldalkalibacillaceae(1.00),g:Caldalkalibacillus(1.00),s:uncultured_bacterium(0.98)	CCAGCCTATGGGAGGCTCCAGTAGGGAATCTTCCGCAATGGGCGCAAGCCTGACGGAGCGATGCCGCGTGAGCGAGGAAGGTCTTCGGATTGTAAAGCTCTGTTGTCAGGGAAGAACACGTACCGTTCGAAGAGGGCGGTACCTTGACGGTACCTGACGAGAAAGCCCCGGCTAACTACGCGCCAGCAGCCGCGGTAATACGTAGGGGGCGAGCGTTGTCCGGAATCACTGGGCGTAAAGCGCGCGCAGGCGGCTTCTTAAGTCTGGTGTGAAAGCCCACGGCTCAACCGTGGAGATGCACTGGAAACTGGGGAGCTTGAGTGCAGGAGAGGGAAGCGGAATTCCACGTGTAGCGGTGAAATGCGTAGAGATGTGGAGGAACACCAGTGGCGAAGGCGG…
Otu442	0	0	0	0	0.0145307	0	0	0	0	0.155119	d:Bacteria(1.00),p:Firmicutes(1.00),c:Bacilli(1.00),o:Erysipelotrichales(0.91),f:Erysipelatoclostridiaceae(0.54),g:UCG-004(0.39),s:uncultured_bacterium(0.79)	CCAGCCTACGGGGGGCTCCAGTAGGGAATTTTCGTCAATGGGGGAAACCCTGAACGAGCAATGCCGCGTGAATGATGACGGCCTTCGGGTTGTAAAGTTCTGTTATATGGGAAGAACGACATTTTTAGGGAATGAAAGATGTGTGACGGTACCATATTAGAAAGCCACGGCTAACTACGTGCCAGCAGCCGCGGTAATACGTAGGTGGCAAGCGTTATCCGGGATTATTGGGCGTAAAGAGTGAGTAGGCGGTTTTCACAGTTTGAAGTCAAATCCAGTTGCTTAACAACTGTTCGCTTTGAATACTAGAAAGCTATAGTGCAGGAGGGGTCAGCGGAATTCCATGTGTAGCGGTGAAATGCGTAGATATATGGAGGAACACCAGTGGCGAAGGCGGCT…
Otu16	0.387597	0.119154	0	0	3.09503	0	0	0.0309167	0	7.65253	d:Bacteria(1.00),p:Firmicutes(1.00),c:Bacilli(1.00),o:Erysipelotrichales(1.00),f:Erysipelotrichaceae(1.00),g:Erysipelothrix(1.00),s:uncultured_bacterium(0.98)	CCAGCCTACGGGTTGCAGCAGTAGGGAATTTTCGGCAATGGGCGCAAGCCTGACCGAGCAACGCCGCGTGAGTGATTAAGGCCTTCGGGTTGTAAAGCTCTGTTGTAAGGGAAGAACATTCAGGATAGGAAATGATCTTGAACTGACGGTACCTTACCAGAAAGCCACGGCTAACTACGTGCCAGCAGCCGCGGTAATACGTAGGTGGCAAGCGTTATCCGGAATTATTGGGCGTAAAGGGTGCGTAGGCGGTTTATTAAGTCTATGGTGAAAGTGCGGGGCTCAACCCCGTATGGCCATAGAAACTGGTAGACTTGAGTGCAGGAGAGGGCAATGGAATTCCATGTGTAGCGGTAAAATGCGTAGATATATGGAGGAACACCAGTGGCGAAGGCGGTT…
Otu11	0.350088	0.0297885	0	0	1.59837	0	0	0	0	3.53326	d:Bacteria(1.00),p:Firmicutes(1.00),c:Bacilli(0.99),o:Erysipelotrichales(0.99),f:Erysipelotrichaceae(0.99),g:Erysipelothrix(0.99),s:uncultured_bacterium(1.00)	CCAGCCTATGGGGGGCAGCAGTAGGGAATTTTCGGCAATGGGCGCAAGCCTGACCGAGCAACGCCGCGTGAGTGAAGAAGGCCTTCGGGTTGTAAAGCTCTGTTGTAAGGGAAGAATGGCCAAGAGAGGGAATGCTCTTGGAGTGACGGTACCTTACCAGAAAGCCACGGCTAACTACGTGCCAGCAGCCGCGGTAATACGTAGGTGGCAAGCGTTATCCGGAATTATTGGGCGTAAAGGGAGCGTAGGCGGTTTGATAAGTCTGAGGTGAAAGTTCGGGGCTCAACTCCGAATTGCCTTAGAAACTGTCAGACTAGAGTGCAGGAGAGGGCAATGGAATTCCATGTGTAGCGGTAAAATGCGTAGATATATGGAGGAACACCAGTGGCGAAGGCGGTT…
Otu793	0	0	0	0	0	0	0	0	0	0.120648	d:Bacteria(1.00),p:Firmicutes(1.00),c:Bacilli(1.00),o:Erysipelotrichales(1.00),f:Erysipelotrichaceae(1.00),g:Erysipelothrix(1.00),s:uncultured_bacterium(1.00)	CCAGCCTACGGGTTGCAGCAGTAGGGAATTTTCGGCAATGGGCGAAAGCCTGACCGAGCAACGCCGCGTGAGTGATGAAGGCCTTCGGGTTGTAAAGCTCTGTTGTTAGGGAAGAATGATCAGGATAGGAAATGATCTTGAAGTGATGGTACCTAACCAGAAAGCCACGGCTAACTACGTGCCAGCAGCCGCGGTAATACGTAGGTGGCAAGCGTTATCCGGAATTATTGGGCGTAAAGGGTGCGTAGGCGGTTTACTAAGTCTTATGTGAAATCTCAGAGCTTAACTCTGGGCTGCATAAGAAACTATTAGACTAGAGTGCAGGAGAGGGCAACGGAATTCCATGTGTAGCGGTAAAATGCGTAGATATATGGAGGAACACCGGTGGCGAAGGCGGTT…
Otu1283	0.0375094	0	0	0	0.0290613	0	0	0	0	0.0689417	d:Bacteria(1.00),p:Firmicutes(1.00),c:Bacilli(0.99),o:Erysipelotrichales(0.99),f:Erysipelotrichaceae(0.99),g:Erysipelothrix(0.99),s:uncultured_Firmicutes(0.95)	CCAGCCTACGGGAGGCTCCAGTGGGGAATATTGCACAATGGGCGAAAGCCTGATGCAGCAACGCCGCGTGAGTGAAGAAGGCCTTCGGGTTGTAAAGCTCTGTTGTAAGGGAAGAATGACCAAGATAGGGAATGATCTTGGAGTGACGGTACCTTACCAGAAAGCCACGGCTAACTACGTGCCAGCAGCCGCGGTAATACGTAGGTGGCAAGCGTTATCCGGAATTATTGGGCGTAAAGGGTGCGTAGGCGGTTTGATAAGTCTGAGGTGAAAGTTCGGGGCTCAACTCCGAATTGCCTTAGAAACTGTCAGACTTGAGTGTAGGAGAGGGCAATGGAATTCCATGTGTAGCGGTAAAATGCGTAGATATATGGAGGAACACCAGTGGCGAAGGCGGTT…
Otu50	0.0250063	0	0	0	0.276083	0	0	0	0	0.586005	d:Bacteria(1.00),p:Firmicutes(1.00),c:Bacilli(0.99),o:Erysipelotrichales(0.98),f:Erysipelatoclostridiaceae(0.15),g:Catenibacterium(0.08),s:uncultured_bacterium(0.85)	CCAGCCTATGGGACGCAGCAGTAGGGAATTTTCGGCAATGGAGGAAACTCTGACCGAGCAACGCCGCGTGAGTGATGAAGGTCTTCGGATTGTAAAGCTCTGTTGTAAAGGAAGAATGCTATGGATAGAATCCATAGGTGACGGTACTTTACCAGAAAGCCACGGCTAACTACGTGCCAGCAGCCGCGGTAATACGTAGGTGGCGAGCGTTATCCGGAATTATTGGGCGTAAAGGGTGCGCAGGCGGCCAGATAAGTTTGGGGTGAAAGACCGGAGCTCAACTCCGGTTTGCCTTGAAAACTGTCTAGCTAGAGTGCAAGAGAGGGCAATGGAATTCCATGTGTAGCGGTAAAATGCGTAGATATATGGAGGAACACCAGTGGCGAAAGCGATTGCCTG…
Otu79	0	0	0.278019	0	0	0	0.165389	0	0	0	d:Bacteria(1.00),p:Firmicutes(1.00),c:Bacilli(1.00),o:Exiguobacterales(0.99),f:Exiguobacteraceae(0.99),g:Exiguobacterium(0.99),s:Exiguobacterium_sp.(0.06)	CCAGCCTACGGGTTGCTGCAGTAGGGAATCTTCCACAATGGACGAAAGTCTGATGGAGCAACGCCGCGTGAGTGATGAAGGTTTTCAGATCGTAAAACTCTGTTGTAAGGGAAGAACAAGTACGAGAGGTAATGCTCGTACCTTGACGGTACCTTGCGAGAAAGCCACGGCTAACTACGTGCCAGCAGCCGCGGTAATACGTAGGTGGCAAGCGTTGTCCGGAATTATTGGGCGTAAAGCGCGCACAGGCGGCCTTTTAAGTCTGATGTGAAAGCCCCCGGCTCAACCGGGGAGGGTCATTGGAAACTGGAAGGCTTGAGTACAGAAGAGAAGAGTGGAATTCCATGTGTAGCGGTGAAATGCGTAGAGATGTGGAGGAACACCAGTGGCGAAGGCGAC…
Otu1199	0.0250063	0	0	0	0	0	0	0	0	0	d:Bacteria(1.00),p:Firmicutes(0.90),c:Bacilli(0.90),o:Izemoplasmatales(0.89),f:Izemoplasmatales(0.34),g:Izemoplasmatales(0.34),s:uncultured_bacterium(0.76)	CCAGCCTATGGGATGCACCAGTAGGGAATTTTCGGCAATGGGGGGAACCCTGACCGAGCAATGCCGCGTGAATGAAGACGATCTTCGGATTGTAAAGTTCTGTTATTGGGAAAGAAAGTTAATATCAGGAAATGGGTATTAATTGACGGTACCTGATGAGGAAGCCCCGGCTAACTATGTGCCAGCAGCCGCGGTAATACATAGGGGGCAAGCGTTATCCGGAATTATTGGGCGTAAAGCGTGCGTAGGCGGAATATTAAGTCATTTGTAAAAGATCTCGGCCCAACCGAGTAAGGCGAATGAAACTGGTAATCTTGAGTACGGTAGAGGTAAGTGGAATTCCAAGTGTAGCGGTGGAATGCGTAGATATTTGGAGGAACACCGATGGCGAAGGCAGCT…
Otu815	0.250063	0	0	0	0	0	0	0	0	0	d:Bacteria(1.00),p:Firmicutes(1.00),c:Bacilli(1.00),o:Izemoplasmatales(1.00),f:Izemoplasmataceae(0.90),g:Izemoplasmataceae(0.90),s:bacterium_enrichment(0.09)	CCAGCCTATGGGTGGCAGCAGTAGGGAATTTTCGGCAATGGACGAAAGTCTGACCGAGCAATGCCGCGTGAACGAAGAAGGTCTTCGGATTGTAAAGTTCTGTTATTTGGAAAGAAAGTATGGGATAGGAAATGATTCTATATTGACGGTACCGAATGAGGAAGCCCCGGCTAACTATGTGCCAGCAGCCGCGGTAATACATAGGGGGCGAGCGTTATCCGGAATTATTGGGCGTAAAGCGTGCGTAGGCGGAATGTTAAGTCATTTGTAAAAGATCTCGGCCCAACCGAGTAAGGCGAATGAAACTGGCAATCTTGAGTACGGTAGAGGTAAGTGGAATTCCAAGTGTAGCGGTGGAATGCGTAGATATTTGGAGGAACACCGATGGCGAAGGCAGCT…
Otu495	0.175044	0.0148943	0	0	0	0	0	0	0	0	d:Bacteria(1.00),p:Firmicutes(1.00),c:Bacilli(1.00),o:Izemoplasmatales(1.00),f:Izemoplasmataceae(1.00),g:Izemoplasmataceae(1.00),s:bacterium(1.00)	CCAGCCTATGGGTGGCAGCAGTAGGGAATTTTCGGCAATGGGGGGAACCCTGACCGAGCAATGCCGCGTGAACGAAGAAGGTCTTCGGATTGTAAAGTTCTGTTATTGGGAAAGAAAGTATATAGTAGGAAATGATTATATATTGACGGTACCCATTGAGGAAGCCCCGGCTAACTACGTGCCAGCAGCCGCGGTAATACGTAGGGGGCGAGCGTTATCCGGAATTATTGGGCGTAAAGAGTGCGTAGGCGGAATGTTAAGTCATTTGTAAAAGATCTCAGCCCAACTGAGTAAGGCGAATGAAACTGGCAATCTTGAATACGGTAGAGGTAAGTGGAATTCCATGTGTAGCGGTGGAATGCGTAGATATATGGAGGAACACCAATGGCGAAGGCAGCT…
Otu417	0	0	0	0	0.0145307	0	0	0	0	0.103413	d:Bacteria(1.00),p:Firmicutes(1.00),c:Bacilli(1.00),o:Izemoplasmatales(1.00),f:Izemoplasmataceae(0.99),g:Izemoplasmataceae(0.99),s:uncultured_bacterium(0.98)	CCAGCCTATGGGGGGCAGCAGTGGGGAATTTTCGGCAATGGGGGGAACCCTGACCGAGCAATGCCGCGTGAATGAAGAAGGTCTTCGGATTGTAAAGTTCTGTTATTGGGAAAGAATAGTATAATCAGGAAATGGGTTATGCATGACGGTACCCAATTAGAAAGCCCCGGCTAACTACGTGCCAGCAGCCGCGGTAATACGTAGGGGGCGAGCGTTATCCGGATTTATTGGGCGTAAAGCGTGTGTAGGCGGTTTATTAGGTCAAACGTAAAAGATCACAGCTTAACTGTGTAGGGCGTTTGAAACCGGTAGACTTGAATACGGTAGAGGCAGGTGGAATTCCATGTGTAGCGGTGGAATGCGTAGATATATGGAGGAACACCAATGGCGAAGGCAACC…
Otu236	0.237559	0.148943	0	0	0	0.106191	0	0	0	0	d:Bacteria(1.00),p:Firmicutes(1.00),c:Bacilli(1.00),o:Izemoplasmatales(1.00),f:Izemoplasmataceae(1.00),g:Izemoplasmataceae(1.00),s:uncultured_organism(1.00)	CCAACCTATGGGAGGCAGCAGTAGGGAATTTTTGGCAATGGGGGGAACCCTGACCAAGCAATGCCGCGTGAACGAAGAAGGTCTTCGGATTGTAAAGTTCTGTTGATAGGAATGAAAGGTATGCGCGGGGAATGGTGCATGCTTGACAGTACCTTCCGAGGAAGCCCCGGCTAACTACGTGCCAGCAGCCGCGGTAATACATAGGGGGCAAGCGTTATCCGGAATTATTGGGCGTAAAGCGTGTGTAGGCGGTCTGTTAAGTCAGGTGTAAAAGATCTCGGCCCAACCGAGTAGGGCATTTGAAACTGGCAGACTTGAGTACGGTAGGGGCAAGTGGAATTCCATGTGTAGCGGTGGAATGCGTAGATATATGGAGGAACACCGATGGCGAAGGCAACT…
Otu873	0.0500125	0	0	0	0	0	0	0	0	0	d:Bacteria(1.00),p:Firmicutes(1.00),c:Bacilli(0.99),o:Izemoplasmatales(0.97),f:Izemoplasmataceae(0.96),g:Izimaplasma(0.95),s:Candidatus_Izimaplasma(0.37)	CCAGCCTATGGGAGGCTCCAGCAGGGAATTTTCGGCAATGGGCGAAAGCCTGACCGAGCAATGCCGCGTGAACGATGAAGGTCTTCGGATCGTAAAGTTCTGTTATCGGGGAAGAACACCTGGTTCAGGAAATGGGACCAGGCTGACGGTACTCGATCAGAAAGCTCCGGCTAACTACGTGCCAGCAGCCGCGGTAATACGTAGGGAGCAAGCGTTATCCGGAATTATTGGGCGTAAAGCGTGCGTAGGCGGTCTGTTAAGTCATGTCTGAAAGCCCCCGGCTTAACCGGGGAGGGTGACTTGAAACTGGCAGACTTGAGTACGGCAGAGGTTAGTGGAATTCAATGTGTAGCGGTGGAATGCGTAGATATATTGAGGAACACCAGTGGCGAAGGCGGC…
Otu494	0.550138	0	0	0	0	0	0	0	0	0	d:Bacteria(1.00),p:Firmicutes(1.00),c:Bacilli(1.00),o:Izemoplasmatales(1.00),f:Izemoplasmataceae(1.00),g:Izimaplasma(1.00),s:uncultured_bacterium(1.00)	CCAGCCTATGGGTGGCAGCAGTAGGGAATTTTCGGCAATGGGCGAAAGCCTGACCGAGCAATGCCGCGTGAATGATGAAGGTCTTCGGATCGTAAAGTTCTGTTGTTAGGGAAGAACGACAAGAGTAGGAAATGGCTCTTGAGTGACGGTACCTAACCAGAAAGCTCCGGCTAACTACGTGCCAGCAGCCGCGGTAATACGTAGGGAGCGAGCGTTATCCGGAATTATTGGGCGTAAAGCGTGCGTAGGCGGTATGTTAAGTCAAATGTGAAAGCCCAGGGCTTAACCCTGGAGAGTCATTTGAAACTGGCATGCTTGAGTACGGCAGAGGTAAGTGGAATTCAATGTGTAGCGGTGGAATGCGTAGATATATTGAGGAACACCAGTGGCGAAGGCGGC…
Otu262	0	0	0.13901	0	0	0	0	0	0	0	d:Bacteria(1.00),p:Firmicutes(1.00),c:Bacilli(1.00),o:Lactobacillales(1.00),f:Lactobacillaceae(1.00),g:Lactiplantibacillus(0.96),s:Enterococcus_durans(0.13)	CCAGCCTATGGGGGGCAGCAGTAGGGAATCTTCCACAATGGACGAAAGTCTGATGGAGCAACGCCGCGTGAGTGAAGAAGGGTTTCGGCTCGTAAAACTCTGTTGTTAAAGAAGAACATATCTGAGAGTAACTGTTCAGGTATTGACGGTATTTAACCAGAAAGCCACGGCTAACTACGTGCCAGCAGCCGCGGTAATACGTAGGTGGCAAGCGTTGTCCGGATTTATTAGGCGTAAAGCGAGCGCAGGCGGTTTTTTAAGTCTGATGTGAAAGCCTTCGGCTCAACCGAAGAAGTGCATCGGAAACTGGGAAACTTGAGTGCAGAAGAGGACAGTGGAACTCCATGTGTAGCGGTGAAATGCGTAGATATATGGAAGAACACCAGTGGCGAAGGCGGC…
Otu261	0	0	0.625543	0	0	0	0	0	0	0	d:Bacteria(1.00),p:Firmicutes(1.00),c:Bacilli(1.00),o:Lactobacillales(1.00),f:Lactobacillaceae(1.00),g:Oenococcus(1.00),s:Oenococcus_oeni(1.00)	CAGCCTATGGGTGGCACCAGTAGGGAATTTTCCGCAATGCACGAAAGTGTGACGGAGCGACGCCGCGTGTGTGATGAAGGCTTTCGGGTCGTAAAGCACTGTTGTAAGGGAAGAATAACTGAATTCAGAGAAAGTTTTCAGCTTGACGGTACCTTACCAGAAAGGGATGGCTAAATACGTGCCAGCAGCCGCGGTAATACGTATGTCCCGAGCGTTATCCGGATTTATTGGGCGTAAAGCGAGCGCAGACGGTTTATTAAGTCTGATGTGAAATCCCGAGGCCCAACCTCGGAACTGCATTGGAAACTGATTTACTTGAGTGCGATAGAGGCAAGTGGAACTCCATGTGTAGCGGTGAAATGCGTAGATATGTGGAAGAACACCAGTGGCGAAAGCGGC…
Otu275	0	0	0.225891	0	0	0.0849527	0	0	0	0	d:Bacteria(1.00),p:Firmicutes(1.00),c:Bacilli(1.00),o:Lactobacillales(1.00),f:Streptococcaceae(1.00),g:Streptococcus(1.00),s:Streptococcus_sp.(0.11)	CCAGCCTATGGGGGGCAGCAGTAGGGAATCTTCGGCAATGGACGGAAGTCTGACCGAGCAACGCCGCGTGAGTGAAGAAGGTTTTCGGATCGTAAAGCTCTGTTGTAAGAGAAGAACGAGTGTGAGAGTGGAAAGTTCACACTGTGACGGTATCTTACCAGAAAGGGACGGCTAACTACGTGCCAGCAGCCGCGGTAATACGTAGGTCCCGAGCGTTGTCCGGATTTATTGGGCGTAAAGCGAGCGCAGGCGGTTAGATAAGTCTGAAGTTAAAGGCTGTGGCTTAACCATAGTACGCTTTGGAAACTGTTTAACTTGAGTGCAAGAGTGGAGAGTGGAATTCCATGTGTAGCGGTGAAATGCGTAGATATATGGAGGAACACCGGTGGCGAAAGCGGC…
Otu541	0	0	0.0347524	0	0	0.0424764	0	0	0	0	d:Bacteria(1.00),p:Firmicutes(1.00),c:Bacilli(1.00),o:Paenibacillales(0.98),f:Paenibacillaceae(0.98),g:Cohnella(0.88),s:uncultured_bacterium(0.26)	CCAGCCTACGGGTTGCACCAGTAGGGAATCTTCCACAATGGACGAAAGTCTGATGGAGCAACGCCGCGTGAGTGAGGAAGGCCTTCGGGTCGTAAAGCTCTGTTGCCAGGGAAGAACGCATGGGAGAGTAACTGCTCCCATGGTGACGGTACCTGAGAAGAAAGCCCCGGCTAACTACGTGCCAGCAGCCGCGGTAATACGTAGGGGGCGAGCGTTGTCCGGAATTATTGGGCGTAAAGCGCGCGCAGGCGGTCTTTTAAGTCTGGTGTTTAAGTGCGGGGCTCAACCCCGTGACGCACTGGAAACTGGGAGACTTGAGTGCAGGAGAGGAGAGCGGAATTCCACGTGTAGCGGTGAAATGCGTAGAGATGTGGAGGAACACCGGTGGCGAAGGCGGCC…
Otu274	0	0	0.330148	0	0	0	0	0	0	0	d:Bacteria(1.00),p:Firmicutes(1.00),c:Bacilli(1.00),o:Paenibacillales(1.00),f:Paenibacillaceae(1.00),g:Paenibacillus(1.00),s:Paenibacillus_sp.(0.26)	CCAGCCTATGGGGGGCACCAGTAGGGAATCTTCCGCAATGGGCGAAAGCCTGACGGAGCAACGCCGCGTGAGTGATGAAGGTTTTCGGATCGTAAAGCTCTGTTGCCAGGGAAGAATGTTCTCTAGAGTAACTGCTAGAGAAGTGACGGTACCTGAGAAGAAAGCCCCGGCTAACTACGTGCCAGCGGCCGCGGTAATACGTAGGGGGCAAGCGTTGTCCGGAATTATTGGGCGTAAAGCGCGCGCAGGCGGCTGTTTAAGTCTGGTGTTTAAACCATGGGCTCAACCTGTGGTCGCACTGGAAACTGGGCAGCTCGAGTGCAGAAGAGGAAAGTGGAATTCCACGTGTAGCGGTGAAATGCGTAGAGATGTGGAGGAACACCAGTGGCGAAGGCGTCT…
Otu638	0	0	0	0	0.0145307	0	0	0	0	0.0344709	d:Bacteria(1.00),p:Firmicutes(1.00),c:Bacilli(0.98),o:RF39(0.98),f:RF39(0.98),g:RF39(0.98),s:uncultured_Mollicutes(0.21)	CCAGCCTATGGGGGGCACCAGTTAGGAATATTCGTCAATGGGGGAAACCCTGAACGAGCAATGCCGCGTGAGTGATGACGGTCCTCTGGATTGTAAAACTCTGTTGAGAAGGAAGAAAAACTACAATAGGAAATGATTGTAGCTTGACGGTACTTCTTTAGAAAGCTCCGGCTAACTACGTGCCAGCAGCCGCGGTAATACGTAGGGAGCGAGCGTTATCCGGATTTATTGGGCGTAAAGCGTTCGTAGGCGACTTGTTAAGTATGAAATTAAAGCCCGAGGCTCAACCTCGGTTCGTTTCATAAACTGGCAGGATTGAGTATGGTAGAGGTAAGTGGAATTTCTAGTGTAGCGGTGGAACGCGTAGATATTAGAAGGAACACCAGTGGCGAAGGCGAC…
Otu246	0.537634	0.059577	1.04257	0.360072	0.0290613	0.106191	0.045106	0.1855	0.0561956	0	d:Bacteria(1.00),p:Firmicutes(1.00),c:Bacilli(1.00),o:Staphylococcales(1.00),f:Staphylococcaceae(1.00),g:Staphylococcus(1.00),s:Staphylococcus_sp.(0.23)	CCAGCCTATGGGGGGCACCAGTAGGGAATCTTCCGCAATGGGCGAAAGCCTGACGGAGCAACGCCGCGTGAGTGAAGAAGGTCTTCGGATCGTAAAACTCTGTTATTAGGGAAGAACAAATGTGTAAGTAACTATGCACGTCTTGACGGTACCTAATCAGAAAGCCACGGCTAACTACGTGCCAGCAGCCGCGGTAATACGTAGGTGGCAAGCGTTATCCGGAATTATTGGGCGTAAAGCGCGCGTAGGCGGTTTTTTAAGTCTGATGTGAAAGCCCACGGCTCAACCGTGGAGGGTCATTGGAAACTGGAAAACTTGAGTGCAGAAGAGGAAAGTGGAATTCCATGTGTAGCGGTGAAATGCGCAGAGATATGGAGGAACACCAGTGGCGAAGGCGAC…
Otu1212	0	0	0.156386	0	0	0	0	0	0	0	d:Bacteria(1.00),p:Firmicutes(1.00),c:Bacilli(1.00),o:Staphylococcales(0.97),f:Staphylococcaceae(0.97),g:Staphylococcus(0.96),s:Staphylococcus_massiliensis(0.87)	CCAGCCTACGGGTCGCTGCAGTAGGGAATCTTCCGCAATGGACGAAAGTCTGACGGAGCAACGCCGCGTGAGTGATGAAGGTTTTCGGATCGTAAAGCTCTGTTATTAGGGGAGGACAAGTGCGTAGGTAGCTATGCGCACCTTGACGGTACCTAATCAGAAAGCCACGGCTAACTACGTGCCAGCAGCCGCGGTAATACGTAGGTGGCAAGCGTTATCCGGAATTATTGGGCGTAAAGCGCGCGTAGGCGGTTTCTTAAGTCTGATGTGAAAGCCCACGGCTCAACCGTGGATGGTCATTGGAAACTGGGGAACTTGAGTGCAGAAGAGGAAAGTGGAATTCCATGTGTAGCGGTGAAATGCGCAGAGATATGGAGGAACACCAGTGGCGAAGGCGAC…
Otu1185	0.0250063	0.0148943	0	0	0	0.0955718	0	0	0	0	d:Bacteria(1.00),p:Firmicutes(0.82),c:Clostridia(0.82),o:Peptostreptococcales-Tissierellales(0.63),f:Dethiosulfatibacteraceae(0.61),g:Dethiosulfatibacter(0.61),s:uncultured_organism(0.75)	CCAGCCTACGGGTGGCAGCAGTGGGGAATATTGGGCAATGGGCGCAAGCCTGACCCAGCAACGCCGTGTGAGGGATGAAGGTCTTCGGATTGTAAACCTCTGTCAGAAGGGAAGAAGTGCACGAGGTCCAATAGGCCTTGTGTTTGACGGTACCTTCAGAGGAAGCACCGGCTAACTCCGTGCCAGCAGCCGCGGTAATACGGAGGGGGCTAGCGTTGTCCGGAATTACTGGGCGTAAAGGGTGAGTAGGTGGTCATTAAAGTCAGATGTAAAAGGCAATGGCTCAACCATTGTAAGCATATGAAACTTAATGACTTGAGTGCAGGAGAGGTAAATGGAATTCCTAGTGTAGCGGTGAAATGCGTAGATATTAGGAAGAACACCAGTGGCGAAGGCGAT…
Otu702	0	0	0	0	0	0	0	0	0	0.0689417	d:Bacteria(1.00),p:Firmicutes(1.00),c:Clostridia(0.99),o:Monoglobales(0.46),f:Monoglobaceae(0.46),g:Monoglobus(0.46),s:uncultured_Ruminococcaceae(0.09)	CCAGCCTATGGGGGGCTCCAGTGAGGAATATTGGACAATGGATGGAAATCTGACCCAGCAACGCCGCGTGAAGGATGAAGGTCTTCGGATTGTAAACTTTTGTCTTATGGGAAGAAAAAAATGACGGTACCATAGGAGGAAGCCACGGCTAACTACGTGCCAGCAGCCGCGGTAATACGTAGGTGGCAAGCGTTATCCGGATTTACTGGGTGTAAAGGGCGTGTAGGCGGGCTATTAAGTCTGATGTGAAATACCGAGGCTCAACTTCGGGGCTGCATTGGAAACTGATAGTCTTGAGTGCAGGAGAGGGAAGCGGAATTCCTAGTGTAGCGGTGAAATGCGTAGATATTAGGAGGAACACCAGTGGCGAAGGCGGCTTTCTGGACTGTAACTGACGCT…
Otu400	0	0	0	0	0	0	0	0	0	0.224061	d:Bacteria(1.00),p:Firmicutes(1.00),c:Clostridia(0.99),o:Lachnospirales(0.65),f:Defluviitaleaceae(0.18),g:Defluviitaleaceae_UCG-011(0.15),s:uncultured_bacterium(0.71)	CCAGCCTATGGGGCGCAGCAGTGGGGAATATTGCACAATGGGGGAAACCCTGATGCAGCGACGCCGCGTGAAGGATGAAGGTTTTCGGATTGTAAACTTCTATCGATGGGGAAGAAAAAAATGACGGTACCCAAGTAAGAAGCCCCGGCTAACTACGTGCCAGCAGCCGCGGTAATACGTAGGGGGCAAGCATTATCCGGAATTATTGGGTGTAAAGGGTGCGTAGGTGGTAAATTAAGTCAGGAGTTAAAGACCTGGGCTCAACTCAGGGGGTGCTCTTGAAACTGATTTACTAGAGTGCAGGAGAGGAAAGCGGAATTCCTAGTGTAGTGGTGAAATGCGTAGATATTAGGAGGAACACCGATGGCGAAGGCAGCTTTCTGGACTGTAACTGACACT…
Otu738	0.0250063	0	0	0	0	0	0	0	0	0	d:Bacteria(1.00),p:Firmicutes(1.00),c:Clostridia(1.00),o:Christensenellales(1.00),f:Christensenellaceae(1.00),g:Christensenellaceae_R-7_group(1.00),s:uncultured_bacterium(1.00)	CCAGCCTACGGGGGGCTGCAGTGGGGAATATTGGGCAATGGGCGAAAGCCTGACCCAGCAACGCCGCGTGAAGGATGAAGGTTTTCGGATTGTAAACTTCTGTCCTCAAGGACGAAAAAAATGACGGTACTTGGGGAGGAAGCCCCGGCTAACTACGTGCCAGCAGCCGCGGTAATACGTAGGGGGCAAGCGTTGTCCGGAATTACTGGGCGTAAAGGGAGCGTAGGCGGTCTTTTAAGTTAGATGTGAAATACCCGGGCTCAACTTGGGAGGTGCATCTAAAACTGGAAGACTTGAGTGCAGGAGAGGAAAGTGGAATTCCTAGTGTAGCGGTGAAATGCGTAGATATTAGGAGGAACACCAGTGGCGAAGGCGACTTTCTGGACTGTAACTGACGCT…
Otu20	0.0500125	0	0	0	1.16245	0	0	0.0309167	0	1.91313	d:Bacteria(1.00),p:Firmicutes(1.00),c:Clostridia(0.98),o:Christensenellales(0.98),f:Christensenellaceae(0.98),g:Christensenellaceae_R-7_group(0.98),s:uncultured_bacterium(1.00)	CCAGCCTATGGGGGGCAGCAGTGGGGAATATTGGGCAATGGGCGCAAGCCTGACCCAGCAACGCCGCGTGAGGGAAGAAGGCTTTCGGGTTGTAAACCTCTGTCCTTGGTGACGAAAAAAATGACGGTAGCCAAGGAGGAAGCCCCGGCTAACTACGTGCCAGCAGCCGCGGTAATACGTAGGGGGCGAGCGTTGTCCGGAATTACTGGGCGTAAAGGGTGCGTAGGTGGCCTTTTAAGTTGGATGTGAAATACCCGGGCTTAACCTGGGGGGTGCATCTAATACTGGAAGGCTAGAGTGCAGGAGAGGAAAGCGGAATTCCTAGTGTAGCGGTGAAATGCGTAGATATTAGGAGGAACACCAGTGGCGAAGGCGGCTTTCTGGACTGTAACTGACACT…
Otu1132	0	0	0	0	0.043592	0	0	0	0	0	d:Bacteria(1.00),p:Firmicutes(0.95),c:Clostridia(0.93),o:Christensenellales(0.90),f:Christensenellaceae(0.90),g:Christensenellaceae_R-7_group(0.80),s:uncultured_bacterium(0.89)	CCAGCCTACGGGTGGCAGCAGTGGGGAATATTGGGCAATGGGCGCAAGCCTGACCCAGCAACGCCGTGTGAGGGAAGAAGGTTTTCGGATCGTAAACCTCTGTCAGAAGGGAAGAAGTGGCAGTTATTTAATATATAACTGCTTTGATGGTACCTTCAGAGGAAGCACCGGCTAACTCCGTGCCAGCAGCCGCGGTAATACGGAGGGTGCGAGCGTTGTCCGGAATTACTGGGCGTAAAGGGTGCGTAGGTGGCCTTTTAAGTTGGATGTGAAATACCCGGGCTTAACCTGGGGGGTGCATCTAATACTGGAAGGCTAGAGTGCAGGAGAGGAAAGCGGAATTCCTAGTGTAGCGGTGAAATGCGTAGATATTAGGAGGAACACCAGTGGCGAAGGCGG…
Otu205	0	0	0	0	0.0145307	0	0	0	0	0.0689417	d:Bacteria(1.00),p:Firmicutes(0.99),c:Clostridia(0.97),o:Clostridia(0.80),f:Gracilibacteraceae(0.80),g:Lutispora(0.68),s:uncultured_bacterium(0.73)	CCAGCCTACGGGGGGCAGCAGTGGGGAATATTGCACAATGGGCGAAAGCCTGATGCAGCAACGCCGCGTGGAGGAAGAAGGTCTTCGGATTGTAAACTCCTGTCTTTGGGGACGAAAAAAATGACGGTACCCAAGGAGGAAGCCACGGCTAACTACGTGCCAGCAGCCGCGGTAATACGTAGGTGGCAAGCGTTATCCGGAATTATTGGGCGTAAAGGGCGCGTAGGCGGCGTCTTAAGTCAGATGTGAAAACCCGAGGCTTAACTTCGGGCGTGCATTTGAAACTGAGATGCTCGAGTGCAGGAGAGGAAAGTGGAATTCCTAGTGTAGCGGTGAAATGCGTAGAGATTAGGAGGAACACCAGTGGCGAAGGCGACTTTCTGGACTGTAACTGACGCT…
Otu470	0.0250063	0	0	0	0.101715	0	0	0	0	0.0861772	d:Bacteria(1.00),p:Firmicutes(1.00),c:Clostridia(1.00),o:Clostridia(1.00),f:Gracilibacteraceae(1.00),g:Lutispora(1.00),s:uncultured_bacterium(1.00)	CCAGCCTACGGGGCGCTGCAGTGGGGAATATTGCACAATGGGGGAAACCCTGATGCAGCAACGCCGCGTGGAGGATGAAGGTCTTCGGATTGTAAACTCCTTTGATCGGGGATGAAAAAAATGACAGTACCCGAAAAACAAGCCACGGCTAACTACGTGCCAGCAGCCGCGGTAATACGTAGGTGGCAAGCGTTGTCCGGAATTATTGGGCGTAAAGGGCGCGTAGGCGGTCCCTTAAGTCAGATGTGAAATCCCGAGGCTCAACTTCGGGCGTGCATTTGAAACTGGGGGACTAGAGTGCAGGAGAGGTAAGTGGAATTCCTAGTGTAGCGGTGAAATGCGTAGATATTAGGAGGAACACCAGTGGCGAAGGCGACTTACTGGACTGTAACTGACGCT…
Otu1260	0	0	0	0	0.0290613	0	0	0	0	0	d:Bacteria(1.00),p:Firmicutes(1.00),c:Clostridia(0.99),o:Clostridia(0.99),f:Gracilibacteraceae(0.99),g:Lutispora(0.98),s:uncultured_bacterium(1.00)	CCAGCCTACGGGGCGCAGCAGTGGGGAATATTGCGCAATGGGGGAAACCCTGACGCAGCAACGCCGCGTGGAGGAAGAAGGCCTTCGGGTTGTAAACTCCTGTCATTTGGGAAGAAAAAAATGACTGTACCAAATGAGGAAGCCACGGCTAACTACGTGCCAGCAGCCGCGGTAATACGTAGGTGGCAAGCGTTGTCCGGAATTATTGGGCGTAAAGGGCGCGTAGGCGGCCCGTTAAGTCAGATGTGAAAACCCCGGGCTCAACTTGGGGCATGCATTTGAAACTGATGGGCTTGAGTGCAGGAGAGGTAAGTGGAATTCCTAGTGTAGCAGTGAAATGCGTAGATATTAGGAGGAGCACCAGTGGCGAAGGCGACTTACTGGACTGTAACTGACGCT…
Otu88	0.0250063	0	0	0	0.261552	0	0	0	0	1.10307	d:Bacteria(1.00),p:Firmicutes(1.00),c:Clostridia(1.00),o:Clostridia_UCG-014(1.00),f:Clostridia_UCG-014(1.00),g:Clostridia_UCG-014(1.00),s:uncultured_bacterium(1.00)	CCAGCCTATGGGTCGCAGCAGTCGGGAATATTGGACAATGGACGAAAGTCTGATCCAGTGACGCCGCGTGAAGGAAGAAGGTCTTCGGATTGTAAACTTATTTTGTCAGGGAAGAAAAAAATGACGGTACCTGAAGAAAAAGCACCGGCCAACTACGTGCCAGCAGCCGCGGTAATACGTAGAGTGCAAGCGTTATCCGGATTTACTGGGTGTAAAGGGCGAGTAGACGGTTATTTAAGTCAGCTGTGAAAACTTGGGGCTCAACCCCAAGACTGCAACTGAAACTAAATTACTAGAGTGTAGGAGAGGAAAATGGAATTCCTAGTGTAGCGGTGAAATGCGTAGATATTAGGAGGAACACCAGTGGCGAAGGCGATTTTCTGGACTATAACTGACGTT…
Otu768	0	0	0	0	0	0	0	0	0	0.0689417	d:Bacteria(1.00),p:Firmicutes(0.98),c:Clostridia(0.98),o:Clostridia_UCG-014(0.85),f:Clostridia_UCG-014(0.85),g:Clostridia_UCG-014(0.85),s:uncultured_bacterium(0.98)	CCAGCCTACGGGGGGCACCAGTCGGGAATATTGGACAATGGAGGGAACTCTGATCCAGTGACGCCGCGTGAAGGAAGAAGGTCTTCGGATTGTAAACTTATTTCGGCAGGGAAGAAAAAAATGACAGTACCTGAGAAAGAAGCCCCGGCAAACTACGTGCCAGCGGCCGCGGTAATACGTAGGGGGCAAGCGTTATCCGGATTTATTGGGTGTAAGGGCGCGTAGACGGAACTACAAGTCAGTTGTGAAATCCTAAGGCTCAACCTTAGAACTGCAACTGAAACTGTAGTCCTTGAGTGCAGGAGAGGAAAGTGGAATTCCTAGTGTAGAGGTAAAATTCGTAGATATTAGGAGGAACATCAGTGGCGAAGGCGACCTTCTGGACTGTAACTGACGTTG…
Otu935	0	0	0	0	0	0	0	0	0	0.103413	d:Bacteria(1.00),p:Firmicutes(1.00),c:Clostridia(1.00),o:Clostridia_UCG-014(1.00),f:Clostridia_UCG-014(1.00),g:Clostridia_UCG-014(1.00),s:uncultured_bacterium(1.00)	CTAGCCTACGGGGGGTAGCAGTTGGGAATATTGGACAATGGACGAAAGTCTGATCCAGTGACGCCGCGTGAAGGAAGAAGGTCTTCGGATTGTAAACTTATTTTGTCAGGGAAGAATAAAATGACAGTACCTGAAGAAGAAGGACCGGCAAACTACGTGCCAGCAGCCGCGGTAATACGTAGGGTCCAAGCGTTATCCGGATTTACTGGGTGTAAAGGGCGAGTAGACGGCGTTACAAGTCAGATGTGAAAACTTGGGGCTCAACCCCAAGACTGCATCTGAAACTGTAATGCTAGAGTACAGGAGAGGTAAGTGGAATTCCTAGTGTAGCGGTGAAATGCGTAGATATTAGGAGGAACACCAGTGGCGAAGGCGACTTACTGGACTGTAACTGACGTT…
Otu477	0	0	0	0	0.0290613	0	0	0	0	0.172354	d:Bacteria(1.00),p:Firmicutes(1.00),c:Clostridia(1.00),o:Clostridia_vadinBB60_group(1.00),f:Clostridia_vadinBB60_group(1.00),g:Clostridia_vadinBB60_group(1.00),s:uncultured_bacterium(1.00)	CCAGCCTATGGGGGGCAGCAGTGGGGAATATTGGGCAATGGGCGAAAGCCTGACCCAGCAACGCCGCGTGAGTGAAGAAGGTCTTCGGATTGTAAAACTCTGTCTCAAGGGACGAAAAAAATGACGGTACCTTGAGAGGAAGCCCCGGCTAACTACGTGCCAGCAGCCGCGGTAATACGTAGGGGGCGAGCGTTGTCCGGAATTACTGGGCGTAAAGGGCGTGTAGGCGGCCTTTTAAGTCGCATGTGAAATCCACGGGCTCAACTTGTGGTGTGCATGCGAAACTGGTAGGCTTGGGTGCAGGAGAGGGGAGCGGAATTCCCGGTGTAGCGGTGAAATGCGTAGATATCGGGAGGAACACCAGTGGCGAAGGCGGCTCTCTGGACTGTAACTGACGCT…
Otu636	0	0	0	0	0.0581226	0	0	0	0	0.0172354	d:Bacteria(1.00),p:Firmicutes(1.00),c:Clostridia(1.00),o:Clostridiales(1.00),f:Caloramatoraceae(1.00),g:Fonticella(1.00),s:uncultured_Firmicutes(0.42)	CCAGCCTATGGGTTGCAGCAGTGGGGAATATTGCACAATGGGGGAAACCCTGATGCGGCAACGCCGCGTGAGTGACGAAGGCCTTCGGGTTGTAAAACTCTGTCTTAGCTGACGATAATGACGGTAAGCTAGGAGGAAGCCACGGCTAACTACGTGCCAGCAGCCGCGGTAATACGTAGGTGGCGAGCGTTGTCTGGAATTACTGGGCGTAAAGGGAGCGTAGGTGGTTTTTTAAGTGGGATGTGAAATCCCCGGGCTTAACCCGGGAATTGCATTCCATACTGGAAGACTAGAGTGCAGGAGAGGAAAGTGGAATTCCAAGTGTAGCGGTGAAATGCGTAGAGATTTGGAGGAACACCAGTGGCGAAGGCGACTTTCTGGACTGTAACTGACACTGAG…
Otu124	0.0125031	0	0	0	0.043592	0	0	0	0	0.0689417	d:Bacteria(1.00),p:Firmicutes(1.00),c:Clostridia(1.00),o:Clostridiales(1.00),f:Clostridiaceae(1.00),g:Clostridium_sensu_stricto_13(1.00),s:uncultured_bacterium(0.91)	CCAGCCTACGGGTGGCAGCAGTGGGGAATATTGCGCAATGGGGGAAACCCTGACGCAGCAACGCCGCGTGAATGATGAAGGCCTTCGGGTTGTAAAGTTCTGTCTTCTGGGACGATAATGACGGTACCAGAGGAGGAAGCCACGGCTAACTACGTGCCAGCAGCCGCGGTAATACGTAGGTGGCAAGCGTTGTCCGGATTTACTGGGCGTAAAGGATGCGTAGGCGGACATTTAAGTCAGATGTGAAATACCCGAGCTTAACTTGGGTGCTGCATTTGAAACTGGGTGTCTAGAGTGCAGGAGAGGTAAGTGGAATTCCTAGTGTAGCGGTGAAATGCGTAGAGATTAGGAAGAACACCAGTGGCGAAGGCGACTTACTGGACTGTAACTGACGCTGAG…
Otu639	0	0	0	0	0.0290613	0	0	0	0	0	d:Bacteria(1.00),p:Firmicutes(1.00),c:Clostridia(1.00),o:Clostridiales(1.00),f:Clostridiaceae(1.00),g:Clostridium_sensu_stricto_3(0.93),s:Clostridium_intestinale(0.41)	CCAGCCTATGGGTTGCTGCAGTGGGGAATATTGCACAATGGGGGAAACCCTGATGCAGCAACGCCGCGTGAGTGATGAAGGCCTTCGGGTTGTAAAGCTCTGTCTTCAGGGACGATAATGACGGTACCTGAGGAGGAAGCCACGGCTAACTACGTGCCAGCAGCCGCGGTAATACGTAGGTGGCAAGCGTTGTCCGGATTTACTGGGCGTAAAGGGAGCGTAGGCGGATACTTAAGTGGGATGTGAAATACCTGGGCTTAACTTGGGTGCTGCATTCCAAACTGGGTGTCTGGAGTGTTGGAGAGGAAAGTGGGATTCCTAGTGTAGCGGTGAAATGCGTAGAGATTAGGAAGAACACCAGTGGCGAAGGCGACTTTCTGGACAATAACTGACGCTGAG…
Otu956	0	0	0	0	0.0145307	0	0	0	0	0.0172354	d:Bacteria(1.00),p:Firmicutes(1.00),c:Clostridia(1.00),o:Clostridiales(1.00),f:Oxobacteraceae(0.99),g:Oxobacter(0.99),s:uncultured_bacterium(0.95)	CCAGCCTATGGGGTGCAGCAGTGGGGAATATTGCGCAATGGGGGAAACCCTGACGCAGCAACGCCGCGTGAGCGATGAAGGCCTTCGGGTCGTAAAGCTCTGTCTTTAGGGACGATAATGACGGTACCTAAGGAGGAAGCCACGGCTAACTACGTGCCAGCAGCCGCGGTAATACGTAGGTGGCGAGCGTTGTCCGGAATTACTGGGCGTAAAGGATGCGTAGGCGGAATCTTAAGTCAGATGTGAAATCCCCGAGCTTAACTTGGGAATGGCATTTGAAACTGGGGTTCTAGAGTGCAGGAGAGGAAAGCGGAATTCCTAGTGTAGCGGTGAAATGCGTAGATATTAGGAAGAACACCAGTGGCGAAGGCGGCTTTCTGGACTGTAACTGACGCTGAG…
Otu453	0.0250063	0	0	0	0.0290613	0	0	0	0	0.0517063	d:Bacteria(1.00),p:Firmicutes(1.00),c:Clostridia(1.00),o:Eubacteriales(1.00),f:Alkalibacteraceae(1.00),g:Alkalibacter(1.00),s:uncultured_bacterium(0.23)	CCAGCCTATGGGGGGCACCAGTGGGGAATATTGCGCAATGGGGGCAACCCTGACGCAGCAACGCCGCGTGAATGATGAAGGTCTTCGGATCGTAAAGTTCTGTCGAAGGGGAAGAAGAAATGACGGTACCCTTAGAGGAAGCCCCGGCTAACTACGTGCCAGCAGCCGCGGTAATACGTAGGGGGCAAGCGTTGTCCGGATTTACTGGGCGTAAAGGGCGTGTAGGCGGTTTTTTAAGTCAGGTGTGAAAGTTCGGGGCTTAACCCCGGAATTGCATTTGAAACTGGAGAACTTGAGTACTGGAGAGGTAAGTGGAATTCCTAGTGTAGCGGTGAAATGCGTAGATATTAGGAGGAACACCAGTGGCGAAGGCGACTTACTGGACAGATACTGACGCTG…
Otu818	0.0250063	0	0	0	0	0	0	0	0	0	d:Bacteria(1.00),p:Firmicutes(0.99),c:Clostridia(0.96),o:Eubacteriales(0.84),f:Alkalibacteraceae(0.82),g:Alkalibacter(0.82),s:uncultured_bacterium(0.78)	CCAGCCTATGGGGGGCAGCAGTGGGGAATATTGCGCAATGGGGGAAACCCTGACGCAGCAACGCCGCGTGAACGATGAAGGTTTTCGGATCGTAAAGTTCTGTCAGAGGGGAAGAATAATGACGGTACCCTCAGAGGAAGCCCCGGCTAACTACGTGCCAACAGCCGCGGTAATACGTAGGGGGCAAGCGTTGTCCGGAATTACTGGGCGTAAAGGGCGTGTAGGCGGTTTTTTAAGTCAGGCGTTAAAATTCGGGGCTCAACCCCGGAATGCGTTTGAAACTGGAGAACTTGAGTACTGGAGAGGTAAGTGGAATACCTAGTGTAGCGGTGAAATGCGTAGAGATTAGGAGGAACACCAGTGGCGAAGGCGGCTTACTGGCCAGATACTGACGCTGAG…
Otu461	0	0	0	0	0.043592	0	0	0	0	0.103413	d:Bacteria(1.00),p:Firmicutes(1.00),c:Clostridia(1.00),o:Eubacteriales(1.00),f:Alkalibacteraceae(1.00),g:Alkalibacter(1.00),s:uncultured_bacterium(1.00)	CCAGCCTATGGGGGGCTGCAGTGGGAATATTGCGCAATGGGGGAAACCCTGACGCAGCAACGCCGCGTGAATGATGAAGGCCTTCGGGTCGTAAAATTCTGTCAAAGGGGACGAAAAAAATGACGGTACCCTTAGAGGAAGCCCCGGCTAACTACGTGCCAGCAGCCGCGGTAATACGTAGGGGGCAAGCGTTGTCCGGAATTACTGGGCGTAAAGGGCGTGTAGGCGGTTTTTTAAGTCAGATGTGAAAGTTCGGGGCTCAACCCCGGAATTGCATTTGAAACTGGGAGACTTGAGTACTGGAGAGGTAAGTGGAATTCCTAGTGTAGCGGTGAAATGCGTAGATATTAGGAGGAACACCAGTGGCGAAGGCGACTTACTGGACAGATACTGACGCTG…
Otu1376	0	0	0	0	0.0145307	0	0	0	0	0.0172354	d:Bacteria(1.00),p:Firmicutes(0.91),c:Clostridia(0.90),o:Eubacteriales(0.87),f:Eubacteriaceae(0.87),g:Acetobacterium(0.86),s:Acetobacterium_sp.(0.10)	CCAGCCTATGGGTTGCAGCAGTGGGGAATTTTGGACAATGGGCGAAAGCCTGATCCAGCCATGCCGCGTGCAGGATGAAGGCCTTCGGGTTGTAAAATTCTTTCACCGGGGACGATAATGACGGTACCCGGAGAAGAAGCCCCGGCTAACTTCGTGCCAGCAGCCGCGGTAATACGTAGGGGACAAGCGTTGTCCGGATTTACTGGGCGTAAAGGGCACGCAGGCGGTTTTTTAAGTCAGATGTGAAAGGTACCGGCTCAACCGGTGACATGCATTTGAAACTGAAAGACTTGAGTATTGGAGAGGCAAGTGGAATTCCTAGTGTAGCGGTGAAATGCGTAGATATTAGGAGGAACACCGGTGGCGAAGGCGGCTTGCTGGACAAATACTGACGCTGAG…
Otu13	0.812703	0.0297885	0	0	5.87039	0	0	0.0772917	0	9.44502	d:Bacteria(1.00),p:Firmicutes(1.00),c:Clostridia(1.00),o:Eubacteriales(1.00),f:Eubacteriaceae(1.00),g:Acetobacterium(1.00),s:uncultured_bacterium(0.97)	CCAGCCTATGGGGGGCAGCAGTGGGGAATATTGCGCAATGGGGGCAACCCTGACGCAGCAATACCGCGTGAGTGAAGAAGGTTTTCGGATCGTAAAGCTCTGTTATTGGGGAAGAAAAAAAGACGGTACCCAAGAAGAAAGTCCCGGCTAACTACGTGCCAGCAGCCGCGGTAATACGTAGGGGACAAGCGTTGTCCGGATTTACTGGGCGTAAAGGGCACGCAGGCGGTTTTTTAAGTCAGATGTGAAAGGTACCGGCTCAACCGGTGACATGCATTTGAAACTGAAAGACTTGAGTATTGGAGAGGCAAGTGGAATTCCTAGTGTAGCGGTGAAATGCGTAGATATTAGGAGGAACACCGGTGGCGAAGGCGGCTTGCTGGACAAATACTGACGCTG…
Otu516	0.0500125	0	0	0	0	0	0	0	0	0	d:Bacteria(1.00),p:Firmicutes(1.00),c:Clostridia(1.00),o:Lachnospirales(1.00),f:Defluviitaleaceae(1.00),g:Defluviitaleaceae_UCG-011(1.00),s:Clostridia_bacterium(0.56)	CCAGCCTATGGGTGGCAGCAGTGGGGGATATTGCACAATGGGCGAAAGCCTGATGCAGCAACGCCGCGTGAAGGAAGACGGTTTTCGGATTGTAAACTTCTATCAGCAGGGAAGAAAAAAGACGGTACCTGACTAAGAAGCCCCGGCTAACTACGTGCCAGCAGCCGCGGTAATACGTAGGGGGCAAGCGTTATCCGGAATTACTGGGTGTAAGGGTACGTAGGCGGCCCATTAAGTCAGATGTGAAAGCCCGGAGCTCAACTCCGGGATTGCATTTGAAACTGGTGGGCTAGAGTACAGGAGAGGAAAGTGGAATTCCTAGTGTAGCGGTGAAATGCGTAGATATTAGGAAGAACACCAGTGGCGAAGGCGGCTTTCTGGACTGTAACTGACGCTGAG…
Otu771	0	0	0	0	0.0145307	0	0	0	0	0.0172354	d:Bacteria(1.00),p:Firmicutes(1.00),c:Clostridia(1.00),o:Lachnospirales(1.00),f:Defluviitaleaceae(0.93),g:Defluviitaleaceae_UCG-011(0.93),s:uncultured_bacterium(0.94)	CCAGCCTATGGGTGGCAGCAGTAGGGAATATTGCACAAAGGGGGAAACCCTGATGCAGCAATGCCGCGTGAAGGATGAAGGTTTTCGGATTGTAAACTTCTATCGATGGGGAAGAAAAAAATGACGGTACCCAGGTAAGAAGCCCCGGCTAACTATGTGCCAGCAGCCGCGGTAATACATAGGGGGCAAGCGTTATCCGGATTTACTGGGTGTAAAGGGTGCGTAGGCGGTTAGGAAAGTCAGATGTGAAAACCCATGGCTCAACCATGGGAATGCATTTGAAACTTCTTGACTAGAGTACAGGAGAGGTAAGTGGAATTTCTAGTGTAGCGGTAAAATGCGTAGATATTAGGAGGAACACCAGTGGCGAAGGCGACTTACTGGACTGAAACTGACGCT…
Otu280	0	0	0.086881	0	0.043592	0	0	0	0	0	d:Bacteria(1.00),p:Firmicutes(1.00),c:Clostridia(1.00),o:Lachnospirales(1.00),f:Lachnospiraceae(1.00),g:Herbinix(0.72),s:uncultured_bacterium(0.85)	CCAGCCTATGGGGGGCTGCAGTGGGGAATATTGCACAATGGGCGAAAGCCTGATGCAGCGACGCCGCGTGAGTGAAGAAGTATTTCGGTATGTAAAGCTCTATCAGCAGGGAAGAAAATGACGGTACCTGACTAAGAAGCCCCGGCTAACTACGTGCCAGCAGCCGCGGTAATACGTAGGGGGCAAGCGTTATCCGGATTTACTGGGTGTAAAGGGAGCGTAGGTGGTTTGGTAAGTCAGATGTGAAAGCCCGGGGCTCAACCCCGGGATTGCATTTGAAACTATCAGACTAGAGTGCAGGAGAGGTAAGTGGAATTCCTAGTGTAGCGGTGAAATGCGTAGATATTAGGAGGAACACCAGTGGCGAAGGCGGCTTACTGGACTGTAACTGACACTGAG…
Otu1264	0	0	0	0	0.0145307	0	0	0	0	0.0344709	d:Bacteria(1.00),p:Firmicutes(1.00),c:Clostridia(1.00),o:Monoglobales(0.88),f:Monoglobaceae(0.88),g:Monoglobus(0.88),s:uncultured_bacterium(0.34)	CCAGCCTACGGGTTGCAGCAGTGGGGAATATTGCGCAATGGGGGAAACCCTGACGCAGCAACGCCGCGTGAAGGATGAAGGTCTTCGGATTGTAAACTTTTGTCTTTAGGGACGATAATGACGGTACCTAAGGAGGAAGCCACGGCTAACTACGTGCCAGCAGCCGCGGTAATACGTAGGTGGCAAGCGTTGTCCGGATTTACTGGGTGTAAAGGGCGTGTAGACGGGTAGGAAAGTCAGATGTGAAATACCGCAGCTTAACTGCGGGGCTGCATTTGAAACTTCTTATCTTGAGTGTGGGAGAGGAAAGCGGAATTCCTAGTGTAGCGGTGAAATGCGTAGATATTAGGAGGAACACCAGTGGCGAAGGCGGCTTTCTGGACCATAACTGACGTTGAG…
Otu210	0.0250063	0	0	0	0.232491	0	0	0	0	0.275767	d:Bacteria(1.00),p:Firmicutes(1.00),c:Clostridia(1.00),o:Monoglobales(0.99),f:Monoglobaceae(0.99),g:Monoglobus(0.99),s:uncultured_bacterium(0.96)	CCAGCCTACGGGAGGCTGCAGTGGGGAATATTGCGCAATGGGGGAAACCCTGACGCAGCAACGCCGCGTGAAGGAAGAAGGCCTTCGGGTTGTAAACTTTTGTCTTTAGGGAAGAAAAAAATGACGGTACCTAAGGAGGAAGCCACGGCTAACTACGTGCCAGCAGCCGCGGTAATACGTAGGTGGCAAGCGTTATCCGGATTTACTGGGTGTAAAGGGAGCGTAGGCGGGACTTTAAGTCAGATGTGAAATGCTGGGGCTCAACCCCAGAGCTGCATTTGAAACTGGAGTTCTTGAGTGTCGGAGAGGTAAGTGGAATTCCTAGTGTAGCGGTGAAATGCGTAGATATTAGGAGGAACACCAGTGGCGAAGGCGACTTACTGGACGATAACTGACGCT…
Otu1075	0.0250063	0	0	0	0	0	0	0	0	0.0172354	d:Bacteria(1.00),p:Firmicutes(1.00),c:Clostridia(1.00),o:Oscillospirales(0.97),f:Ruminococcaceae(0.61),g:uncultured(0.18),s:uncultured_bacterium(0.79)	CCAGCCTACGGGGGCAGCAGTGGGGGATATTGCACAATGGAGGAAACTCTGATGCAGCGATGCCGCGTGAGGGAAGAAGGTCTTCGGATTGTAAACCTCTGTCTTTGGGGACGAATAATGACGGTACCCAAGGAGGAAGCTCCGGCTAACTACGTGCCAGCAGCCGCGGTAATACGTAGGGAGCAAGCGTTGTCCGGAATTATTGGGTGTAAAGGGTGCGCAGGCGGGAATACAAGTCGAATGTGAAATCTACCGGCTCAACTGGTAGACTGCGTTCGAAACTGTATTTCTTGAGTGAGGTAGAGGCAAGCGGAATTCCCAGTGTAGCGGTGAAATGCGTAGATATTGGGAGGAACACCAGTGGCGAAGGCGGCTTGATGGGCCTTAACTGACGCTGAG…
Otu207	0.0500125	0	0	0	0.087184	0	0	0	0	0.103413	d:Bacteria(1.00),p:Firmicutes(1.00),c:Clostridia(1.00),o:Oscillospirales(1.00),f:[Eubacterium]_coprostanoligenes_group(0.84),g:[Eubacterium]_coprostanoligenes_group(0.84),s:uncultured_bacterium(0.85)	CCAGCCTACGGGTTGCAGCAGTGGGGGATATTGCACAATGGAGGAAACTCTGATGCAGCAACGCCGCGTGAGGGAAGAAGGTTTTCGGATTGTAAACCTCTGTCTTCGGTGAAGAAAAAAATGACGGTAACCGAGGAGGAAGCCACGGCTAACTACGTGCCAGCAGCCGCGGTAATACGTAGGTGGCAAGCGTTGTCCGGAATTACTGGGTGTAAAGGGTGCGCAGGCGGGTATTCAAGTCAGCTGTGAAAACTATGGGCTCAACCCATAGACTGCAGTTGAAACTGTATATCTTGAGTGAAGTAGAGGTAAGCGGAATTCCGAGTGTAGCGGTGAAATGCGTAGATATTCGGAGGAACACCAGTGGCGAAGGCGGCTTACTGGGCTTTTACTGACGCT…
Otu1336	0	0	0	0	0.0145307	0	0	0	0	0.0861772	d:Bacteria(1.00),p:Firmicutes(1.00),c:Clostridia(1.00),o:Oscillospirales(1.00),f:[Eubacterium]_coprostanoligenes_group(1.00),g:[Eubacterium]_coprostanoligenes_group(1.00),s:uncultured_bacterium(0.94)	CCAGCCTATGGGTTGCAGCAGTGGGGGATATTGCACAATGGGCGAAAGCCTGATGCAGCAACGCCGCGTGAGGGAAGAAGGTTTTCGGATTGTAAACCTCTGTTTTCGGTGAAGAAAAAAATGACGGTAGCCGAAGAGGAAGCCACGGCTAACTACGTGCCAGCAGCCGCGGTAATACGTAGGTGGCAGGCGTTGTCCGGATTTACTGGGTGTAAAGGGTGCGCAGGCGGGACTGTAAGTTGGATGTGAAATGCCGGGGCTCAACCCCGGACCTGCATCCAAAACTACAGTTCTTGAGTGAAGTAGAGGTAGGCGGAATTCCGAGTGTAGCGGTGAAATGCGTAGATATTCGGAGGAACACCAGTGGCGAAGGCGGCCTACTGGGCTTTAACTGACGCT…
Otu120	0.0125031	0	0	0	0.116245	0	0	0	0	0.310238	d:Bacteria(1.00),p:Firmicutes(1.00),c:Clostridia(1.00),o:Oscillospirales(0.99),f:Hungateiclostridiaceae(0.99),g:Hungateiclostridium(0.15),s:uncultured_Firmicutes(0.13)	CCAGCCTACGGGGGGCAGCAGTGGGGAATATTGCGCAATGGAGGAAACTCTGACGCAGCAACGCCGCGTGAAGGATGAAGGTTTTCGGATTGTAAACTTCTTTGATTGGGGACGAAAAAAATGACGGTACCCAAAAAACAAGCCACGGCTAACTACGTGCCAGCAGCCGCGGTAATACGTAGGTGGCAAGCGTTGTCCGGAATTACTGGGTGTAAAGGGCGTGTAGACGGGGAAGTAAGTCAGATGTGAAATTCTTGAGCTCAACTCAAGCGCTGCATCTGAAACTACTACTCTTGAGTGATGGAGAGGAAAGCGGAATTCCTAGTGTAGCGGTGAAATGCGTAGATATTAGGAGGAACACCAGTGGCGAAGGCGGCTTTCTGGACATTAACTGACGTT…
Otu671	0.0500125	0.0148943	0	0	0	0	0	0	0	0	d:Bacteria(1.00),p:Firmicutes(1.00),c:Clostridia(1.00),o:Oscillospirales(0.94),f:Hungateiclostridiaceae(0.92),g:uncultured(0.32),s:uncultured_Clostridiaceae(0.19)	CCAGCCTACGGGTTGCAGCAGTGGGGAATATTGCACAATGGGGGAAACCCTGATGCAGCAACGCCGCGTGAAGGAAGAAGGCTTTCGAGTTGTAAACTTCTTTGATCAGGGAAGAAAAAAATGACGGTACCTGAAGAACAAGCCACGGCTAACTACGTGCCAGCAGCCGCGGTAATACGTAGGTGGCAAGCGTTGTCCGGATTTACTGGGTGTAAAGGGCGTGTAGGCGGGCACGCAAGTCAGATGTGAAATACCTAGGCTTAACTTAGGATGTGCATCTGAAACTATGTGTCTTGAGTATCGGAGAGGAAAGTGGAATTCCTAGTGTAGCGGTGAAATGCGTAGAGATTAGGAGGAACACCAGTGGCGAAGGCGACTTTCTGGACGATTACTGACGCT…
Otu109	0.0125031	0	0	0	0.145307	0	0	0	0	0.0172354	d:Bacteria(1.00),p:Firmicutes(1.00),c:Clostridia(1.00),o:Oscillospirales(0.99),f:Hungateiclostridiaceae(0.99),g:Anaerobacterium(0.18),s:uncultured_Bacteroides(0.09)	CCAGCCTACGGGACGCTGCAGTGGGGAATATTGCGCAATGGGGGAAACCCTGACGCAGCAACGCCGCGTGAAGGATGAAGGTTTTCGGATCGTAAACTTCTTTAGTCGGGGACGAAAAAAATGACGGTACCCGAAGAATAAGCCACGGCTAACTACGTGCCAGCAGCCGCGGTAATACGTAGGTGGCAAGCGTTGTCCGGAATTACTGGGTGTAAAGGGCGTGTAGGCGGGAAGATAAGTCAGATGTGAAATTCCAGGGCTCAACTCTGGCGCTGCATCTGAAACTATCTTTCTTGAGTGATGGAGAGGAAAGTGGAATTCCTAGTGTAGCGGTGAAATGCGTAGATATTAGGAGGAACACCAGTGGCGAAGGCGACTTTCTGGACATTAACTGACGCT…
Otu978	0	0	0	0	0.0290613	0	0	0	0	0.0172354	d:Bacteria(1.00),p:Firmicutes(1.00),c:Clostridia(1.00),o:Oscillospirales(0.92),f:Hungateiclostridiaceae(0.92),g:Hungateiclostridium(0.06),s:uncultured_bacterium(0.78)	CCAGCCTATGGGAGGCAGCAGCGGGGAATATTGCGCAATGGGGGAAACCCTGACGCAGCAACGCCGCGTGAAGGATGAAGGTTCTCGGATCGTAAACTTCTTTGATCAGGGACGAAAAAAATGACGGTACCTGAAAAACAAGCCACGGCTAACTACGTGCCAGCAGCCGCGGTAATACGTAGGTGGCAAGCGTTATCCGGAATTACTGGGTGTAAAGGGCGTGTAGGCGGGACTGTAAGTCAGATGTGAAATTCTGGGGCTCAACCCCAGCGCTGCATCTGAAACTATAGTTCTTGAGTGCTGGAGAGGAAAGCGGAATTCCTAGTGTAGCGGTGAAATGCGTAGATATTAGGAGGAACACCAGTGGCGAAGGCGGCTTTCTGGGCAGTAACTGACGCT…
Otu1596	0	0	0	0	0	0	0	0	0	0.0861772	d:Bacteria(1.00),p:Firmicutes(1.00),c:Clostridia(1.00),o:Oscillospirales(1.00),f:Hungateiclostridiaceae(0.99),g:Hungateiclostridiaceae(0.12),s:uncultured_bacterium(0.73)	CCAGCCTACGGGGGGCAGCAGTGGGGAATATTGCGCAATGGGGGAAACCCTGACGCAGCAACGCCGCGTGAAGGATGAAGGCCTTCGGGTTGTAAACTTCTTTGATTGGGGACGAAAAAAATGACGGTACCCAAAAAACAAGCCACGGCTAACTACGTGCCAGCAGCCGCGGTAATACGTAGGTGGCAAGCGTTGTCCGGAATTACTGGGTGTAAAGGGCGTGTAGGCGGGACTGTAAGTCAGATGTGAAATTCCCAGGCTTAACTTGGGCGCTGCATCTGAAACTATAGTTCTTGAGTGCTGGAGAGGAAAGCGGAATTCCTAGTGTAGCGGTGAAATGCGTAGATATTAGGAGGAACACCAGTTGCGAAGGCGGCTTTCTGGACAGTAACTGACGCT…
Otu1587	0	0	0	0	0	0	0	0	0	0.0344709	d:Bacteria(1.00),p:Firmicutes(1.00),c:Clostridia(1.00),o:Oscillospirales(1.00),f:Hungateiclostridiaceae(1.00),g:HN-HF0106(0.70),s:metagenome(0.29)	CCAGCCTATGGGTCGCAGCAGTGGGGAATATTGCGCAATGGAGGAAACTCTGACGCAGCAACGCCGCGTGAAGGATGAAGGCTTTCGGGTTGTAAACTTCTTTGATCGAGGAAGAAAATGACGGTACCCGAAGAACAAGCCACGGCTAACTACGTGCCAGCAGCCGCGGTAATACGTAGGTGGCAAGCGTTGTCCGGAATTACTGGGTGTAAAGGGCGTGTAGGCGGGAAGACAAGTCAGATGTGAAATCCCAGGGCTTAACTCTGGAACCGCATCTAAAACTGTTTTTCTTGAGTACTGGAGAGGAAAGTGGAATTCCAAGTGTAGCGGTGAAATGCGTAGAGATTTGGAGGAACACCAGTGGCGAAGGCGGCTTTCTGGACAGTAACTGACGCTGAG…
Otu890	0	0	0	0	0	0	0	0	0	0.0689417	d:Bacteria(1.00),p:Firmicutes(1.00),c:Clostridia(1.00),o:Oscillospirales(0.99),f:Hungateiclostridiaceae(0.99),g:Ruminiclostridium(0.95),s:metagenome(0.70)	CCAGCCTACGGGAGGCTCCAGTGGGGAATATTGCGCAATGGGGGAAACCCTGACGCAGCAACGCCGCGTGAAGGATGAAGGCTTTCGGGTTGTAAACTTCTTTGACAGGGGACGAAGGAAGTGACGGTACCCTGAAAACAAGCCACGGCTAACTACGTGCCAGCAGCCGCGGTAATACGTAGGTGGCGAGCGTTGTCCGGAATTACTGGGTGTAAAGGGCGTGTAGGCGGGAATGTAAGTCAGATGTGAAATTCCGAGGCTCAACCTCGGCGCTGCATCTGAAACTGCGTTTCTTGAGTGTCGGAGAGGAAAGCGGAATTCCCAGTGTAGCGGTGAAATGCGTAGAGATTGGGAGGAACACCAGTGGCGAAGGCGGCTTTCTGGACGATAACTGACGCT…
Otu901	0	0	0	0	0	0	0	0	0	0.0344709	d:Bacteria(1.00),p:Firmicutes(1.00),c:Clostridia(1.00),o:Oscillospirales(1.00),f:Hungateiclostridiaceae(1.00),g:Ruminiclostridium(0.86),s:uncultured_bacterium(0.90)	CCAGCCTACGGGGGGCTGCAGTGGGGAATATTGCACAATGGAGGGAACTCTGATGCAGCAACGCCGCGTGAAGGATGAAGGTTTTCGGATTGTAAACTTCTTTGATTGGGGACGAAAGCAATGACGGTACCCAAGGAACAAGCCACGGCTAACTACGTGCCAGCAGCCGCGGTAATACGTAGGTGGCGAGCGTTGTCCGGAATTACTGGGTGTAAAGGGCGTGTAGGCGGGACGATAAGTCAGATGTGAAATTCCAGTGCTTAACACTGGAGCTGCATCTGAAACTAAAGTTCTTGAGTGCTGGAGAGGGAAGCGGAATTCCTAGTGTAGCGGTGAAATGCGTAGATATTAGGAGGAACACCAGTGGCGAAGGCGGCTTTCTGGACAGTAACTGACGCT…
Otu132	0.0375094	0	0	0	0.116245	0	0	0	0	0.293002	d:Bacteria(1.00),p:Firmicutes(1.00),c:Clostridia(1.00),o:Oscillospirales(1.00),f:Hungateiclostridiaceae(1.00),g:uncultured(0.90),s:uncultured_Saccharofermentans(0.10)	CCAGCCTATGGGGGGCACCAGTGGGGAATATTGGGCAATGGGCGAAAGCCTGACCCAGCAACGCCGCGTGAAGGAAGAAGGCCTTCGGGTTGTAAACTTCTTTGATCAGGGACGAAAAAAATGACGGTACCTGAAAAACAAGCCACGGCTAACTACGTGCCAGCAGCCGCGGTAATACGTAGGTGGCAAGCGTTATCCGGATTTACTGGGTGTAAAGGGCGTGTAGGCGGTTTTGTAAGTCGGATGTGAAATTCCCAAGCTTAACTTGGGCGCTGCATCCGAAACTACAGAACTTGAGTACTGGAGAGGATAGTGGAATTCCTAGTGTAGCGGTAAAATGCGTAGATATTAGGAGGAACATCAGTGGCGAAGGCGACTATCTGGACAGTAACTGACGCT…
Otu1576	0	0	0	0	0.0290613	0	0	0	0	0.0344709	d:Bacteria(1.00),p:Firmicutes(1.00),c:Clostridia(1.00),o:Oscillospirales(1.00),f:Hungateiclostridiaceae(1.00),g:uncultured(0.87),s:uncultured_Clostridium(0.66)	CCAGCCTACGGGTGGCAGCAGTGGGGAATATTGCGCAATGGGGGAAACCCTGACGCAGCAACGCCGCGTGAAGGATGAAGGTTTTCGGATTGTAAACTTCTTTAGTCGGGGACGAATAAATGACGGTACCCGAAGAATAAGCCACGGCTAACTACGTGCCAGCAGCCGCGGTAATACGTAGGTGGCAAGCGTTGTCCGGAATTACTGGGTGTAAAGGGCGTGTAGGCGGGAATGCAAGTCAGATGTGAAATTCCGAGGCTTAACCTCGGCGCTGCATCTGAAACTGTGTTTCTTGAGTGATGGAGAGGAAAGCGGAATTCCTAGTGTAGCGGTGAAATGCGTAGATATTAGGAGGAACACCAGTGGCGAAGGCGGCTTTCTGGACATTAACTGACGCTG…
Otu480	0.0125031	0	0	0	0.0726533	0	0	0.0154583	0	0.361944	d:Bacteria(1.00),p:Firmicutes(1.00),c:Clostridia(1.00),o:Oscillospirales(1.00),f:Hungateiclostridiaceae(1.00),g:uncultured(1.00),s:uncultured_bacterium(1.00)	CCAGCCTATGGGGGGCTGCAGTGGGGAATATTGCGCAATGGGGGAAACCCTGACGCAGCAACGCCGCGTGAAGGATGAAGGTTTTCGGATTGTAAACTTCTTTGATGGGGGACGAATAAATGACGGTACCCCAAAAACAAGCCACGGCTAACTACGTGCCAGCAGCCGCGGTAATACGTAGGTGGCGAGCGTTGTCCGGAATTACTGGGTGTAAAGGGCGTGTAGGCGGGATTGTAAGTCAGATGTGAAATTCCAGAGCTTAACTCTGGCGCTGCATCTGAAACTGCGATTCTTGAGTGCTGGAGAGGATAGTGGAATTCCTAGTGTAGCGGTGAAATGCGTAGATATTAGGAGGAACACCAGTGGCGAAGGCGGCTATCTGGACAGTAACTGACGCTG…
Otu408	0.0125031	0	0	0	0	0	0	0	0	0.551534	d:Bacteria(1.00),p:Firmicutes(1.00),c:Clostridia(1.00),o:Oscillospirales(1.00),f:Hungateiclostridiaceae(1.00),g:uncultured(0.87),s:uncultured_bacterium(0.98)	CCAGCCTACGGGGTGCAGCAGTGGGGAATATTGCGCAATGGGGGAAACCCTGACGCAGCAACGCCGCGTGAAGGATGAAGGTTTTCGGATTGTAAACTTCTTTGATCAGGGACGAAAAAAATGACGGTACCTGAAAAACAAGCCACGGCTAACTACGTGCCAGCAGCCGCGGTAATACGTAGGTGGCGAGCGTTGTCCGGAATTACTGGGTGTAAAGGGCGTGTAGGCGGGATTTTAAGTCAGATGTGAAATTCTGAGGCTCAACCTCAGAGCTGCATCTGAAACTGAGATTCTTGAGTGCTGGAGAGGATAGTGGAATTCCTAGTGTAGCGGTGAAATGCGTAGATATTAGGAGGAACACCAGTGGCGAAGGCGGCTATCTGGACAGTAACTGACGCT…
Otu150	0	0	0	0	0.0726533	0	0	0	0	0.0344709	d:Bacteria(1.00),p:Firmicutes(1.00),c:Clostridia(1.00),o:Oscillospirales(0.99),f:Hungateiclostridiaceae(0.99),g:uncultured(0.70),s:uncultured_bacterium(0.89)	CCAGCCTATGGGGGGCTCCAGTGGGGAATATTGCGCAATGGGGGAAACCCTGACGCAGCAACGCCGCGTGAAGGATGAAGGCCTTCGGGTTGTAAACTTCTTTGATTGGGGAAGAATAATGACGGTACCCAAAAAACAAGCCACGGCTAACTACGTGCCAGCAGCCGCGGTAATACGTAGGTGGCGAGCGTTGTCCGGAATTACTGGGTGTAAAGGGCGTGTAGGCGGGAATGTAAGTCAGATGTGAAATTCCGAAGCTCAACTTCGGACCTGCATCTGAAACTATGTTTCTTGAGTGATGGAGAGGAAAGCGGAATTCCTAGTGTAGCGGTGAAATGCGTAGATATTAGGAGGAACACCAGTGGCGAAGGCGGCTTTCTGGACATTAACTGACGCTGA…
Otu363	0	0	0	0	0.0290613	0	0	0	0	0	d:Bacteria(1.00),p:Firmicutes(1.00),c:Clostridia(1.00),o:Oscillospirales(1.00),f:Hungateiclostridiaceae(1.00),g:HN-HF0106(0.02),s:uncultured_bacterium(0.86)	CCAGCCTATGGGGCGCTGCAGTGGGGAATATTGCACAATGGGGGAAACCCTGATGCAGCAACGCCGCGTGAAGGATGAAGGTATTCGTATTGTAAACTTCTTTGATTGGGGACGAAAAAAATGACGGTACCCAAAAAACAAGCCACGGCTAACTACGTGCCAGCAGCCGCGGTAATACGTAGGTGGCGAGCGTTGTCCGGAATTACTGGGTGTAAAGGGCGTGTAGGCGGGTTTGAAAGTCAGATGTGAAAGCCCATGGCTTAACCATGGAACTGCAACTGAAACTTCAAATCTTGAGTACTGGAGAGGAAAGCGGAATTCCTAGTGTAGCGGTGAAATGCGTAGATATTAGGAGGAACACCAGTGGCGAAGGCGGCTTTCTGGACAGAAACTGACGCT…
Otu1618	0	0	0	0	0	0	0	0	0	0.0517063	d:Bacteria(1.00),p:Firmicutes(1.00),c:Clostridia(1.00),o:Oscillospirales(0.99),f:Hungateiclostridiaceae(0.98),g:Pseudoclostridium(0.06),s:uncultured_bacterium(0.84)	CCAGCCTACGGGGGGCACCAGTGGGGAATATTGCGCAATGGGGGAAACCCTGACGCAGCAACGCCGCGTGAAGGATGAAGGTTTTCGGATTGTAAACTTCTTTGATGAGGGACGAAACAAATGACGGTACCTCAAAAACAAGCCACGGCTAACTACGTGCCAGCAGCCGCGGTAATACGTAGGTGGCGAGCGTTGTCCGGATTTACTGGGTGTAAAGGGCGTGTAGGCGGGGATGCAAGTCAGATGTGAAATTCTGTGGCTCAACCACAGAGCTGCATCTGAAACTGTGTTTCTTGAGTGATGGAGAGGAAAGCGGTATTCCTAGTGTAGCGGTGAAATGCGTAGATATTAGGAGGAACACCAGTGGCGAAGGCGGCTTTCTGGACATTAACTGACGCT…
Otu775	0	0	0	0	0	0	0	0	0	0.0689417	d:Bacteria(1.00),p:Firmicutes(1.00),c:Clostridia(1.00),o:Oscillospirales(0.99),f:Hungateiclostridiaceae(0.99),g:uncultured(0.56),s:uncultured_bacterium(0.81)	CCAGCCTATGGGTGGCAGCAGTGGGGAATATTGCGCAATGGGGGAAACCCTGACGCAGCAACGCCGCGTGAAGGATGAAGGCTTTCGGGTTGCAAACTTCTTTGATTAGGGACGAATAATGACGGTACCTAAAAAACAAGCCACGGCTAACTACGTGCCAGCAGCCGCGGTAATACGTAGGTGGCAAGCGTTGTCCGGAATTACTGGGTGTAAAGGGCGTGTAGGCGGGAAATTAAGTCAGATGTGAAATTCTTGGGCTCAACCCAAGCGCTGCATCTGAAACTAATTTTCTTGAGTGCTGGAGAGGAAAGCGGAATTCCTAGTGTAGCGGTGAAATGCGTAGATATTAGGAGGAACACCAGTGGCGAAGGCGGCTTTCTGGACAGTAACTGACGCTGA…
Otu960	0	0	0	0	0	0	0	0.0154583	0	0.0344709	d:Bacteria(1.00),p:Firmicutes(1.00),c:Clostridia(1.00),o:Oscillospirales(1.00),f:Oscillospiraceae(1.00),g:Colidextribacter(0.93),s:uncultured_bacterium(0.99)	CCAGCCTATGGGTCGCTGCAGTGGGGAATATTGGGCAATGGGCGCAAGCCTGACCCAGCAACGCCGCGTGAAGGAAGAAGGCTTTCGGGTTGTAAACTTCTTTTATGAGGGACGAAACAAATGACGGTACCTCATGAATAAGCCACGGCTAACTACGTGCCAGCAGCCGCGGTAATACGTAGGTGGCAAGCGTTATCCGGATTTACTGGGTGTAAAGGGCGTGTAGGCGGGACTGCAAGTCAGATGTGAAATTCCAGGGCTCAACCCTGGACCTGCATTTGAAACTGTGGTTCTTGAGTGATGGAGAGGCAGGCGGAATTCCCTGTGTAGCGGTGAAATGCGTAGATATAGGGAGGAACACCAGTGGCGAAGGCGGCCTGCTGGACATTAACTGACGCT…
Otu748	0	0	0	0	0	0	0	0	0	0.155119	d:Bacteria(1.00),p:Firmicutes(1.00),c:Clostridia(1.00),o:Oscillospirales(1.00),f:Oscillospiraceae(1.00),g:NK4A214_group(1.00),s:uncultured_bacterium(0.98)	CCAGCCTATGGGGGGCACCAGTGGGGAATATTGGGCAATGGGCGAAAGCTTGACCCAGCAACGCCGCGTGAAGGAAGAAGGCTTTCGGGTTGTAAACTTCTTTTGGCAGGGACGAAAAAAATGACGGTACCTGCAGAATAAGCTCCGGCTAACTACGTGCCAGCAGCCGCGGTAATACGTAGGGAGCAAGCGTTATCCGGATTTACTGGGTGTAAAGGGAGCGTAGGCGGGAATGCAAGTCAGATGTGAAATCTGAGGGCTCAACCCTCAAACTGCATTTGAAACTGCGTTTCTTGAGTGGTGGAGAGGCAAGTGGAATTCCTAGTGTAGCGGTGAAATGCGTAGATATTAGGAGGAACACCAGTGGCGAAGGCGACTTGCTGGACACTAACTGACGCT…
Otu405	0.0500125	0	0	0	0.174368	0	0	0	0	0.172354	d:Bacteria(1.00),p:Firmicutes(1.00),c:Clostridia(1.00),o:Oscillospirales(0.94),f:Oscillospiraceae(0.82),g:Papillibacter(0.82),s:uncultured_bacterium(0.94)	CCAGCCTACGGGAGGCACCAGTGGGGGATATTGCGCAATGGAGGAAACTCTGACGCAGCAACGCCGCGTGAAGGAAGAAGGCCTTCGGGTTGTAAACTTTTGTCTTCAGGGAAGAAAAAAATGACGGTACCTGAGGAGGAAGCCACGGCTAACTACGTGCCAGCAGCCGCGGTAATACGTAGGTGGCGAGCGTTGTCCGGAATTACTGGGTGTAAAGGGTGCGTAGGCGGGTAATTAAGTCAGATGTGAAATACCGAGGCTCAACCTCGGAGCTGCATTTGAAACTGATTATCTTGAGTGAAGTAGAGGCAAGCGGAATTCCCAGTGTAGCGGTGAAATGCGTAGATATTGGGAGGAACACCAGTGGCGAAGGCGGCTTGCTGGGCTTTAACTGACGCT…
Otu468	0	0	0	0	0.0145307	0	0	0	0	0.103413	d:Bacteria(1.00),p:Firmicutes(1.00),c:Clostridia(1.00),o:Oscillospirales(0.95),f:Oscillospiraceae(0.89),g:Papillibacter(0.89),s:uncultured_Clostridiaceae(0.81)	CCAGCCTATGGGTCGCTGCAGTGGGGAATATTGCGCAATGGAGGAAACTCTGACGCAGCAACGCCGCGTGAAGGATGAAGGCCTTCGGGTTGTAAACTTTTGTCTTCAGGGAAGATTATGACGGTACCTGAGGAGGAAGCCACGGCTAACTACGTGCCAGCAGCCGCGGTAATACGTAGGTGGCGAGCGTTGTCCGGAATTACTGGGTGTAAAGGGTGCGTAGGCGGGTGATAAAGTCAGGTGTGAAATGCCGCAGCTTAACTGCGGAGCTGCACTTGAAACTTATCATCTTGAGTGGAGTAGAGGCAAGCGGAATTCCCAGTGTAGCGGTGAAATGCGTAGATATTGGGAGGAACACCAGTGGCGAAGGCGGCTTGCTGGGCTCTAACTGACGCTGAG…
Otu898	0	0	0	0	0.0145307	0	0	0	0	0.0344709	d:Bacteria(1.00),p:Firmicutes(0.97),c:Clostridia(0.97),o:Oscillospirales(0.96),f:UCG-010(0.27),g:UCG-010(0.27),s:uncultured_bacterium(0.85)	CCAGCCTATGGGATGCTGCAGTGGGGAATATTGCACAATGGGGGAAACCCTGATGCAGCAACGCCGCGTGAAGGATGATGGTTTTCGGATTGTAAACTTCTTTTATTAGGGACGATAATGACGGTACCTAATGAATAAGCCACGGCTAACTACGTGCCAGCAGCCGCGGTAATACGTAGGTGGCAAGCGTTATCCGGATTTACTGGGTGTAAAGGGCGTGTAGGCGGGACTGAAAGTCAGATGTGAAAATTATGGGCTTAACCCATAACCTGCATTTGAAACTTCAGTTCTTGAGTGATGGAGAGGCAGGCGGAATTCCCGGTGTAGCGGTGAAATGCGTAGATATCGGGAGGAACACCAGTGGCGAAGGCGGCCTGCTGGACATTAACTGACGCTGAG…
Otu518	0.0375094	0	0	0	0.087184	0	0	0	0	0.120648	d:Bacteria(1.00),p:Firmicutes(1.00),c:Clostridia(1.00),o:Peptostreptococcales-Tissierellales(1.00),f:Acidaminobacteraceae(1.00),g:Acidaminobacter(1.00),s:uncultured_bacterium(1.00)	CCAGCCTATGGGGGGCTGCAGTGGGGAATATTGCACAATGGGCGAAAGCCTGATGCAGCAACGCCGCGTGAATGATGAAGGCCTTCGGGTCGTAAAGTTCTGTCCTAGGGGAAGAATAAAATGACGGTACCCTGGGAGGAAGCCCCGGCTAACTACGTGCCAGCAGCCGCGGTAATACGTAGGGGGCAAGCGTTATCCGGAATTACTGGGCGTAAAGGGAGCGTAGGCGGTTTGACAAGCCAGTGGTGAAAGGCAATAGCTTAACTATTGTAAGCCATTGGAACTGTCGAACTTGAGTGCAGGAGAGGTAAGTGGAATTCCTAGTGTAGCGGTGAAATGCGTAGATATTAGGAGGAACACCAGTGGCGAAGGCGACTTACTGGACTGTAACTGACGCTG…
Otu399	0.0250063	0	0	0	0.087184	0	0	0	0	0.155119	d:Bacteria(1.00),p:Firmicutes(1.00),c:Clostridia(1.00),o:Peptostreptococcales-Tissierellales(0.99),f:Acidaminobacteraceae(0.84),g:Acidaminobacter(0.84),s:uncultured_bacterium(0.93)	CCAGCCTATGGGAGGCACCAGCGGGGAATATTGCACAATGGGCGCAAGCCTGATGCAGCAACGCCGCGTGAGTGAAGAAGGCCTTCGGGTCGTAAAGCTCTGTCCTATGGGAAGAAACAAATGACGGTACCATAGGAGGAAGCCCCGGCTAACTACGTGCCAGCAGCCGCGGTAATACGTAGGGGGCAAGCGTTATCCGGAATCACTGGGCGTAAAGGGTGCGTAGGTGGTTCTTCAAGTCAGAAGTGAAAGGCAATGGCTTAACCATTGTAAGCTTTTGAAACCGAGGAACTTGAGTGCAGGAGAGGTAAGTGGAATTCCTAGTGTAGCGGTGAAATGCGTAGATATTAGGAGGAACACCAGTGGCGAAGGCGACTTACTGGACTGATACTGACACTG…
Otu1163	0	0	0	0	0.0290613	0	0	0	0	0	d:Bacteria(1.00),p:Firmicutes(1.00),c:Clostridia(1.00),o:Peptostreptococcales-Tissierellales(1.00),f:Acidaminobacteraceae(0.86),g:Acidaminobacter(0.86),s:uncultured_bacterium(0.95)	CCAGCCTATGGGTTGCTGCAGTGGGGAATATTGCACAATGGGCGCAAGCCTGATGCAGCAACGCCGCGTGGATGAGGAAGGCCTTCGGGTCGTAAAATCCTGTCCTAGAGGAAGAAAAAAATGACGGTACTCTAGGAGGAAGCCCCGGCAAACTACGTGCCAGCAGCCGCGGTAATACGTAGGGGGCAAGCGTTATCCGGAATCACTGGGCGTAAAGGGTGCGTAGGCGGCAAAGCAAGCCAGAGGTGAAAGGCATTGGCTCAACCAATGTAAGCCTTTGGAACTGCTTAGCTTGAGTGCAGGAGAGGTAAGTGGAATTCCTAGTGTAGCGGTGAAATACGTAGATATTAGGAGGAACACCAGTGGCGAAGGCGACTTACTGGACTGTAACTGACGCTG…
Otu999	0	0	0	0	0.043592	0	0	0	0	0.0689417	d:Bacteria(1.00),p:Firmicutes(1.00),c:Clostridia(1.00),o:Peptostreptococcales-Tissierellales(1.00),f:Acidaminobacteraceae(0.99),g:Acidaminobacter(0.99),s:uncultured_bacterium(0.99)	CCAGCCTACGGGGCGCTGCAGTGGGGAATATTGCACAATGGGCGCAAGCCTGATGCAGCAACGCCGCGTGAGTGAAGAAGGCCTTCGGGTCGTAAAGCTCTGTCCTGTGGGACGAAACAAATGACGGTACCACAGGAGGAAGCCCCGGCTAACTACGTGCCAGCAGCCGCGGTAATACGTAGGGGGCAAGCGTTATCCGGAATCACTGGGCGTAAAGGGTGCGTAGGTGGCCTATCAAGTCAGGAGTGAAAGGCAGTGGCTTAACCACTGTAAGCTCTTGAAACTGATGGGCTTGAGTGCAGGAGAGGTAAGTGGAATTCCTAGTGTAGCGGTGAAATGCGTAGATATTAGGAGGAACACCAGTGGCGAAGGCGACTTACTGGACTGTTACTGACACTG…
Otu526	0	0	0	0	0.0145307	0	0	0	0	0.0344709	d:Bacteria(1.00),p:Firmicutes(1.00),c:Clostridia(1.00),o:Peptostreptococcales-Tissierellales(1.00),f:Acidaminobacteraceae(0.97),g:Acidaminobacter(0.97),s:uncultured_bacterium(0.97)	CCAGCCTATGGGTTGCTGCAGTGGGGAATATTGCACAATGGGCGCAAGCCTGATGCAGCAACGCCGCGTGAATGATGAAGGCCTTCGGGTCGTAAAGTTCTGCCCAAAGGGAAGAAAACAATGACGGTGCCTTTGGAGGAAGCCCCGGCTAACTACGTGCCAGCAGCCGCGGTAATACGTAGGGGGCAAGCGTTATCCGGAATCATTGGGCGTAAAGGGAGCGTAGGCGGCTTGACAAGCCAGAGGTGAAAGGCAATAGCTTAACTATTGTAAGCCTTTGGAACTGTCAGACTTGAGTGCAGGAGAGGAAAGTGGAATTCCTAGTGTAGCGGTGAAATGCGTAGATATTAGGAGGAACACCAATGGCGAAGGCGACTTTCTGGACTGTAACTGACGCTG…
Otu121	0.0500125	0	0	0	0.406858	0	0	0	0	0.98242	d:Bacteria(1.00),p:Firmicutes(1.00),c:Clostridia(1.00),o:Peptostreptococcales-Tissierellales(1.00),f:Anaerovoracaceae(1.00),g:[Eubacterium]_brachy_group(1.00),s:uncultured_bacterium(0.75)	CCAGCCTACGGGATGCAGCAGTGGGGAATATTGCACAATGGGCGAAAGCCTGATGCAGCAACGCCGCGTGAGCGATGAAGGCCTTTGGGTCGTAAAGCTCTGTCCTTGGGGAAGAAAAAAATGACGGTACCCAAGGAGGAAGCCCCGGCTAACTACGTGCCAGCAGCCGCGGTAATACGTAGGGGGCAAGCGTTATCCGGAATTATTGGGCGTAAAGAGTACGTAGGTGGTCTTTTAAGCGCAGGGTTTAAGGCAATGGCTTAACCATTGTTCGCCCTGTGAACTGGAAGACTTGAGTGTAGGAGAGGAAAGTGGAATTCCTAGTGTAGCGGTGAAATGCGTAGATATTAGGAGGAACATCAGTGGCGAAGGCGACTTTCTGGACTATTACTGACACTG…
Otu127	0.0250063	0	0	0	0.45045	0	0	0	0	1.10307	d:Bacteria(1.00),p:Firmicutes(1.00),c:Clostridia(1.00),o:Peptostreptococcales-Tissierellales(1.00),f:Anaerovoracaceae(1.00),g:Anaerovorax(1.00),s:uncultured_bacterium(0.59)	CCAGCCTACGGGTGGCACCAGTGGGGAATCTTGCACAATGGGCGAAAGCCTGATGCAGCAACGCCGCGTGAGCGATGAAGGCCTTTGGGTCGTAAAGCTCTGTCCTTGGGGAAGAAAAAAATGACGGTACCCAAGGAGGAAGCCCCGGCTAACTACGTGCCAGCAGCCGCGGTAATACGTAGGGGGCAAGCGTTATCCGGAATTATTGGGCGTAAAGAGTGCGTAGGTGGTTATGTAAGCGCGAGGTGAAAGGCAATAGCTCAACTATTGTAAGCCTTGCGAACTGCATGACTTGAGTGCAGGAGAGGAAAGTGGAATTCCTAGTGTAGCGGTGAAATTCGTAGATATTAGGAGGAACACCAGTGGCGAAGGCGACTTTCTGGACTGTAACTGACACTG…
Otu1268	0	0	0	0	0.0290613	0	0	0	0	0	d:Bacteria(1.00),p:Firmicutes(1.00),c:Clostridia(1.00),o:Peptostreptococcales-Tissierellales(1.00),f:Anaerovoracaceae(1.00),g:Anaerovorax(1.00),s:uncultured_bacterium(0.55)	CCAGCCTATGGGACGCAGCAGTGGGGAATATTGCACAATGGGCGCAAGCCTGATGCAGCAACGCCGCGTGAGTGAAGAAGGTCTTCGGATCGTAAAACTCTGTCCTTAGGGAAGAAACAAATGACGGTACCTAAGGAGGAAGCCCCGGCTAACTACGTGCCAGCAGCCGCGGTAATACGTAGGGGGCAAGCGTTATCCGGAATTATTGGGCGTAAAGAGTACGTAGGTGGTTTTGTAAGCGTGGGGTGAAAGACCGAAGCTTAACTTCGGTTAGCCTTGCGAACTGCAAGACTTGAGTGCAGGAGAGGAAAGTGGAATTCCTAGTGTAGCGGTGAAATGCGTAGATATTAGGAGGAACATCAGTGGCGAAGGCGACTTTCTGGACTGTAACTGACACTG…
Otu409	0	0	0	0	0.087184	0	0	0	0	0.224061	d:Bacteria(1.00),p:Firmicutes(1.00),c:Clostridia(1.00),o:Peptostreptococcales-Tissierellales(1.00),f:Anaerovoracaceae(0.94),g:uncultured(1.00),s:uncultured_bacterium(1.00)	CCAGCCTACGGGGTGCTCCAGTGGGGAATATTGCACAATGGGCGAAAGCCTGATGCAGCAACGCCGCGTGAGCGATGAAGGCCTTCGGGTCGTAAAGCTCTGTCCTAAGGGAAGAATAAATGACGGTACCTTAGGAGGAAGCCCCGGCTAACTACGTGCCAGCAGCCGCGGTAATACGTAGGGGGCAAGCGTTATCCGGAATTATTGGGCGTAAAGAGTGCGTAGGTGGATTTACAAGCCTTTGGTGAAAGGCTACAGCTTAACCGTAGTAAGCCTTAGGAACTGTAAGTCTTGAGTGCAGGAGAGGAAAGCGGAATTCCTAGTGTAGCGGTGAAATGCGTAGATATTAGGAGGAACACCAGTGGCGAAGGCGGCTTTCTGGACTGTAACTGACACTGA…
Otu988	0	0	0	0	0.0290613	0	0	0	0	0.0344709	d:Bacteria(1.00),p:Firmicutes(1.00),c:Clostridia(1.00),o:Peptostreptococcales-Tissierellales(1.00),f:Anaerovoracaceae(0.98),g:uncultured(0.99),s:uncultured_bacterium(0.99)	CCAGCCTACGGGGGGCAGCAGTGGGGAATATTGCACAATGGGCGCAAGCCTGATGCAGCAACGCCGCGTGAGTGATGAAGGCCTTCGGGTCGTAAAACTCTGTCCTAAGGGAAGAATAAATGACGATACCTTAGGAGGAAGCCCCGGCTAACTACGTGCCAGCAGCCGCGGTAATACGTAGGGGGCAAGCGTTATCCGGAATTATTGGGCGTAAAGAGTACGTAGGTGGTTTTATAAGCCTTGGGTTAAAGGCTATGGCTCGACCGTAGTAAGCCTAAGGAACTGTAAGACTTGAGTGCAGGAGAGGTAAGTGGAATTCCTAGTGTAGCGGTGAAATGCGTAGATATTAGGAGGAACACCAGTGGCGAAGGCGACTTACTGGACTGTTACTGACACTGA…
Otu47	0.850213	0.640453	0	0	0	1.93267	0	0	0	0	d:Bacteria(1.00),p:Firmicutes(1.00),c:Clostridia(1.00),o:Peptostreptococcales-Tissierellales(1.00),f:Dethiosulfatibacteraceae(1.00),g:Dethiosulfatibacter(1.00),s:uncultured_bacterium(0.39)	CCAGCCTATGGGTGGCTCCAGTGGGGAATATTGCACAATGGAGGAAACTCTGATGCAGCGACGCCGCGTGAGCGAAGAAGGCTTTCGAGTCGTAAAGCTCTGTCCTAAGAGAAGAAGAAGTGACGGTAACTTAGGAGGAAGCCCCGGCTAACTACGTGCCAGCAGCCGCGGTAATACGTAGGGGGCTAGCGTTGTCCGGAATTACTGGGCGTAAAGGGTGAGTAGGTGGTCATTAAAGTCAGATGTAAAAGGCAATGGCTCAACCATTGTAAGCATTTGAAACTTAATGACTTGAGTGCAGGAGAGGTAAATGGAATTCCTAGTGTAGCGGTGAAATGCGTAGATATTAGGAAGAACACCAGTGGCGAAGGCGATTTACTGGACTGTAACTGACACTGA…
Otu802	0	0.134048	0	0	0	0	0	0	0	0	d:Bacteria(1.00),p:Firmicutes(1.00),c:Clostridia(1.00),o:Peptostreptococcales-Tissierellales(1.00),f:Dethiosulfatibacteraceae(1.00),g:Dethiosulfatibacter(1.00),s:uncultured_bacterium(1.00)	CCAGCCTATGGGACGCAGCAGTGGGGAATATTGCACAATGGGGGGAACCCTGATGCAGCGACGCCGCGTGAGCGAAGAAGGTTTTCGGATCGTAAAGCTCTGTCCTTGGAGAAGATGATGACGGTATCCAAGGAGGAAGCCCCGGCTAACTACGTGCCAGCAGCCGCGGTAATACGTAGGGGGCGAGCGTTGTCCGGAATTACTGGGCGTAAAGGGTACGCAGGCGGTTCCATAAGTCAGGTGTAAAAGGCATTGGCTCAACCAATGTAAGCATTTGAAACTGTGGGACTTGAGTATAGGAGAGGTAAGTGGAATTCCTAGTGTAGCGGTGAAATGCGTAGATATTAGGAGGAACACCAGTGGCGAAGGCGACTTACTGGACTATAACTGACGCTGAGG…
Otu838	0	0.0446828	0	0	0	0	0	0	0	0	d:Bacteria(1.00),p:Firmicutes(1.00),c:Clostridia(1.00),o:Peptostreptococcales-Tissierellales(1.00),f:Family_XI(1.00),g:Anaerococcus(1.00),s:uncultured_bacterium(0.86)	CCAGCCTATGGGGGGCTGCAGTGGGGAATTTTGCACAATGGGGGAAACCCTGATGCAGCGACGCCGCGTGATTTAGAAGGCCTTCGGGTTGTAAAAATCTTTTGTATAGGAAGAAAATGACAGTACTATACGAATAAGGTCCGGCTAATTACGTGCCAGCAGCCGCGGTAATACGTAAGGACCGAGCGTTGTCCGGAATCATTGGGCGTAAAGGGTACGTAGGCGGCTAGAAAAGTTAGAAGTCAAAGGCTATAGCTCAACTATAGTAAGCTTCTAAAACTATTTAGCTTGAGAAATGGAAGGGAAAGTGGAATTCCTAGTGTAGCGGTGGAATGCGCAGATATTAGGAAGAATACCGGTGGCGAAGGCGACTTTCTGGCCATTATCTGACGCTGAGGT…
Otu346	0	0	0	0.340068	0	0	0	0	0	0	d:Bacteria(1.00),p:Firmicutes(1.00),c:Clostridia(1.00),o:Peptostreptococcales-Tissierellales(1.00),f:Family_XI(1.00),g:Finegoldia(1.00),s:uncultured_bacterium(0.97)	CCAGCCTATGGGGCGCAGCAGTGGGGAATATTGCACAATGGGGGAAACCCTGATGCAGCGACGCCGCGTGAACGAAGAAGGTATTCGTATCGTAAAGTTCTGTCCTATGGGAAGATAATGATAGTACCATAGAAGAAAGCTCCGGCTAAATACGTGCCAGCAGCCGCGGTAATACGTATGGAGCGAGCGTTGTCCGGAATTATTGGGCGTAAAGGGTACGCAGGCGGTTTAATAAGTCGAATGTTAAAGATCGGGGCTCAACCCCGTAAAGCATTGGAAACTGATAAACTTGAGTAGTGGAGAGGAAAGTGGAATTCCTAGTGTAGTGGTGAAATACGTAGATATTAGGAGGAATACCAGTAGCGAAGGCGACTTTCTGGACACAAACTGACGCTGAGG…
Otu604	0	0.0446828	0	0	0	0	0.0150353	0	0	0	d:Bacteria(1.00),p:Firmicutes(1.00),c:Clostridia(1.00),o:Peptostreptococcales-Tissierellales(1.00),f:Family_XI(1.00),g:Peptoniphilus(1.00),s:uncultured_bacterium(0.80)	CCAGCCTACGGGGGGCAGCAGTGGGGAATATTGCACAATGGAGGGAACTCTGATGCAGCGACGCCGCGTGAACGAAGAAGGCTTTCGAGTCGTAAAGTTCTTTTATATGGGAAGATAATGACGGTACCATAAGAAAAAGCCCCGGCTAACTACGTGCCAGCAGCCGCGGTAATACGTAGGGGGCTAGCGTTGTCCGGAATCACTGGGCGTAAAGGGTTCGCAGGCGGAAATGCAAGTCAGGTGTAAAAGGCAGTAGCTTAACTACTGTAAGCATTTGAAACTGCATATCTTGAGAAGAGTAGAGGTAAGTGGAATTTTTAGTGTAGCGGTGAAATGCGTAGATATTAAAAAGAATACCGGTGGCGAAGGCGACTTACTGGGCTCATTCTGACGCTGAGG…
Otu139	0.0625156	0	0	0	0.247021	0	0	0	0	0.568769	d:Bacteria(1.00),p:Firmicutes(1.00),c:Clostridia(1.00),o:Peptostreptococcales-Tissierellales(1.00),f:Fusibacteraceae(1.00),g:Fusibacter(1.00),s:Fusibacter_tunisiensis(0.03)	CCAGCCTATGGGTTGCTGCAGTGGGGAATATTGCACAATGGGCGCAAGCCTGATGCAGCAACGCCGCGTGAGTGATGAAGGCCTTCGGGTCGTAAAACTCTGTCCTATGGGAAGAAAAAAATGACGGTACCATAGGAGGAAGCCCCGGCTAACTACGTGCCAGCAGCCGCGGTAATACGTAGGGGGCAAGCGTTATCCGGAATCACTGGGCGTAAAGGGTGCGTAGGTGGCTCATCAAGCCAGAGGTGAAAGGCATTGGCTCAACCAATGTAAGCCTTTGGAACTGACGAGCTTGAGTGCAGGAGAGGTAAGTGGAATTCCTAGTGTAGAGGTGAAATTCGTAGATATTAGGAGGAACACCAGTGGCGAAGGCGACTTACCGGACTGTAACTGACACTG…
Otu529	0.487622	0	0	0	0	0	0	0	0	0	d:Bacteria(1.00),p:Firmicutes(1.00),c:Clostridia(1.00),o:Peptostreptococcales-Tissierellales(1.00),f:Fusibacteraceae(1.00),g:Fusibacter(1.00),s:Fusibacter_sp.(0.64)	CCAGCCTACGGGGCGCTCCAGTGGGGAATATCGCACAATGGGCGCAAGCCTGATGCAGCAACGCCGTGTGAGTGATGAAGGTCTTCGGATTGTAAAACTCTGTCCTAGGGGAAGAAAAAAATGACGGTACCCTAGGAGGAAGCCCCGGCTAACTACGTGCCAGCAGCCGCGGTAATACATAGGGGGCAAGCGTTATCCGGAATCACTGGGCGTAAAGGGTGCGTAGGCGGCCCAGCAAGTCAGAGGTGAAAGGCATTGGCTCAACCAATGTAAGCCTTTGAAACTGTTGGGCTTGAGTGCAGGAGAGGTAAGTGGAATTCCTAGTGTAGAGGTGAAATTCGTAGATATTAGGAGGAACACCAGTGGCGAAGGCGACTTACTGGACTGTAACTGACGCTG…
Otu171	0.0625156	0	0	0	0.174368	0	0	0	0	0.172354	d:Bacteria(1.00),p:Firmicutes(1.00),c:Clostridia(1.00),o:Peptostreptococcales-Tissierellales(1.00),f:Fusibacteraceae(0.99),g:Fusibacter(0.99),s:uncultured_bacterium(0.56)	CCAGCCTACGGGGGGCACCAGTGGGGAATATTGCACAATGGGCGCAAGCCTGATGCAGCAACGCCGCGTGAGTGAAGAAGGCTTTCGGGTCGTAAAGCTCTGTCCTAGGGGAAGAATAAATGACGGTACCCTGGGAGGAAGCCCCGGCTAACTACGTGCCAGCAGCCGCGGTAATACGTAGGGGGCAAGCGTTATCCGGAATCACTGGGCGTAAAGGGTGCGTAGGTGGTTCGACAAGTCAGAAGTGAAAGGCTACGGCTTAACCGTGGTAAGCTTTTGAAACTGTTGAACTTGAGTGCAGGAGAGGTAAGTGGAATTCCTAGTGTAGCGGTGAAATGCGTAGATATTAGGAGGAACACCAGTGGCGAAGGCGACTTACTGGACTGTAACTGACACTGA…
Otu423	0.0125031	0	0	0	0.087184	0	0	0	0	0.137883	d:Bacteria(1.00),p:Firmicutes(1.00),c:Clostridia(1.00),o:Peptostreptococcales-Tissierellales(1.00),f:Fusibacteraceae(1.00),g:Fusibacter(1.00),s:uncultured_bacterium(1.00)	CCAGCCTATGGGAGGCAGCAGTGGGGAATATTGCACAATGGGCGCAAGCCTGATGCAGCAACGCCGCGTGAACGAAGAAGGCCTTCGGGTCGTAAAGTTCTTTTCTCGAGGAAGAAGAAATGACGGTACTCGAGGAATAAGCACCGGCTAACTACGTGCCAGCAGCCGCGGTAATACGTAGGGTGCAAGCGTTATCCGGAATCACTGGGCGTAAAGGGTGCGTAGGCGGTTAGACAAGTCAGAAGTGAAAGGCAGTGGCTCAACCACTGTAAGCTTTTGAAACTGTTTAACTTGAATGCAGGAGAGGCAAGTGGGATTCCTAGTGTAGCGGTGAAATGCGTAGATATTAGGAGGAACACCAGTGGCGAAGGCGACTTGCTGGACTGTAATTGACGCTGA…
Otu244	0.0875219	0	0	0	0	0.0530955	0	0	0.0280978	0	d:Bacteria(1.00),p:Firmicutes(1.00),c:Clostridia(1.00),o:Peptostreptococcales-Tissierellales(1.00),f:Fusibacteraceae(1.00),g:Fusibacter(1.00),s:uncultured_organism(0.95)	CCAGCCTACGGGGGGCTGCAGTGGGGAATATTGCACAATGGAGGAAACTCTGATGCAGCAACGCCGCGCGAACGAAGAAGGCTTTCGAGTCGTAAAGTTCTGTTATAGGGGAAGAAGAAGTGACGGTACCCTATGAGAAAGCCACGGCTAATTACGTGCCAGCAGCCGCGGTAATACGTAAGTGGCAAGCGTTATCCGGAATTACTGGGCATAAAGAGTTCGTAGGCGGTTAAACAAGCCAATAGTGAAATCCACCAGCCTAACTGGTGTCAGCTAATGGAACTGTATAACTTGAGTACAAGAGAGGAAAGTGGAATTCCTAGTGTAGTAGTGAAATGCGTAGATATTAGGAAGAACATCAGTAGCGAAGGCGACTTTCTGGACTGTAACTGACGCTGA…
Otu40	0	0	0.0173762	0	0	0	0	1.19029	0.0280978	0	d:Bacteria(1.00),p:Firmicutes(1.00),c:Clostridia(1.00),o:Peptostreptococcales-Tissierellales(1.00),f:Fusibacteraceae(1.00),g:Fusibacter(1.00),s:uncultured_organism(1.00)	CCAGCCTATGGGTGGCAGCAGTGGGGAATCTTGCACAATGGAGGCAACTCTGATGCAGCAACGCCGCGTGAATGAAGAAGGCTTTCGAGTCGTAAAATTCTGTTCTAAGGGAAGAAGAAGTGACGGTACCTTAGGAGTAAGCCCCGGCTAATTACGTGCCAGCAGCCGCGGTAACACGTAAGGGGCGAGCGTTATCCGGAATTACTGGGCATAAAGGGTGCGTAGGCGGTATATCAAGCCAATAGTGAAAAGCATGGGCCTAACCGATGTAAGCTAATGGAACTGATATACTTGAGTACAGGAGAGGAAAGTGGAATTTCTAGTGTAGCGGTGAAATGCGTAGATATTAGAAAGAACATCAGTGGCGAAGGCGACTTTCTGGACTGTTACTGACGCTGA…
Otu140	0	0	0	0	0	0.0637146	0	0	0	0	d:Bacteria(1.00),p:Firmicutes(1.00),c:Clostridia(1.00),o:Peptostreptococcales-Tissierellales(1.00),f:Fusibacteraceae(1.00),g:Fusibacter(1.00),s:uncultured_organism(1.00)	CCAGCCTACGGGTTGCTGCAGTGGGGAATATTGCACAATGGAGGGAACTCTGATGCAGCAACGCCGCGTGAATGAGGAAGGCTTTCGAGTCGTAAAGTTCTGTTTTAAGGGAAGAAGAAGTGACGGTACCTTAAGAGCAAGCCACGGCTAATTACGTGCCAGCAGCCGCGGTAATACGTAAGTGGCAAGCGTTATCCGGAATTACTGGGCATAAAGCGTTCGTAGGCGGTTAAGAAAGCCAGGTAGTGAAAGCCACAGGCCTAACCTGTGTAAGCTAATGGAACTTCTTAACTTGAGTACAGTAGAGGAAAGTGGAATTCCTAGTGTAGTAGTGAAATGCGTAGATATTAGGGAGAACATCAGTAGCGAAGGCGACTTTCTGGACTGTAACTGACGCTG…
Otu410	0.0125031	0	0	0	0.101715	0	0	0	0	0.0689417	d:Bacteria(1.00),p:Firmicutes(1.00),c:Clostridia(1.00),o:uncultured(1.00),f:uncultured(1.00),g:uncultured(1.00),s:uncultured_bacterium(1.00)	CCAGCCTACGGGGGGCTCCAGTGGGGAATATTGCGCAATGGGGGAAACCCTGACGCAGCAACGCCGCGTGAAGGACGACGGCCTTCGGGTTGTAAACTTCAGCAAGCAGGGACGAATAAATGACGGTACCTGAACAAAAGCCACGGCTAACTACGTGCCAGCAGCCGCGGTAATACGTAGGTGGCAAGCGTTGTCCGGATTTACTGGGTGTAAAAGGCGTGTAGACGGGTGTTTAAGTCAGGCGTGAAATATCGGAGCTCAACTCCGAAACTGCGTTTGAAACTGGACATCTTGAGTGCAGGAGAGGAAAGCGGAATTCCTAGTGTAGCGGTGAAATGCGTAGATATTAGGAGGAACACCAGTGGCGAAGGCGGCTTTCTGGACTGTAACTGACGTTGA…
Otu987	0	0	0	0	0.0145307	0	0	0	0	0.0344709	d:Bacteria(1.00),p:Firmicutes(0.94),c:Clostridia(0.81),o:Eubacteriales(0.79),f:Eubacteriaceae(0.79),g:Acetobacterium(0.79),s:uncultured_bacterium(0.92)	CCAGCCTATGGGGGGCAGCAGTAGGGAATTTTCGGCAATGGGCGCAAGCCTGACCGAGCAACGCCGCGTGAGTGATTAAGGCCCTCGGGTTGTAAAGCTCTGTTGTAAGGGAAGAAAAATCAGTAGAGGAAATGATACTGATCTGACGGTACCTTACCAGAAAGCCACGGCTAACTACGTGCCAGCAGCCGCGGTAATACGTAGGGGACAAGCGTTGTCCGGATTTACTGGGCGTAAAGGGCACGCAGGCGGTTTTTTAAGTCAGATGTGAAAGGTACCGGCTCAACCGGTGACATGCATTTGAAACTGAAAGACTTGAGTATTGGAGAGGCAAGTGGAATTCCTAGTGTAGCGGTGAAATGCGTAGATATTAGGAGGAACACCGGTGGCGAAGGCGGC…
Otu31	0.212553	0.0148943	0	0	1.33682	0	0	0.0154583	0	2.46467	d:Bacteria(1.00),p:Firmicutes(1.00),c:Desulfitobacteriia(1.00),o:Desulfitobacteriales(1.00),f:Desulfitobacteriaceae(1.00),g:Desulfosporosinus(1.00),s:uncultured_bacterium(0.89)	CCAGCCTACGGGTTGCAGCAGTGGGGAATCTTCCGCAATGGACGAAAGTCTGACGGAGCAACGCCGCGTGTATGATGAAGGTCTTCGGATTGTAAAGTACTGTCTTTGGGGAAGAATGATGCATTTGAGAATATTGAGTGCATATGACGGTACCCAAGGAGGAAGCCCCGGCTAACTACGTGCCAGCAGCCGCGGTAATACGTAGGGGGCAAGCGTTGTCCGGAATTATTGGGCGTAAAGGGCGCGTAGGCGGATAGTTAAGTCCGGTGTGAAAGATCAGGGCTCAACCCTGAGAGTGCATCGGAAACTGGTTATCTTGAGGACAGGAGAGGAAAGTGGAATTCCACGTGTAGCGGTGAAATGCGTAGATATGTGGAGGAACACCAGTGGCGAAGGCGA…
Otu189	0	0.610664	0	0.180036	0	0.477859	0	0	0	0	d:Bacteria(1.00),p:Firmicutes(1.00),c:Desulfitobacteriia(0.99),o:Desulfitobacteriales(0.99),f:uncultured(0.99),g:uncultured(0.99),s:uncultured_Firmicutes(0.73)	CCAGCCTACGGGAGGCAGCAGTGGGGAATATTGCGCAATGGGGGAAACCCTGACGCAGCAACGCCGCGTGAACGAAGAAGGCCTTCGGGTCGTAAAGTTCTGTCAAGTGGGACGAAGTCCGGAAAGCGAATAGTTTTCCGGGTGACGGTACCTAAAGAGGAAGCTCCGGCTAACTACGTGCCAGCAGCCGCGGTAATACGTAGGGAGCAAGCGTTGTCCGGAATTACTGGGCGTAAAGGGCGCGTAGGCGGCCACGTAAGTCAGGTGTGAAAAACCGGGGCTCAACCCCGGTCTGGCATTTGAAACTGGGTGGCTTGAGGATGAGAGAGGGAAGTAGAATTCCTAGTGTAGCGGTGAAATGCATAGATATTAGGAGGAACACCGGTGGCGAAGGCGACT…
Otu823	0	0.059577	0	0	0	0	0	0	0	0	d:Bacteria(1.00),p:Firmicutes(1.00),c:Desulfitobacteriia(1.00),o:Desulfitobacteriales(1.00),f:uncultured(1.00),g:uncultured(1.00),s:uncultured_Firmicutes(1.00)	CCAGCCTACGGGATGCTCCAGTGGGGAATATTGCGCAATGGGGGGAACCCTGACGCAGCAACGCCGCGTGAACGAAGAAGGCCTTCGGGTCGTAAAGTTCTGTCAAGTGGGACGAAGACTGGATGGCGAACAGCGATCCAGGTGACGGTACCTAAAGAGGAAGCTCCGGCTAACTACGTGCCAGCAGCCGCGGTAATACGTAGGGAGCAAGCGTTGCCCGGAATTACTGGGCGTAAAGGGCGCGCAGGCGGCCATGTAAGTCAGATGTGAAAACCCGGGGCTCAACCCCGGCCTGGCATTTGAAACTGGATGGCTTGAGGATGAGAGAGGAAAGTGGAATTCCTAGTGTAGCGGTGAAATGCGTAGATATTAGGAGGAACACCAGTGGCGAAGGCGACT…
Otu1359	0	0	0	0	0.0290613	0	0	0	0	0	d:Bacteria(1.00),p:Firmicutes(1.00),c:Desulfotomaculia(1.00),o:Desulfotomaculales(1.00),f:Desulfotomaculales_Incertae_Sedis(1.00),g:Desulfallas-Sporotomaculum(1.00),s:Desulfallas_geothermicus(0.98)	CCAGCCTATGGGTTGCAGCAGTGGGGAATCTTCCGCAATGGGCGCAAGCCTGACGGAGCAACGCCGCGTGAGCGAAGAAGGCCTTCGGGTTGTAAAGCTCTGTCCAGGGGGAAGAAGGATGACGGTACCCCTGGAGGAAGCCCCGGCTAACTACGTGCCAGCAGCCGCGGTAAAACGTAGGGGGCGAGCGTTGTCCGGAATTACTGGGCGTAAAGGGCGTGTAGGCGGCGATGCAAGTCAGGAGTGAAACCCAGCGGCTCAACCGCTGGCTGGCTTCTGAAACTGCATTGCTTGAGTGCAGTAGAGGGGAGTGGAATTCCCAGTGTAGCGGTGAAATGCGTAGATATTGGGAGGAACACCAGTGGCGAAAGCGGCTCCCTGGCCTGTAACTGACGCTGA…
Otu118	0	0	0	0	1.70009	0	0	0	0	0	d:Bacteria(1.00),p:Firmicutes(1.00),c:Desulfotomaculia(1.00),o:Desulfotomaculales(1.00),f:Desulfotomaculales_Incertae_Sedis(1.00),g:uncultured(1.00),s:uncultured_bacterium(1.00)	CCAGCCTACGGGGGGCAGCAGTGGGGAATCTTCCGCAATGGGCGAAAGCCTGACGGAGCAATGCCGCGTGAGCGAAGAAGGCCTTCGGGTCGTAAAGCTCTGTACAGGGGGAAGAACAAATGACGGTACCCCTATAATAGCCCCGGCTAACTACGTGCCAGCAGCCGCGGTAACACGTAGGGGGCAAGCGTTGTCCGGAATTACTGGGCGTAAAGCGCGCGTAGGCGGCTTCGCAAGTCAGTGGTGAAAACCGGCGGCTCAACCGCAGGCTTGCCATTGAAACTGCGAGGCTTGAGGACAGGAGAGGGGAGTGGAATTCCCAGTGTAGCGGTGAAATGCGTAGATATTGGGAGGAACACCAGTGGCGAAGGCGGCTCCCTGGCCTGCTTCTGACGCTGA…
Otu1221	0	0	0	0	0	0	0	0	0	0.0689417	d:Bacteria(1.00),p:Firmicutes(1.00),c:Desulfotomaculia(1.00),o:Desulfotomaculales(1.00),f:Desulfurisporaceae(1.00),g:Desulfurispora(1.00),s:uncultured_Desulfotomaculum(0.23)	CCAGCCTATGGGGTGCACCAGTGGGGAATCTTCCGCAATGGGCGAAAGCCTGACGGAGCAACGCCGCGTGAGTGATGAAGGCCCTTGGGTCGTAAAACTCTGTCTTCAGGGAAGAAAAAAATGACGGTACCTGAGGAGGAAGCCCCGGCTAACTACGTGCCAGCAGCCGCGGTAAAACGTAGGGGGCGAGCGTTGTCCGGAATTACTGGGCGTAAAGGGCGTGTAGGCGGCTCGCGAAGTCAGGAGTGAAAACCCGGGGCTCAACCCCGGGAGTGCTTTTGAGACCAGCGGGCTTGAGTGCAGGAGAGGGAAGTGGAATTCCCAGTGTAGCGGTGAAATGCGTAGATATTGGGAGGAACACCAGTGGCGAAAGCGGCTTCCTGGCCTGTAACTGACGCT…
Otu69	0	0	0	0	0	0	0.947226	0	0.168587	0	d:Bacteria(1.00),p:Firmicutes(1.00),c:Moorellia(1.00),o:Desulfitibacterales(1.00),f:Desulfitibacteraceae(1.00),g:Desulfitibacter(1.00),s:uncultured_organism(1.00)	CCAGCCTATGGGTTGCAGCAGTGGGGAATCTTGCGCAATGGGGGAAACCCTGACGCAGCGACGCCGCGTGAGCGACGAAGGCCTTCGGGTCGTAAAGCTCTGTCAGAGGGGAAGATAGTGACGGTACCCTCAGAGGAAGCCCCGGCTAACTACGTGCCAGCAGCCGCGGTAATACGTAGGGGGCGAGCGTTGTCCGGAATCACTGGGCGTAAAGGGCGCGCAGGCGGTTATCCAAGTCAGGTGTGAAAGCCCAGGGCTCAACCTTGGGATTGCACTTGAAACCGGGTAACTTGAGGGCAGGAGAGGCAAGTGGAATTCCTGGTGTAGCGGTGAAATGCGTAGATATCAGGAAGAACACCAGTGGCGAAGGCGACTTGCTGGACTGACCCTGACGCTGAG…
Otu958	0	0	0	0	0.0290613	0	0	0	0	0.0172354	d:Bacteria(1.00),p:Firmicutes(1.00),c:Negativicutes(1.00),o:Veillonellales-Selenomonadales(1.00),f:Sporomusaceae(1.00),g:Sporomusa(1.00),s:uncultured_bacterium(0.56)	CCAGCCTACGGGGGGCAGCAGTGGGGAATCTTCCGCAATGGACGAAAGTCTGACGGAGCAACGCCGCGTGAGTGAAGAAGGCCTTCGGGTCGTAAAGCTCTGTCGTTTGGGACGAACGTGCTGTGTGTAAATAATGCATAGTAATGACGGTACCAAAGGAGGAAGCCACGGCTAACTACGTGCCAGCAGCCGCGGTAATACGTAGGTGGCAAGCGTTGTCCGGAATTATTGGGCGTAAAGGGCGTGTAGGTGGACTCATAAGTCGTGTGTCTAAGTGCGAAGCTCAACTTCGTATAGGCGCAGGAAACTGTGAGCCTTGAGTGCAGGAGAGGAAAGTGGAATTCCCAGTGTAGCGGTGAAATGCGTAGATATTGGGAGGAACACCAGTGGCGAAGGCGA…
Otu166	0.0125031	0	0	0	0.116245	0	0	0	0	0.275767	d:Bacteria(1.00),p:Firmicutes(1.00),c:Negativicutes(1.00),o:Veillonellales-Selenomonadales(1.00),f:Sporomusaceae(1.00),g:uncultured(1.00),s:uncultured_bacterium(1.00)	CCAGCCTATGGGTGGCACCAGTGGGGAATCTTCCGCAATGGGCGAAAGTCTGGCGGAGCGACGCCGCGTGAGTGATGAAGGCCCTTGGGTCGTAAAGCTCTGTCATCGGGGACGAACGGCTTTATCAGGAAATGGGTAGAGATTGACGGTACCCGAGAAGGAAGCCACGGCTAACTACGTGCCAGCAGCCGCGGTAATACGTAGGTGGCGAGCGTTGTCCGGAATTATTGGGCGTAAAGCGCGCGCAGGTGGGATCTTAAGTCTGTTCTGAAAGTTCGGAGCTTAACTCCGTGATGGGATGGAAACTGGGATTCTTGAGTATCGGAGAGGAAAGCGGAATTCCCCGTGTAGCGGTGAAATGCGTAGATATGGGGAGGAACACCAGTGGCGAAGGCGGCT…
Otu594	0	0.0148943	0	0	0	0.0106191	0	0	0	0	d:Bacteria(1.00),p:Firmicutes(1.00),c:Thermovenabulia(1.00),o:Thermovenabulales(1.00),f:uncultured(1.00),g:uncultured(1.00),s:uncultured_organism(1.00)	CCAGCCTATGGGGTGCAGCAGTGGGGAATCTTACACAATGAACGAAAGTTTGATGTAGCGACGCCGCGTGGAGGAAGAAGGCCTTCGGGTTGTAAACTCCTACCAGCAGGGAGGAATAAGGTTATCAGGTAATGGGCAACCGATGACGTTACCTGCTATATTAGCTCCGGCTAACTACGTGCCAGCAGCCGCGGTAATACGTAGGGAGCAAGCGTTATCCGGAATCACTGGGCGTACAGGGTGCGTAGGCGGGTATGCAGGTCTGGCGTGAAAGCCCCGAGCTCAACTCGGGAATTGCGTTGGAAACCGTATATCTTGAGGACCAGAGAGGAAGGCAGAATTCGTGGTGTAGCGGTGAAATGCGTAGATATCACGAAGAATACCGGTGGCGAAGGCGGC…
Otu810	0	0.059577	0	0	0	0	0	0	0	0	d:Bacteria(1.00),p:Firmicutes(1.00),c:uncultured(0.98),o:uncultured(0.98),f:uncultured(0.98),g:uncultured(0.99),s:uncultured_bacterium(0.92)	CCAGCCTATGGGGCGCACCAGTGGGGAATTTTCCGCAATGGGCGCAAGCCTGACGGAGCAATGTCGCGTGGGTGAAGAAGGCCTTCGGGTTGTAAAGCCCTGTCTTATGGGAAGAAGAAAGTGACGGTACCATAGGAGGAAGCCACGGCTAACTACGTGCCAGCAGCCGCGGTAAGACGTAGGTGGCAAGCGTTGTCCGGAATTACTGGGCGTAAAGGGCGCGTAGGCGGACTTTTAAGTCAGGTGTGAAATTTCCGGGCTCAACCCGGAGTGTGCATTTGAAACTGGAAGTCTTGAGTGCAGGAGAGGGCAGTGGAATTCCTAGTGTAGCGGTGAAATGCGTAGATATTAGGAGGAACACCAGTGGCGAAGGCGGCTGCCTGGACTGTAACTGACGCT…
Otu91	0	0	0	0	0.0290613	0	0	0	0	0	d:Bacteria(1.00),p:Firmicutes(0.94),c:Bacilli(0.60),o:Erysipelotrichales(0.60),f:Erysipelotrichaceae(0.60),g:Erysipelothrix(0.60),s:uncultured_bacterium(0.93)	CCAGCCTACGGGTCGCTGCAGTGGGGAATATTGGGCAATGGGCGCAAGCCTGACCCAGCAACGCCGTGTGAGGGAAGAAGGTTTTCGGATCGTAAACCTCTGTCAGAAGGGAAGAAGTGGCAGTTATTTAATATATAACTGCTTTGACGGTACCTTCAGAGGAAGCACCGGCTAACTCCGTGCCAGCAGCCGCGGTAATACGGAGGTGGAAAGCGTTATCCGGAATTATTGGGCGTAAAGGGAGCGTAGGCGGTTTGATAAGTCTGAGGTGAAAGTTCGGGGCTCAACTCCGAATTGCCTTAGAAACTGTCAGACTAGAGTGCAGGAGAGGGCAATGGAATTCCATGTGTAGCGGTAAAATGCGTAGATATATGGAGGAACACCAGTGGCGAAGGCGGT…
Otu383	0	0.0148943	0.13901	0	0	0	0	0	0	0	d:Bacteria(1.00),p:Fusobacteriota(1.00),c:Fusobacteriia(1.00),o:Fusobacteriales(1.00),f:Fusobacteriaceae(1.00),g:Fusobacterium(1.00),s:uncultured_bacterium(1.00)	CCAGCCTATGGGTGGCTCCAGTGGGGAATATTGGACAATGGACCAAAAGTCTGATCCAGCAATTCTGTGTGCACGATGACGTTTTTCGGAATGTAAAGTGCTTTCAGTTGGGAAGAAAAAAATGACGGTACCAACAGAAGAAGTGACGGCTAAATACGTGCCAGCAGCCGCGGTAATACGTATGTCACAAGCGTTATCCGGATTTATTGGGCGTAAAGCGCGTCTAGGTGGTTATGTAAGTCTGATGTGAAAATGCAGGGCTCAACTCTGTATTGCGTTGGAAACTGCATGACTAGAGTACTGGAGAGGTAAGCGGAACTACAAGTGTAGAGGTGAAATTCGTAGATATTTGTAGGAATGCCGATGGGGAAGCCAGCTTACTGGACAGATACTGACGCT…
Otu227	0	0	0	0	0.043592	0	0	0	0	0.0689417	d:Bacteria(1.00),p:Gemmatimonadota(1.00),c:Gemmatimonadetes(1.00),o:Gemmatimonadales(1.00),f:Gemmatimonadaceae(1.00),g:uncultured(1.00),s:uncultured_soil(0.21)	CCAGCCTATGGGGGGCAGCAGTGGGGAATATTGCGCAATGGACGAAAGTCTGACGCAGCGACGCCGCGTGTGGGATGAAGCCTTTCGGGGTGTAAACCACTGTTGCCCGGGACGAACATCCTCTTTCGAGAGGACTGACGGTACCGGGTGAGGAAGCACCGGCTAACTCTGTGCCAGCAGCCGCGGTAATACAGAGGGTGCGAGCGTTGTCCGGAATCACTGGGCGTAAAGGGCGCGTAGGTGGCTTGGTAAGCGTGTGGTGAAAGTCCGGGGCTCAACCCCGGATCTGCCGTGCGAACTGCCGAGCTTGAGCATTGTAGAGGCAGGTGGAATTCCGGGTGTAGCGGTGGAATGCGTAGAGATCCGGAAGAACACCAGTGGCGAAGGCGGCCTGCTGGG…
Otu178	0	0	0	0	0.0145307	0	0	0	0	0.0344709	d:Bacteria(1.00),p:Gemmatimonadota(1.00),c:Gemmatimonadetes(1.00),o:Gemmatimonadales(1.00),f:Gemmatimonadaceae(1.00),g:uncultured(1.00),s:metagenome(0.96)	CCAGCCTATGGGGGGCAGCAGTGGGGAATATTGCGCAATGGGCGAAAGCCTGACGCAGCGACGCCGCGTGTGGGATGACGGCCTTCGGGTTGTAAACCACTGTCGCGAGGGACGAAGATCTGACGGTACCTCGAAAGGAAGCACCGGCTAACTCTGTGCCAGCAGCCGCGGTAATACAGAGGGTGCAAGCGTTGTCCGGAATTACTGGGCGTAAAGGGCGCGTAGGCGGTCCAATAAGTAGGGGGTGAAACCTCACGGCTCAACCGGGAGGCTGCCTTCTAGACTGTTGGACTTGAGCACGGTAGAGGCAGATGGAATTCCCGGTGTAGCGGTGGAATGCGTAGAGATCGGGAAGAACACCAGTGGCGAAGGCGATCTGCTGGGCCGTTGCTGACGCTG…
Otu1174	0	0	0	0	0.0290613	0	0	0	0	0	d:Bacteria(1.00),p:Gemmatimonadota(1.00),c:Gemmatimonadetes(1.00),o:Gemmatimonadales(1.00),f:Gemmatimonadaceae(1.00),g:uncultured(1.00),s:uncultured_soil(0.99)	CCAGCCTACGGGGGGCAGCAGTGGGGAATATTGCGCAATGGTCGAAAGACTGACGCAGCGACGCCGCGTGGAGGATGACGCCCTTCGGGGTGTAAACTCCTGTTGCTCGGGACGAACCTCCCCATTCGTGGGGACTGACGGTACCGGGTGAGGAAGCACCGGCTAACTCTGTGCCAGCAGCCGCGGTAATACAGAGGGTGCGAGCGTTGTCCGGAATCACTGGGCGTAAAGGGCGCGTAGGCGGCTTGGTAAGCGTGCGGTGAAAGCTCGGGGCTCAACCCCGAGTCTGCCGTGCGAACTGCCGAGCTGGAGCACGGTAGAGGCACATGGAATTCCGGGTGTAGCGGTGGAATGCGTAGAGATCCGGAAGAACACCGGTGGCGAAGGCGGTGTGCTGGG…
Otu3	0.350088	0.80429	0.7298	0.340068	0.174368	3.29192	40.6706	21.1934	64.091	0	d:Bacteria(1.00),p:Halanaerobiaeota(1.00),c:Halanaerobiia(1.00),o:Halanaerobiales(1.00),f:Halanaerobiaceae(1.00),g:Halanaerobium(1.00),s:bacterium_YC-LK-LKJ12(0.18)	CCAGCCTATGGGGGGCAGCAGTGGGGAATCTTCCACAATGGGCGCAAGCCTGATGGAGCAACGCCGCGTGAGTGAAGAAGGTCTTAGGATTGTAAAGCTCTGTCCTTAGGGAAGAACCGTGGGTATAGCAAATGATACCCACCTGACGGTACCTTTGGAGGAAGCACTGGCTAACTACGTGCCAGCAGCCGCGGTAATACGTAGAGTGCAAGCGTTGTCCGGAATTATTGGGCGTAAAGGGTACGCAGGCGGATAATCAAGTCAAGCGTGAAAGGTGTCGGCTTAACCGACAGACTGCGTTTGAAACTGGTTATCTTGAGTGTAACAGAGGAGAGTGGAATTCCTAGTGTAGTGGTGAAATACGTAGATATTAGGAAGAACACCAGTGGCGAAGGCGAC…
Otu466	0.0625156	0.0148943	0	0	0	0.138048	13.3965	4.51384	20.1461	0	d:Bacteria(1.00),p:Halanaerobiaeota(1.00),c:Halanaerobiia(1.00),o:Halanaerobiales(1.00),f:Halanaerobiaceae(1.00),g:Halanaerobium(1.00),s:Halanaerobium_kushneri(0.33)	GGACTACGCGGGTATCTAATCCCGTTCGCTCCCCCAGCTTTCGTACCTCGGCGTCAGTGTTAACCCAGAGAGTCGCCTTCGCCACTGGTGTTCTTCCTAATATCTACGTATTTCACCACTACACTAGGAATTCCACTCTCCTCTGTTACACTCAAGATAACCAGTATCAAACGCAGTCTGTCGGTTAAGCCGACACCTTTCACGCTTGACTTGATTATCCGCCTGCGTACCCTTTACGCCCAATAATTCCGGACAACGCTTGCACTCTACGTATTACCGCGGCTGCTGGCACGTAGTTAGCCAGTGCTTCCTCCAAAGGTACCGTCAGGTGGGTATCATTAACTATACCCACGGTTCTTCCCTAAGGACAGAGCTTTACAATCCTAAGACCTTCTTCAC…
Otu596	0.0125031	0.0148943	0	0	0	0.0424764	0	0	0	0	d:Bacteria(1.00),p:Halanaerobiaeota(0.80),c:Halanaerobiia(0.80),o:Halanaerobiales(0.80),f:Halanaerobiaceae(0.80),g:Halanaerobium(0.80),s:uncultured_bacterium(0.35)	CCAGCCTATGGGTCGCTGCAGTGGGGAATATTGGGCAATGGGCGCAAGCCTGACCCAGCAACGCCGTGTGAGGGATGAAGGTCTTCGGATTGTAAACCTCTGTCAGAAGGGAAGAAGTGCACGAGGTCCAATAGGCCTTGTGTTTGACGGTACCTTCAGAGGAAGCACCGGCTAACTCCGTGCCAGCAGCCGCGGTAATACGTAGAGTGCAAGCGTTGTCCGGAATTATTGGGCGTAAAGGGTACGCAGGCGGATAGTAAAGTCAAGCGTGAAAGGTGTCGGCTTAACCGACAGACTGCGTTTGAAACTGATTATCTTGAGTGTAACAGAGGAGAGTGGAATTCCTAGTGTAGTGGTGAAATACGTAGATATTAGGAAGAACACCAGTGGCGAGGGCGA…
Otu1010	0	0	0	0	0.116245	0	0	0	0	0	d:Bacteria(1.00),p:Halanaerobiaeota(0.99),c:Halanaerobiia(0.99),o:Halanaerobiales(0.99),f:Halanaerobiaceae(0.99),g:Halanaerobium(0.99),s:uncultured_organism(0.73)	CCAGCCTACGGGGCGCACCAGTGGGGAATCTTCCGCAATGGGCGCAAGTCTGACGGAGCAACGCCGCGTGAGTGAAGAAGGCCTTCGGGTTGTAAAGCTCTGTTGCCGGGGAAGAAAGTTAATAGCAGGAAATGGTTATTAATTGACGGTACCCGGTGAGGAAGCTCTGGCTAACTACGTGCCAGCAGCCGCGGTAACACGTAGAGAGCAAGCGTTGTCCGGAATCATTGGGCGTAAAGGGTACGCAGGCGGATATGCAAGTCAAGTGTGAAAGTTCATGGCTCAACCATGAGATTGCGTTTGAAACTGCCTATCTTGAGTGTAACAGAGGGGATCGGAATTCCTGGTGGAGCGGTGAAATGCGTAGATATCAGGAAGAACACCAGTGGCGAAAGCGGA…
Otu725	0	0	0	0	0	0	0.0300707	0.0154583	0	0	d:Bacteria(1.00),p:Halanaerobiaeota(0.87),c:Halanaerobiia(0.87),o:Halanaerobiales(0.87),f:Halanaerobiaceae(0.87),g:Halanaerobium(0.87),s:uncultured_Halanaerobium(0.48)	CCAGCCTATGGGTTGCTGCAGTGGGGAATATTGGACAATGGGCGAAAGCCTGATGGAGCAACGCCGCGTGAATGAAGAAGGCCTTAGGGTCGTAAAGATCTGTCCTTAGGGAAGAACCGTGGGTATAGTTAATGATACCCACCTGACGGTACCTTTGGAGGAAGCACTGGCTAACTACGTGCCAGCAGCCGCGGTAATACGTAGAGTGCAAGCGTTGTCCGGAATTATTGGGCGTAAAGGGTACGCAGGCGGATAATCAAGTCAAGCGTGAAAGGTGTCGGCTTAACCGACAGACTGCGTTTGAAACTGGTTATCTTGAGTACGACAGAGGGTGGCGGAATTCCCGGTGTAGGAGTGAAATCCGTAGATATCGGGAGGAACACCAGTGGCGAAGGCGGC…
Otu63	0	0	0	0	0	0	0.0751767	0.046375	0	0	d:Bacteria(1.00),p:Halanaerobiaeota(1.00),c:Halanaerobiia(1.00),o:Halanaerobiales(1.00),f:Halanaerobiaceae(1.00),g:Halanaerobium(1.00),s:Halanaerobium_praevalens(0.02)	CCAGCCTATGGGGCGCTCCAGTGGGGAATCTTCCACAATGGGCGAAAGCCTGATGGAGCAACTCCCGTGAATGAAGAAGGCCTTAGGGTCGTAAAGTTCTGTCCTTAGGGAAGAACCGTGGGTATAGTTGATGATACCCACCTGACGGTACCTTTGGAGGAAGCACTGGCTAACTACGTGCCAGCAGCCGCGGTGATACGTTGAGTGCAAGCGTTGTCCGGAATTATTGGGCGTAAAGGGTACGCAGGCGGATAATCAAGTCAAGCGTGAAAGGTGTCGGCTTAACCGACAGACTGCGTTTGAAACTGGTTATCTTGAGTGTAGCAGAGGAGAGTGGAATTCCTAGTGTAGTGGTGAAATACGTAGATATTAGGAAGAACACCAGTGGCGAAGGCGACT…
Otu82	0	0	0	0	0	0	0.0751767	0.0618334	0.0280978	0	d:Bacteria(1.00),p:Halanaerobiaeota(0.91),c:Halanaerobiia(0.91),o:Halanaerobiales(0.91),f:Halanaerobiaceae(0.91),g:Halanaerobium(0.91),s:uncultured_bacterium(0.32)	CCAGCCTACGGGTGGCAGCAGTGGGGAATATTGGACAATGGGCGAAAGCCTGATCCAGCAATGCCGCGTGCAGGATGAAGGCCTTCGGGTTGTAAACTGCTTTTGTACGGAGCGAAAAGGCTTCCACTAATACTGGGGGCTCATGACGGTACCGTAAGAATAAGCACCGGCTAACTACGTGCCAGCAGCCGCGGTAATACGTAGAGTGCAAGCGTTGTCCGGAATTATTGGGCGTAAAGGGTACGCAGGCGGATAATCAAGTCAAGCGTGAAAGGTGTCGGCTTAACCGACAGACTGCGTTTGAAACTGGTTATCTTGAGTGTAACAGAGGAGAGTGGAATTCCTAGTGTAGTGGTGAAATACGTAGATATTAGGAAGAACACCAGTGGCGAAGGCGAC…
Otu486	0	0	0	0	0	0	0.090212	0	0.0561956	0	d:Bacteria(1.00),p:Halanaerobiaeota(1.00),c:Halanaerobiia(1.00),o:Halanaerobiales(1.00),f:Halanaerobiaceae(1.00),g:Halanaerobium(1.00),s:uncultured_organism(0.29)	CCAGCCTATGGGGGGCTGCAGTGGGGAATCTTGGGCAATGGCCGAGAGGCTGACCCAGCGACTCTGCGTGGAGGACGAAGCCTTACGGGGTGTAAACTTCTTTTCTGGGGGAAGAAGACTGACGGTACCTTTGGAGGAAGCACTGGCTAACTACGTGCCAGCAGCCGCGGTAATACGTAGAGTGCAAGCGTTGTCCGGAATTATTGGGCGTAAAGGGTACGCAGGCGGATAATCAAGTCAAGCGTGAAAGGTGTCGGCTTAACCGACAGACTGCGTTTGAAACTGGTTATCTTGAGTGTAACAGAGGAGAGTGGAATTCCTAGTGTAGTGGTGAAATACGTAGATATTAGGAAGAACACCAGTGGCGAAGGCGACTCTCTGGGTTAACACTGACGCTGA…
Otu1464	0	0	0	0	0	0	0	0.324625	0	0	d:Bacteria(1.00),p:Halanaerobiaeota(0.88),c:Halanaerobiia(0.88),o:Halanaerobiales(0.88),f:Halanaerobiaceae(0.88),g:Halanaerobium(0.88),s:Halanaerobium_praevalens(0.15)	CCAGCCTATGGGGCGCTGCAGTGGGGAATATTGGACAATGGGCGAAAGCCTGATCCAGCAACGCCGCGTGAGGGATGACGGCCTTCGGGTTGTAAACCTCTTTCAGCAGGGACGAAGCGAAAGTGACGGTACCTGCAGAAGAAGCACCGGCCAACTACGTGCCAGCAGCCGCGGTAATACGTAGGGTGCGAGCGTTGTCCGGAATTATTGGGCGTAAAGGGTACGCAGGCGGATAATCAAGTCAAGCGTGAAAGGTGTCGGCTTAACCGACAGACTGCGTTTGAAACTGGTTATCTTGAGTGTAACAGAGGAGAGTGGAATTCCTAGTGTAGTGGTGAAATACGTAGATATTAGGAAGAACACCAGTGGCGAAGGCGACTCTCTGGGTTAACACTGACG…
Otu592	0	0	0	0	0	0	0	0.108208	0	0	d:Bacteria(1.00),p:Halanaerobiaeota(1.00),c:Halanaerobiia(1.00),o:Halanaerobiales(1.00),f:Halanaerobiaceae(1.00),g:Halanaerobium(1.00),s:uncultured_Halanaerobium(0.50)	CCAGCCTACGGGTGGCAGCAGTGGGGAATCTTCCACAATGGGCGAAAGCCTGATGGAGCAACGCCGCGTGAATGAAGAAGGCCTTAGGGTCGTAAAGTTCTGTCCTTAGGGAAGAACCGTGGGTATAGTTAATGATACCCACCTGACGGTACCTTTGGAGGAAGCACTGGCTAACTACGTGCCAGCAGCCGCGGTAATACGTAGAGTGCAAGCGTTGTCCGGAATTATTGGGCGTAAAGGGTACGCAGGCGGATAATCAAGTCAAGCGTGAAAGGTGTCGGCTTAACCGACAGACTGCGTTTGAAACTGGTTATCTTGAGTGTAACAGAGGAGAGTGGAATTCCTAGTGTAGTGGTGAAATTCGTAGATATTCGGAAGAACACCAGTGGCGAAGGCGGC…
Otu1219	0	0	0	0	0	0	0	0.0154583	0.0280978	0	d:Bacteria(1.00),p:Halanaerobiaeota(1.00),c:Halanaerobiia(1.00),o:Halanaerobiales(1.00),f:Halanaerobiaceae(1.00),g:Halanaerobium(1.00),s:uncultured_organism(0.10)	CCAGCCTATGGGGGGCAGCAGCGTCCCATAGGGTCGTAAAGTTCTGTCCTTAGGGAAGAACCGTGGGTATAGTTAATGATACCCACCTGACGGTACCTTTGGAGGAAGCACTGGCTAACTACGTGCCAGCAGCCGCGGTAATACGTAGAGTGCAAGCGTTGTCCGGAATTATTGGGCGTAAAGGGTACGCAGGCGGATAATCAAGTCAAGCGTGAAAGGTGTCGGCTTAACCGACAGACTGCGTTTGAAACTGGTTATCTTGAGTGTAACAGAGGAGAGTGGAATTCCTAGTGTAGTGGTGAAATACGTAGATATTAGGAAGAACACCAGTGGCGAAGGCGACTCTCTGGGTTAACACTGACGCTGAGGTACGAAAGCTGGGGGAGCGAACGGGATTAG…
Otu930	0	0	0	0	0	0.169905	0.0601413	0	0	0	d:Bacteria(1.00),p:Halanaerobiaeota(1.00),c:Halanaerobiia(1.00),o:Halanaerobiales(1.00),f:Halanaerobiaceae(1.00),g:Halanaerobium(1.00),s:bacterium_YC-ZSS-LKJ81(0.96)	CCAGCCTATGGGGGGCAGCAGTGGGGAATATTGGGCAATGGGGGCAACTCTGACGGAGCAACGTCGCGTGAGTGAAGAAGGCCTTAGGGTCGTAAAGCTCTGTCCTTAGGGAAGAACCATAATGTAAGTTAATATGCATTATCTGACGGTACCTAAGGAGGAAGCACTGGCTAACTACGTGCCAGCAGCCGCGGTAATACGTAGAGTGCAAGCGTTGTCCGGAATCATTGGGCGTAAAGGGTACGCAGGCGGTTAGGCAAGTCAAATGTGAAAGGTGTCGGCTTAACCGGCAGAGTGCATTTGAAACTGTCTAACTTGAGTGCAGAAGAGGGAAGCGGAATTCCTAGAGTAGTGGTGAAATACGTAGATATTAGGAAGAACACCAGTGGCGAAGGCGGC…
Otu1186	0	0	0	0	0	0	0.0601413	0	0	0	d:Bacteria(1.00),p:Halanaerobiaeota(1.00),c:Halanaerobiia(1.00),o:Halanaerobiales(1.00),f:Halanaerobiaceae(1.00),g:Halanaerobium(1.00),s:bacterium_YC-ZSS-LKJ81(1.00)	CCAGCCTACGGGGGGCAGCAGTGGGGAATCTTCCGCAATGGGGGCAACCCTGACGGAGCAACGTCGCGTGAATGAAGAAGGCCTTCGGGTCGTAAAGTTCTGTCCCTGGGGAAGAACCGTAATGTAAGGTAATAGGCATTACCTGACGGTACCCAGGGAGGAAGCACTGGCTAACTACGTGCCAGCAGCCGCGGTAATACGTAGAGTGCAAGCGTTGTCCGGAATCATTGGGCGTAAAGGGTACGCAGGCGGGTAGGCAAGTCAAATGTGAAAGGTGCTGGCTTAACCAGCAGAGTGCATTTGAAACTGTTTACCTTGAGTGCAGAAGAGGGAAGCGGAATTCCTAGAGTAGTGGTGAAATACGTAGATATTAGGAAGAACACCAGTGGCGAAGGCGGC…
Otu1297	0.0125031	0	0	0	0	0.0212382	0	0	0	0	d:Bacteria(1.00),p:Halanaerobiaeota(0.99),c:Halanaerobiia(0.99),o:Halanaerobiales(0.99),f:Halanaerobiaceae(0.99),g:Halanaerobium(0.99),s:Halanaerobium_sp.(0.81)	CCAGCCTATGGGACGCAGCAGTGGGGAATCTTCACAATGGGCGAAAGCCTGATGGGGCAACGCCGCGTGAGTGAAGAAGGTCTTAGGATTGTAAAGCTCTGTCCTCAGGGAAGAACCGTGGATGTAGAAAATGGCATCCACCTGACGGTACCTGGGGAGGAAGCATTGGCTAACTACGTGCCAGCAGCCGCGGTAATACGTAGAGTGCAAGCGTTGTCCGGAATTATTGGGCGTAAAGGGTACGCAGGCGGATAGTAAAGTCAAATGTGAAAGGTGTCGGCTTAACCGACAGATTGCGTTTGAAACTGACTATCTTGAGTGTAACAGAGGAGAGCGGAATTCCTAGTGTAGTGGTGAAATACGTAGATATTAGGAAGAACACCAGTGGCGAAGGCGGCT…
Otu1218	0	0	0	0	0	0.0106191	0.105247	0	0	0	d:Bacteria(1.00),p:Halanaerobiaeota(1.00),c:Halanaerobiia(1.00),o:Halanaerobiales(1.00),f:Halanaerobiaceae(1.00),g:Halanaerobium(1.00),s:Halanaerobium_sp.(0.89)	CCAGCCTATGGGATGCAGCAGCGGGGAATCTTCCACAATGGGCGCAAGCCTGATGGAGCAACGCCGCGTGAATGAAGAAGGCCTTAGGGTCGTAAGTTCTGTCCTTAGGGAAGAACCGTGGGTATAGCAAATGATACCCACCTGACGGTACCTTTGGAGGAAGCACTGGCTAACTACGTGCCAGCAGCCGCGGTAATACGTAGAGTGCAAGCGTTGTCCGGAATTATTGGGCGTAAAGGGTACGCAGGCGGATAGTAAAGTCAAGCGTGAAAGGTGTCGGCTTAACCGACAGACTGCGTTTGAAACTGATTATCTTGAGTGTAACAGAGGAGAGTGGAATTCCTAGTGTAGTGGTGAAATACGTAGATATTAGGAAGAACACCAGTGGCGAAGGCGGCC…
Otu535	0.0250063	0	0	0	0	0.0530955	0.090212	0	0.0280978	0	d:Bacteria(1.00),p:Halanaerobiaeota(1.00),c:Halanaerobiia(1.00),o:Halanaerobiales(1.00),f:Halanaerobiaceae(1.00),g:Halanaerobium(1.00),s:uncultured_bacterium(1.00)	CCAGCCTATGGGGGGCAGCAGTGGGGAATCTTTCGCAATGGACGCAAGTCTGACGAAGCAACGCCGCGTGAGTGAGGAAGGCCCTTTGGGTTGTAAAGCTCTGTTGCCGGGGAAGAAAGTTAGTGTAAGGAAATGTGCATTAATTGACGGTACCCGGTGAGGAAGCACTGGCTAACTACGTGCCAGCAGCCGCGGTAATACGTAGAGTGCAAGCGTTGTCCGGAATCATTGGGCGTAAAGGGTACGCAGGCGGATATACAAGTCAAATGTGAAAGGTGTAGGCTTAACCTACAGACTGCGTTTGAAACTGTATATCTTGAGAGCAGCAGAGGAAGGCGGAATTCCTGGTGTAGTGGTGAAATACGTAGATATCAGGAAGAACACCAGTGGCGAAGGCGG…
Otu119	0.0125031	0.148943	0	0	0.406858	0.0637146	0.0150353	0	0.0280978	0	d:Bacteria(1.00),p:Halanaerobiaeota(1.00),c:Halanaerobiia(1.00),o:Halanaerobiales(1.00),f:Halanaerobiaceae(1.00),g:Halanaerobium(1.00),s:uncultured_organism(0.99)	CCAGCCTACGGGTTGCAGCAGTGGGGAATCTTCCGCAATGGGGGCAACCCTGACGGAGCAACGTCGCGTGAGTGAAGAAGGCCTTAGGGTTGTAAAGCTCTGTCCATGTGGACGAACCATAGTGTAAGGAAATGTGCACTATCTGACGGTACAGGTGGAGGAAGCACTGGCTAACTACGTGCCAGCAGCCGCGGTAATACGTAGAGTGCAAGCGTTGTCCGGAATCATTGGGCGTAAAGGGTACGCAGGCGGATAGGTAAGTCAAGTGTGAAAGTTCATGGCTCAACCATGAGATTGCGTTTGAAACTGTCTATCTTGAGTACAGCAGAGGGGATCGGAATTCCCGGTGGAGCGGTGAAATGCGTAGATATCAGGAAGAACACCAGTGGCGAAGGCGGA…
Otu850	0	0	0	0	0	0.0637146	0.105247	0	0.0280978	0	d:Bacteria(1.00),p:Halanaerobiaeota(1.00),c:Halanaerobiia(1.00),o:Halanaerobiales(1.00),f:Halanaerobiaceae(1.00),g:Halanaerobium(1.00),s:uncultured_organism(0.98)	CCAGCCTACGGGGGGCAGCAGCGGGGAATCTTCCGCAATGGGGGCAACCCTGACGAAGCAACGCCGCGTGAGTGAAGACAGCCTTCGGGTTGTAAAGCTCTGTCCCTGTGGACGAACCATAGTGTAAGGAAATGTGCATTATCTGACGGTACACGGGGAGGAAGCTCTGGCTAACTACGTGCCAGCAGCCGCGGTAATACGTAGAGAGCAAGCGTTGTCCGGAATTATTGGGCGTAAAGGGTACGCAGGCGGATATGCAAGTCATGTGTGAAAGTTCATGGCTCAACCATGAGATTGCGTTTGAAACTGTATATCTTGAGAACAGCAGAGGGGATCGGAATTCCTGGTGGAGCGGTGAAATGCGTAGATATCAGGAAGAACACCAGTGGCGAAGGCGGA…
Otu921	0	0	0	0	0	0	0	0.0309167	0	0	d:Bacteria(1.00),p:Halanaerobiaeota(1.00),c:Halanaerobiia(1.00),o:Halanaerobiales(1.00),f:Halobacteroidaceae(1.00),g:Orenia(0.87),s:uncultured_organism(0.84)	CCAGCCTATGGGGGGCTGCAGCGGGGAATCTTCCGCAATGGACGAAAGTCTGACGGAGCAACGCCGCGTGAGTGATGAAGGTCTTCGGATCGTAAAGCTCTGTCTTTAGGGAAGAACAGCTTAGTTGTGAATAACAGCTAGGTTTGACGGTACCTTTAAATGAAGCCCTGGCTAACTACGTGCCAGCAGCCGCGGTAATACGTAGAGGGCTAGCGTTGTCCGGAATTATTGGGTGTAAAGGGTACGCAGGCGGTCTAGCAAGTCAGAAGTGAAATCCACTGGCTCAACCAGTGAACTGCTTTTGAAACTGTTAGACTTGAGGATAAGAGAAGAAAGCGGAATTCCTAGTGTAGTGGTGAAATACGTAGATATTAGGAAGAATACCGATGGCGAAAGCAG…
Otu1074	0.0250063	0	0	0	0	0	0	0.0154583	0	0	d:Bacteria(1.00),p:Hydrogenedentes(1.00),c:Hydrogenedentia(1.00),o:Hydrogenedentiales(1.00),f:Hydrogenedensaceae(1.00),g:Hydrogenedensaceae(1.00),s:uncultured_bacterium(1.00)	CCAGCCTACGGGTTGCAGCAGTAGGGAATCTTGGACAATGGGCGCAAGCCTGATCCAGCCATGCCGCGTGGGCGAGGAAGGTCTTCGGATCGTAAAGCCCTTTTCTCGGGGAAGAACCGCCTTTGGAGGAAATGCCTTAGGTCTGACGGTACCCGAGGAATAAGCAACGGCTAACTCCGTGCCAGCAGCCGCGGTAATACGGAGGTTGCAAGCGTTGTTCGGAATGACTGGGCGTAAAGGGAGCGCAGGCGGCTGTTTAAGTCTGGAGTGAAAGCCCGGGGCTCAACCCCGGCGGGTCTTCGGATACTGGACAGCTAGAGTACGGAAGAGGAAAGCGGAATTCCAGGTGTAGCGGTGAAATGCGTAGATATCTGGAGGAACACCGGTGGCGAAAGCGGC…
Otu1570	0.0250063	0	0	0	0	0	0	0	0	0	d:Bacteria(1.00),p:Hydrogenedentes(1.00),c:Hydrogenedentia(1.00),o:Hydrogenedentiales(1.00),f:Hydrogenedensaceae(1.00),g:YC-ZSS-LKJ63(0.92),s:uncultured_organism(0.46)	CCAGCCTATGGGATGCAGCAGTAGGGAATATTGCGCAATGGGCGAAAGCCTGACGCAGCCATGCCGCGTGGATGATGAAGGCCTTCGGGTCGTAAAGTCCTTTTCTGAGGGAAGAACGGCAAAGGGAGGAAATGCCCTTTGTTTGACGGTACCTCAGGAATAAGCAACGGCTAACTCCGTGCCAGCAGCCGCGGTAATACGGAGGTTGCAAGCGTTGTTCGGAATGACTGGGCGTAAAGGGAGCGCAGGCGGCTGGGTCAGTCTGAAGTGAAAGCCCGGGGCTCAACCCCGGAATGCCTTTGGATACTGCCCAGCTTGAGTGTGTGAGAGGAAAGCGGAATTCCAGGTGTAGCGGTGAAATGCGTAGATATCTGGAGGAACACCGGTGGCGAAAGCGGC…
Otu1080	0	0	0	0	0	0	0	0	0	0.0344709	d:Bacteria(1.00),p:Hydrogenedentes(1.00),c:Hydrogenedentia(1.00),o:Hydrogenedentiales(1.00),f:Hydrogenedensaceae(1.00),g:YC-ZSS-LKJ63(1.00),s:uncultured_bacterium(1.00)	CCAGCCTACGGGTGGCTGCAGTAGGGAATATTGGTCAATGGGCGAAAGCCTGAACCAGCCATGCCGCGTGAGGGATGAAGGCCTTCGGGTCGTAAACCTCTTTTCTGTGGAAAGAACGAGCGGGGGAGTGGAAAGCCTCCGCCCTGACGGTACCACAGGAATAAGCAACGGCTAACTCCGTGCCAGCAGCCGCGGTAATACGGAGGTTGCAAGCGTCGTTCGGAATTACTGGGCGTAAAGGGAGCGCAGGCGGCTCTGTAAGTCTGGAGTGAAATCCCGGGGCTTAACCTCGGAAGCGCTTTGGATACTGCAGGGCTTGAGTGTGCGAGAGGAAAGCGGAATTCCAGGTGTAGCGGTGAAATGCGTAGATATCTGGAGGAACACCGGTGGCGAAAGCGG…
Otu108	0.0125031	0.0148943	0	0	0.595757	0	0	0.0309167	0	1.1203	d:Bacteria(1.00),p:LCP-89(1.00),c:LCP-89(1.00),o:LCP-89(1.00),f:LCP-89(1.00),g:LCP-89(1.00),s:uncultured_bacterium(1.00)	CCAGCCTATGGGGTGCAGCAGTGAGGAATATTGCACAATGGGGGCAACCCTGATGCAGCAACGCCGCGTGAGTGATGAAGCAGTTTATCTGTGTAAAGCTCTGTTGGGAGGGACGAATTGTAGGGTTAGTTGCCTTATTTGACGGTACCTCCTGAGGAAGCTCCGGCTAACTCCGTGCCAGCAGCCGCGGTAATACGGGGGGAGCAAGCGTTGTCCGGATTTATTGGGCGTAAAGGGCATGTAGGTGGTCTTTTAAGTCAGTTGTTAAAACTATCGGCTTAACCGGTAATTGCAATTGATACTGGAAGACTTGAATTTGAGAGGGGATAGTGGAATATCAAGTGTAGCGGTGGAATGCGTAGATATTTGATAGAACACCTGAGGTGAAGACGACTATCT…
Otu1716	0	0	0	0	0.0145307	0	0	0	0	0.0172354	d:Bacteria(1.00),p:LCP-89(1.00),c:LCP-89(1.00),o:LCP-89(1.00),f:LCP-89(1.00),g:LCP-89(1.00),s:uncultured_bacterium(1.00)	CCAGCCTACGGGTGGCAGCAGTGAGGAATATTGCACAATGGGGGCAACCCTGATGCAGCAACGCCGCGTGAGTGATGAAGCAGTTTATCTGTGTAAAGCTCTGTTGATAGGGACGAAATTTAAGGTTTGTAGCCTTATTTGACTGTACCTTTTAAGAAAGCTCCGGCTAACTCCGTGCCAGCAGCCGCGGTAATACGGGGGGAGCGAGCGTTGTCCGGATTTATTGGGCGTAAAGGGCATGTAGGTTGTTTTTTAAGTCAGTTGTTAAAGCTATCGGCTTAACCGGTAGTTGCAATTGATACTGGAAGACTTGAATTTGAGAGGGGATAGTGGAATATCAAGTGTAGCGGTGGAATGCGTAGATATTTGATAGAACACCTGAGGTGAAGACGACTATCT…
Otu622	0	0.357462	0	0	0	0	0	0	0	0	d:Bacteria(1.00),p:Margulisbacteria(1.00),c:Margulisbacteria(1.00),o:Margulisbacteria(1.00),f:Margulisbacteria(1.00),g:Margulisbacteria(1.00),s:uncultured_prokaryote(0.58)	CCAGCCTACGGGGTGCAGCAGTGAGGAATTTTGCGCAATGGAGGAAACTCTGACGCAGCGACGCCTCGTGAACGATGAAGTCTCTAGGGATGTAAAGTTCTGTCAGTGGGGAAGATAATGACGGTACCCACAGAGGAAGCACCGGCTAACTACGTGCCAGCAGTCGCGGTAATACGTAGGGTGCAAGCGTTATCCGGAATTATTGGGCGTAAAGGGAGCGTAGGCGGTTGAATAAGTAAGGTGTGAAAGTTACGGGCTCAACTCGTAGTTGCGCCTTAAACTGTTCAGCTAGAGGATGTAAGAGGAAAGCGGAACTCATGGTGTAGCGGTGAAATGCGTAGATATCATGAGGAACACCAGTAGCGAAGGCGGCTTTCTGGGACATTCCTGACGCTGAGG…
Otu954	0	0	0	0	0	0	0	0	0	0.0344709	d:Bacteria(1.00),p:Margulisbacteria(0.95),c:Margulisbacteria(0.95),o:Margulisbacteria(0.95),f:Margulisbacteria(0.95),g:Margulisbacteria(0.95),s:uncultured_bacterium(0.22)	CCAGCCTACGGGTGGCACCAGTGAGGAATTTTGCGCAATGGACGAAAGTCTGACGCAGCGACGCCTCGTGAACGATGAAGTCTTTCGGGATGTAAAGTTCTGTCGGTGGGGAAGATAATGACGGTACCCACAGAGGAAGCACCGGCTAACTACGTGCCAGCAGCCGCGGTAATACGTAGGGTGCAAGCGTTATCCGGATTTATTGGGCGTAAAGGGTGCGTAGGCGGTTTGGTAAGTTAGATGTGAAAGCTATAGGCTCAACCTGTAGTTGCGTCTAAAACTGCCAGGCTAGAGGATGTTAGAGGAAAGTGGAACTCATGGTGTAGCGGTGAAATGCGTAGATATCATGAGGAACACCAGTGGCGAAGGCGACTTTCTGGGACATTTCTGACGCTGAGG…
Otu1393	0	0.0297885	0	0	0	0	0	0	0	0	d:Bacteria(1.00),p:Marinimicrobia_(SAR406_clade)(1.00),c:Marinimicrobia_(SAR406_clade)(1.00),o:Marinimicrobia_(SAR406_clade)(1.00),f:Marinimicrobia_(SAR406_clade)(1.00),g:Marinimicrobia_(SAR406_clade)(1.00),s:Marinimicrobia_bacterium(1.00)	CCAGCCTACGGGTGGCTGCAGTGGGGAATTTTGCGCAATGGGGGAAACCCTGACGCAGCAACGCCGCGTGGTCGATGAAGCTTCTAGGAGTGTAAAGACCTGTCGATGGGGAAGAACGGGACAGTGAGTAACTGCTCTGTCCGTGACTGTACCCTTCAAGAAAGCTCCGGCTAACTCCGTGCCAGCAGCCGCGGTAATACGGGGGGAGCAAGCGTTATCCGGAATCACTGGGCGTAAAGGGCGCGTAGGCGGATAGTTAAGTCAAATCTGAAAGTTAACAGCTTAACTGTTAAAGTGGGTTTGATACTGGTTATCTTGAGTGCGAGAGAGGAAAGCGGAATTCCTGGTGTAGCGGTGAAATGCGTAGATATCAGGAGGAACACCGGTGGCGAAGGCGGC…
Otu674	0	0.0297885	0	0	0	0	0	0	0	0	d:Bacteria(1.00),p:Marinimicrobia_(SAR406_clade)(1.00),c:Marinimicrobia_(SAR406_clade)(1.00),o:Marinimicrobia_(SAR406_clade)(1.00),f:Marinimicrobia_(SAR406_clade)(1.00),g:Marinimicrobia_(SAR406_clade)(1.00),s:uncultured_bacterium(0.86)	CCAGCCTATGGGGGCAGCAGTGGGGAATTTTGCGCAATGGGCGAAAGCTTGACGCAGCAACGCCGCGTGACCGATGACGCATTTAGGTGTGTAAAGGTCTGTCGTTAGGGAAGAATAGAGTGGTGGTTAATAGCTTCCGCTCCTGACGGTACCTAACAAGAAAGCTCCGGCTAACTCCGTGCCAGCAGCCGCGGTAATACGGGGGGAGCAAGCGTTATCCGGAATTACTGGCGTAAAGGGCACGTAGGCGGGTTCTTAAGTCAGATTTTAAATCCAACAGCTTAACTGTTGACCTGGATCTGAAACTGGGAGTCTTGAATGCAAGAGAGGAGAGCGGAATTCCTGGTGTAGCGGTGAAATGCGTAGATATCAGGAAGAACACCGGTGGCGAAGGCGGCT…
Otu1160	0	0	0	0	0.0290613	0	0	0	0	0	d:Bacteria(1.00),p:Myxococcota(0.87),c:bacteriap25(0.87),o:bacteriap25(0.87),f:bacteriap25(0.87),g:bacteriap25(0.87),s:uncultured_bacterium(0.88)	CCAGCCTATGGGGGGCACCAGTGGGGAATATTGGACAATGGGGGAAACCCTGATCCAGCAACGCCGCGTGAGGGAAGAAGGCCTTCGGGTTGTAAACCTCTGACGGAGGGGACGAAACCTATCATGGCTAATATCCATGGTAATTGACGGTACCCTCAAAGGAAGCACCGGCTAACCTCGTGCCAGCAGCCGCGGTAATACGAGGGGTGCAAGCGTTGTTCGGATTTACTGGGCGTAAAGCGTGCCTAGGTGGATTTACAAGTCAGATGTGAAAGCCCCCGGTTCAACCGGGGAAGGTCATTTGAAACTGTAGATCTTGAGTTCCGGGGAGGTGGGTGGAATTCCTAGTGTAGAGGTGAAATTCGTAGAGATTAGGAGGAACACCGGAGGCGAAGGCGG…
Otu397	0	0	0	0	0.0290613	0	0	0	0	0.0172354	d:Bacteria(1.00),p:Myxococcota(1.00),c:Polyangia(1.00),o:mle1-27(0.02),f:mle1-27(0.02),g:mle1-27(0.02),s:uncultured_bacterium(0.67)	CCAGCCTACGGGGTGCAGCAGTGGGGAATTTTGCGCAATGGACGAAAGTCTGACGCAGCGACGCCGCGTGGGTGATGAAGGCCTTCGGGTTGTAAAGCCCTGTGGGGAGGGAAGAATAAGGGTATGTAAATAGCATATCTGATGACGGTACCTCCTTAGCAAGCACCGGCTAACTCTGTGCCAGCAGCCGCGGTAAGACAGAGGGTGCAAACGTTGTTCGGAATTACTGGGCGTAAAGCGCGTGTAGGCGGCTAGGCAAGTCGGGAGTGAAAGCCCTTGGCTCAACTGAGGAAGAGCATTCGAAACTGCATAGCTTGAGTTCTGGAGAGGATGGTGGAATTCTCGGTGTAGAGGTGAAATTCGTAGATATCGAGAGGAACACCGGTGGCGAAGGCGGCC…
Otu560	0	0	0	0	0.043592	0	0	0	0	0	d:Bacteria(1.00),p:Myxococcota(1.00),c:Polyangia(1.00),o:Haliangiales(1.00),f:Haliangiaceae(1.00),g:Haliangium(1.00),s:uncultured_bacterium(0.49)	CCAGCCTATGGGTGGCTGCAGTGGGGAATATTGGACAATGGGCGCAAGCCTGATCCAGCCACGCCGCGTGAGTGATGAAGGCCTTCGGGTCGTAAAGCTCTGTGGGGAGGGACGAATGGCGCCATGAAGAGTGGCGATTGACGGTACCTCCTTAGCAAGCACCGGCTAACTTCGTGCCAGCAGCCGCGGTAATACGAAGGGTGCAAACGTTGCTCGGAATTATTGGGCGTAAAGCGCACGTAGGCGGCTCTATAAGTCGGATGTGAAATCCCTCGGCTTAACCGAGGACGTGCATCCGAAACTGTGGAGCTTGAGTATGGAAGAGGGTCGCAGAATTCCCGGTGTAGAGGTGAAATTCGTAGATATCGGGAGGAATACCAGTGGCGAAGGCGGCGACCT…
Otu295	0	0	0.173762	0	0.0145307	0	0	0	0	0	d:Bacteria(1.00),p:Nitrospirota(1.00),c:Leptospirillia(1.00),o:Leptospirillales(1.00),f:Leptospirillaceae(1.00),g:Leptospirillum(1.00),s:uncultured_bacterium(0.72)	CCAGCCTATGGGTCGCACCAGTGAGGAATATTGCGCAATGGGGGCAACCCTGACGCAGCAACGCCGCGTGTGGGAAGAAGGCTTTCGGGTTGTAAACCACTTTTGCTCGGGACGAAAAGGGGCGTCAGAACACGGCGCTTCGATGACGGTACCGGGAGAATAAGCCACGGCTAACTCTGTGCCAGCAGCCGCGGTAAGACAGAGGTGGCAAGCGTTGTTCGGAGTTACTGGGCGTAAAGAGTCTGTAGGTGGTTTGTCAAGTCTTTGGTGAAAGGCCGTGGCTTAACCATGGGAATGCCAAAGAGACTGGCAGACTGGAGGCTGGGAGAGGGAAGCGGAATTTCTGGTGTAGCGGTGAAATGCGTAGATATCAGAAGGAAGGCCGGTGGCGAAGGCGGC…
Otu1455	0	0.059577	0	0	0	0	0	0	0	0	d:Bacteria(1.00),p:Nitrospirota(1.00),c:Nitrospiria(1.00),o:Nitrospirales(1.00),f:Nitrospiraceae(1.00),g:Nitrospira(1.00),s:uncultured_Nitrospira(0.05)	CCAGCCTATGGGGGGCAGCAGTGGGGAATATTGCGCAATGGGCGAAAGCCTGACGCAGCGACGCCGCGTGGGGGATGAAGGTCTTCGGATTGTAAACCCCTTTCGGGAGGGAAGATGGAGCGAGCAATCGTTCGGACGGTACCTCCAGAAGCAGCCACGGCCAACTTCGTGCCAGCAGCCGCGGTAATACGAAGGTGGCAAGCGTTGTTCGGATTCACTGGGCGTACAGGGTGTGTAGGCGGTTTGGTAAGCCTTCTGTTAAAGCTTCGGGCCCAACCCGGAAAGCGCAGAGGGTACTGCCAGGCTAGAGGGTGGGAGAGGAGCGCGGAATTCCCGGTGTAGCGGTGAAATGCGTAGAGATCGGGAGGAAGGCCGGTGGCGAAGGCGGCGCTCTGGAAC…
Otu830	0	0	0.104257	0	0	0	0	0	0	0	d:Bacteria(1.00),p:Nitrospirota(0.95),c:Nitrospiria(0.95),o:Nitrospirales(0.95),f:Nitrospiraceae(0.95),g:Nitrospira(0.95),s:Nitrospira_sp.(0.22)	CCAGCCTATGGGAGGCTGCAGTGGGGAATATTGCGCAATGGGGGAAACCCTGACGCAGCCAACCAGCGTGTGTGATGAAGGCCTTCGGGTTGTAAAGCACTGTCGTGAGGGAAGAATTCTTGACGGTACCTCACAAGAAAGCACCGGCTAACCCCGTGCCAGCAGCCGCGGTAATACGGGGGGTGCAAGCGTTGCTCGGATTCACTGGGCGTACAGGGTGTGTAGGCGGTTTGGTAAGCCTTCTGTTAAAGCTTCGGGCCCAACCCGGAAAGCGCAGAGGGTACTGCCAGGCTAGAGGGTGGGAGAGGAGCGCGGAATTCCCGGTGTAGCGGTGAAATGCGTAGAGATCGGGAGGAAGGCCGGTGGCGAAGGCGGCGCTCTGGAACATACCTGACGCTG…
Otu905	0	0	0	0	0	0	0	0.0154583	0	0.0172354	d:Bacteria(1.00),p:Nitrospirota(1.00),c:Nitrospiria(1.00),o:Nitrospirales(1.00),f:Nitrospiraceae(1.00),g:Nitrospira(1.00),s:uncultured_bacterium(0.75)	CCAGCCTACGGGTTGCAGCAGTAAGGAATATTGCGCAATGGGCGAAAGCCTGACGCAGCGACGCCGCGTGGGGGATGAAGGTCTTCGGATTGTAAACCCCTTTCGGGAGGGAAGATGGAGTGGGGTAACCCATTCGGACGGTACCTCCAGAAGCAGCCACGGCTAACTTCGTGCCAGCAGCCGCGGTAATACGAAGGTGGCAAGCGTTATTCGGATTTACTGGGCGTACAGGGAGCGTAGGCGGTTCGGTAAGCCCTCTGTGAAATCTTCAGGCTTAACCTGGAAAAGTCGGAGGGGACTGCTGGGCTAGAGGACGGGAGAGGAGCGCGGAATTCCCAATATAACGGTAAAATGCGTAGAGATCGGGAGGAAGGCCGGTGGCGAAGGCGGCGCTCTGGA…
Otu369	0	0.0148943	0	0	0.130776	0	0	0.0154583	0	0.155119	d:Bacteria(1.00),p:Nitrospirota(0.97),c:Nitrospiria(0.97),o:Nitrospirales(0.97),f:Nitrospiraceae(0.97),g:Nitrospira(0.97),s:uncultured_Nitrospira(0.97)	CCGCCTATGGGAGGCAGCAGCGGGGAATATTGGACAATGGGGGAAACCCTGATCCAGCAATGCCGCGTGTGCGATGAAGGCCTGAGGGTTGTAAAGCACTTTCGTTGGGGAGGAAATACTTAAAGCTAATACCTTTGAGAGCTGACGTTACCCAAAGAAGAAGCACCGGCAAACTCTGTGCCAGCAGCCGCGGTAATACAGAGGGTGCAAGCGTTAATCGGAGTTACTGGGCGTAAAGGGCGCGTAGGCTGATGTTTAAGTTAATTGTGAAATCCCTGGGCTTAACCTAGGAATTGCAGTTAATACTGGACATCTAGAGTATGGTAGAGGAAAGTGGAATTCTCGGTGTAGTGGTTAAATACGTAGATATCGAGAAGAACACCGGTGGCGAAGGCGACT…
Otu607	0.0125031	0.20852	0	0	0	0	0	0	0	0	d:Bacteria(1.00),p:Patescibacteria(1.00),c:ABY1(1.00),o:Candidatus_Falkowbacteria(1.00),f:Candidatus_Falkowbacteria(1.00),g:Candidatus_Falkowbacteria(1.00),s:uncultured_bacterium(0.70)	CCAGCCTACGGGAGGCAGCAGTCAAGAATCTTCCTCAATGGCCGAAAGGCTGAAGGAGCGACGCCGCGTGTACGAAGAAGCCCTTCGGGGTGTAAAGTACTTTTATTAGGGACGAAACAATGACGGTACCTAATGAATAAGGGGCTGCTAAACTCGTGCCAGCAGCAGCGGTAATACGAGTGCCCCAAGCGTTATCCGGATTTATTGGGCGTAAAGCGTCCGCAGGCGGTTTATCGCATCTCCTGTTAAATCTATCGGCTTAACCGATGGACCGCAGGAGAGATGGATAAACTAGAGACCGGGAGAGGTAAGCGGAATTGCTGGTGTAGGGGTTAAATCCGTTAATATCAGCAGGAACACCAAATGCGAAGGCAGCTTACTAGAACGGTTCTGACGCTC…
Otu610	0	0.0744713	0	0	0	0.0106191	0	0	0	0	d:Bacteria(1.00),p:Patescibacteria(1.00),c:ABY1(1.00),o:Candidatus_Falkowbacteria(0.99),f:Candidatus_Falkowbacteria(0.99),g:Candidatus_Falkowbacteria(0.99),s:uncultured_bacterium(0.58)	CCAGCCTATGGGGGGCACCAGTCAAGAATCTTCCTCAATGGCCGAAAGGCTGAAGGAGCGACGCCGCGTGTATGAAGACGCTCTTCGGAGTGTAAAGTACTTTTAATCGGGATGAATCAATGACGTTACCGATTGAATAAGGGGCTGCCAATCTCGTGCCAGCAGCAGCGGTAATACGAGAGCCCCAAGCGTTATCCGGATTTATTGGGCGTAAAGGGTCCGTAGGCGGTTTGGTACATCTCTTGTTAAATCTTCTGGCTCAACCAGGAGGCTGCGAGGGAAATGGCCAAACTAGAGACCGGGAGGGGCAAGCGGAATTGCTGGTGTAGGGGTTAAATCCGTTAATATCAGCAGGAACACCAAATGCGAAGGCAGCTTGCTAGAACGGTTCTGACGCTC…
Otu306	0	0.402145	0	0	0	0	0	0	0	0	d:Bacteria(1.00),p:Patescibacteria(1.00),c:ABY1(1.00),o:Candidatus_Falkowbacteria(1.00),f:Candidatus_Falkowbacteria(1.00),g:Candidatus_Falkowbacteria(1.00),s:uncultured_bacterium(0.92)	CCAGCCTATGGGAGGCTGCAGTCAAGAATCTTCCTCAATGGGCGAAAGCCTGAAGGAGCGACACCGCGTGCATGAAGAAGCCTTTCGAGGTGTAAAGTGCTTTTATATGTGACGAAACAATGACGGTAGCATATGAATAAGGGGCTGCTAACCTCGTGCCAGCAGCAGCGGTAATACGAGGGCCCCAAGCGTTATCCGGATTTATTGGGCGTAAAGCGTCCGTAGGTGGTTTATCGCAGCTCCTGTTAAATCTCGAGGCTCAACCTCGAGTCAGCGGGAGAGATGGACAAACTAGAGACCGGAAGAGGCAAACGGAATTGCTGGTGTAGGGGTTAAATCCATTAATATCAGCAGGAACATCAAATGCGAAGGCAGTTTGCTAGGACGGTTCTGACACTC…
Otu657	0.100025	0.0893655	0	0	0	0.0318573	0	0	0	0	d:Bacteria(1.00),p:Patescibacteria(1.00),c:ABY1(1.00),o:Candidatus_Falkowbacteria(1.00),f:Candidatus_Falkowbacteria(1.00),g:Candidatus_Falkowbacteria(1.00),s:uncultured_organism(1.00)	CCAGCCTACGGGTCGCTGCAGTCACGAATATTCCTCAATGGCCGCAAGGCTGAAGGAGCGACGTCGCGTGCAGGAAGACGCTTTTCGGAGTGTAAACTGCTTTTATTAGGGAAGAATCAATGACTGTACCTAATGAATAAGGGGCTGCTAACCTCGTGCCAGCAGCAGCGGTAATACGAGGGCCCCAAGCGTTATCCGGATTTATTGGGCGTAAAGGGTCCGTAGGCGGTCTGTTGCATCTCCTGTTAAATCTTCAGGCTCAACCTGGAGGCTGCGGGAGAGATGAATAGACTAGAGGCCGGTAGAGGCAAGCGGAATTGCTGGTGTAGGGGTTAAATCCGTTAATATCAGCAGGAACGCCAAATGCGAAGGCAGCTTGCTAGAACGCGCCTGACGTTC…
Otu959	0	0	0	0	0	0	0	0	0	0.0344709	d:Bacteria(1.00),p:Patescibacteria(1.00),c:ABY1(1.00),o:Candidatus_Kerfeldbacteria(1.00),f:Candidatus_Kerfeldbacteria(1.00),g:Candidatus_Kerfeldbacteria(1.00),s:uncultured_bacterium(0.71)	CCAGCCTATGGGATGCTGCAGTTAAGAATATTCCACAATGCGCGAAAGCGTGATGGAGCGACGCCGCGTGAATGATGAAGTCCTTCGGGATGTAAAGTTCTTTTATTAGGGAAAAATTTTGATGTTACCTAATAAATAAGGGGCTGCTAACTTCGTGCCAGCAGCAGCGGTAATACGAAGGCCCCGAGCGTTATCCGGATTTACTGGGTGTAAAGGATCTGTAGATGGTTTGATAAGTTAGTCGTAAAAACTTTTAGCTTAACTAAATTTCTGCGGCTAATACTACTTGACTAGAGGACGGAAGAGGTAAGCGGAATTGGTGGTGTAGTTGTAATAAGCGTTAATATCACCAAGAACACCAAAAGCGAAGGCAGCTTACTAGTACGTTCCTGACATTGA…
Otu866	0	0	0	0	0.0581226	0	0	0	0	0.0344709	d:Bacteria(1.00),p:Patescibacteria(1.00),c:ABY1(1.00),o:Candidatus_Uhrbacteria(1.00),f:Candidatus_Uhrbacteria(1.00),g:Candidatus_Uhrbacteria(1.00),s:uncultured_eubacterium(0.13)	CCAGCCTATGGGAGCAGCAGTCGAGAATATTCCGCAATGCACGAAAGTGTGACGGAGCGACGCCGCGTGCCGAAAGAAGGCCTTCGGGTTGTAAACGGCTTTTCTCAGGGACGAATATTGACGGTACCTGAGGAATAAGGGGTTGCTAACTCTGTGCCAGCAGCAGCGGTAATACTGAGACCCCGAGCATTATCCGGATTTATTGGGCGTAAAGAGTTCGTAGGCGGCTTTGTAAGTCATCTGTTAAATCTTCAGGCTCAACCTGGAGGCTGCGGGTGATACTGTAAGGCTCGAGTGTGGGAGAGGCATATGGAATGCCCGGTGTAGCGGTAAAATGCGTTAATATCGGGTAGAACACCAAAGGCGAAAGCAATATGCTGGAACACAACTGACGCTAAA…
Otu437	0	0	0	0	0.0145307	0	0	0	0	0.0344709	d:Bacteria(1.00),p:Patescibacteria(1.00),c:ABY1(1.00),o:Candidatus_Uhrbacteria(0.99),f:Candidatus_Uhrbacteria(0.99),g:Candidatus_Uhrbacteria(0.99),s:uncultured_soil(0.45)	CCAGCCTACGGGAGGCAGCAGTCGAGAATATTCCGCAATGCACGAAAGTGTGACGGAGCGACGCCGCGTGTCGGATGACGGCCTTCGGGTTGTAAACGACTTTCATCAGGGACGAATTTTGACGGTACCTGAAGAATAAGGGGTTGCTAACTCTGTGCCAGCAGCAGCGGTAATACAGAGACCCCGAGCATTATCCGGATTTATTGGGCGTAAAGCGTTCGTAGGTGGTTTTGTAAGTCATTTGTTAAATCTTCATGCTCAACATGGAGGCTGCAGGTGATACTGTAAAACTCGAGTACGGGAGAGGCATATGGAATGCCCGGTGTAGCGGTAAAATGCGTTAATATCGGGTAGAACACCAAAGGCGAAAGCAATATGCTGGAACGTTACTGACACTCA…
Otu1114	0	0	0	0	0	0.0743337	0	0	0	0	d:Bacteria(1.00),p:Patescibacteria(0.96),c:Berkelbacteria(0.91),o:Berkelbacteria(0.91),f:Berkelbacteria(0.91),g:Berkelbacteria(0.91),s:uncultured_soil(0.56)	CCAGCCTATGGGACGCTGCAGTTGGGAATATCGCGCAATGGACGAAAGTCTGACGCAGCGACACCGCGTGGAGGAAGAAACCTTTCGGGGCGTAAACTCCTTTTGTCTGCGAGGATTATGACAGTACCAGACGAATAAGTACCGGCTAACTACGTGCCAGAAGCCTCGGTGATACGTAGGGTACTAGCGTTATCCGGAATTATTGGGCGTAAAGGGTGTCTAGGTGGTTGTAAAAGTCTTTTGTTAAATTTTTGGGCTTAACTCAAAAATTGCGGAGGAAACTTTATAACTTGAGTTCAGTAGAGGTGTGCGGAATTTCCGGTGTAGGAGTGAAATCCGTTGATATCGAGAAGAACACCAATGGCGAAGGCAGCACACTAGACTGATACTGACACTAAA…
Otu243	0	0	0	0	0	0.0424764	0	0	0	0	d:Bacteria(1.00),p:Patescibacteria(0.92),c:Berkelbacteria(0.81),o:Berkelbacteria(0.81),f:Berkelbacteria(0.81),g:Berkelbacteria(0.81),s:uncultured_soil(0.38)	CCAGCCTATGGGAGGCTGCAGTTGGGAATGTTGCGCAATGGGCGAAAGCCTGACGCAGCGACACCGCGTGGAGGATGAAACCTTTCGGGGCGTAAACTCCTCTTGTCTGGGAGGATTATGACAGTACCAGACGAATAAGTGCCGGCTAACTACGTGCCAGAAGCCTCGGTGATACGTAGGGCACAAGCGTTATCCGGAATTATTGGGCGTAAAGGGTGTCTAGGTGGTTGTAAAAGTCTTTTGTTAAATATTTAAGCTCAACTTAAAGATTGCAGAGGAGACTTTATAACTTGAGTTCAGTAGAGGTGTGCGGAATTCTCGGTGTAGGAGTGAAATCCGTTGATATCGAGAGGAACACCAATGGCGAAGGCAGCACACTAGACTGTTACTGACACTAAA…
Otu1516	0	0	0	0	0.0290613	0	0	0	0	0	d:Bacteria(1.00),p:Patescibacteria(1.00),c:Berkelbacteria(1.00),o:Berkelbacteria(1.00),f:Berkelbacteria(1.00),g:Berkelbacteria(1.00),s:uncultured_bacterium(1.00)	CCAGCCTACGGTTGCAGCAGTAGGGAATTTTGCACAATGGACGCAAGTCTGATGCAGCAACACTGCGTGAAGGATGAAGGTTTTCGGATCGTAAACTTCTTTTATCAGGGAATAATCATGAAGGTACCTGATGAATAAGCACCGGCTAACTACGTGCCAGCAGCCGCGGTAATACGTAGGGTGCAAACATTATCCGGATTTATTGGGCGTAAAGAGCTCGTAGGTGGTTTTGAAAGTCTGGTATGAAAGACTCCGGCTCAACTGGAGGAACGTATCGGAAACTTCATTACTCGAGGTATACAGGGGAAGATGGAACTCATAGTGTAGCAGTGAAATGCGTAGATATTATGAGGAACGCCAATGGTGAAGACAGTCTTCTGGGTATATCCTGACACTGAG…
Otu545	0	0	0	0	0.0290613	0	0	0	0	0	d:Bacteria(1.00),p:Patescibacteria(0.95),c:Gracilibacteria(0.94),o:Gracilibacteria(0.71),f:Gracilibacteria(0.71),g:Gracilibacteria(0.71),s:uncultured_bacterium(0.67)	CCAGCCTATGGGATGCACCAGTGGGGAATATTGGGCAATGGACGAAAGTCTGACGGAGCGACGCCGCGTGAAGGATGAAGGGTTTATTCTTGTAAACTTCTTTTCTCTGGGAAGATAATGACGGTACCAGAGGAATAAGGGGCGGCAAACTACGTGCCAGCAGCCGCGGTAATACGTAGGCCCCGAGCGTTATCCGGAATTACTGGGTGTAAAGCGTCTGTAGGTGGACGGTTAAGTTTTGTATGAAAGACCAGAGCTCAACTCTGTGTTTGTGCAGAAAACTGGCCGACTAGAATCAGGGAGAGGCAAGCAGAATTATGAGAGTAGGGGTGCAATCCGTAGATACTCATAAGAATACCAAAAGCGAAGGCAGCTTGCTGGAACTGTATTGACACTGAG…
Otu329	0	0	0	0	0.101715	0	0	0	0	0.60324	d:Bacteria(1.00),p:Patescibacteria(0.97),c:Gracilibacteria(0.97),o:Absconditabacteriales_(SR1)(0.97),f:Absconditabacteriales_(SR1)(0.97),g:Absconditabacteriales_(SR1)(0.97),s:uncultured_organism(0.23)	CCAGCCTACGGGTTGCAGCAGTGGGGAATATTGCGCAATGGACGAAAGTCTGACGCAGCAATCCTGCGTGTATGACGAAGCCCTAAGGGGTGTAAAGTACTTTTTTGGGGGAAGACGAATGACGGTACCCCAAGAATAAGGGATGGCTAACTACGTGCCAGCAGCCGCGGTAATACGTAGATCCCGAGCGTTATCCGGAGTTACTGGGCGTAAAGAGTCTGTAGCCGGTTTAATAAGTCTATTTTTAAATACTTGGACTCAATCTAAGAAAGGGGATAGATACTGTTAAACTAGAGTGAAGTAGGGGTTAGTGGAATTTCCGGTGGAGGCGTGAAATCTGTTGATATCGGAAGGAGCGCAGAAAGCGAAGGCAGCTAACTAGACTTAAACTGACGGTGA…
Otu164	0	0	0	0	0.043592	0	0	0	0	0.0172354	d:Bacteria(1.00),p:Patescibacteria(0.99),c:Gracilibacteria(0.99),o:Absconditabacteriales_(SR1)(0.99),f:Absconditabacteriales_(SR1)(0.99),g:Absconditabacteriales_(SR1)(0.99),s:uncultured_candidate(0.28)	CCAGCCTATGGGATGCACCAGTGGGGAATATTGGACAATGGGCGAAAGCCTGATCCAGCGATTCTGCGTGAAGGATGAAGCCTTGTGGGGTGTAAACTTCTTTTCTGGGAGAAGACGAATGACGGTATCTCAGGAATAAGAGACGGCTAACTACGTGCCAGCAGCCGCGGTAATACGTAGGTCTCGAGCGTTATCCGGAATTACTGGGCGTAAAGCGTCTGTAGCCGGATGTATAAGTCTGTCTTTAAATACTCTGATTCAATCGGAGAAAAGGGATAGATACTGTATATCTAGAGGATTTTAGAGGTTAGTGGAATTTCCGGTGGAGCGGTGAAATGCGTTGATATCGGAAGGAATGCCGAAAGCGAAAGCAGCTAACTATAAAATATCTGACGGTCA…
Otu713	0	0	0	0	0	0	0	0	0.0561956	0	d:Bacteria(1.00),p:Patescibacteria(0.89),c:Gracilibacteria(0.89),o:Absconditabacteriales_(SR1)(0.88),f:Absconditabacteriales_(SR1)(0.88),g:Absconditabacteriales_(SR1)(0.88),s:uncultured_bacterium(0.58)	CCAGCCTACGGGGGGCAGCAGTGGGGAATCTTGGGCAATGGCCGAGAGGCTGACCCAGCGACTCTGCGTGGAGGACGAAGCCTTACGGGGTGTAAACTTCTTTTCTGGGGGAAGAAGACTGACGGTACCCCAGGAAAAAGGGACGGCTAACTATGTGCCAGCAGCCGCGGTAATACATAGGTCCCGAGTGTTATCCGGAGTTACTGGGCGTAAAGGGTCCGTAGCCGGTAATATAAGTCTATATTCAAATGCCTGTGCTCAACGCAGGGGAGGGTGTGGAAACTGTATTACTAGAGTTAGATGGAGGCTAGTGGAATTCCCGGTGGAGGGGTGAAATCCGTTGATATTGGGAGGAATGCCGAAAGCGAAAGCAGCTAGCTATGTCTAAACTGACGGTGA…
Otu102	0	0	0	0	0.0290613	0	0	0	0	0.0172354	d:Bacteria(1.00),p:Patescibacteria(0.99),c:Gracilibacteria(0.99),o:Candidatus_Peregrinibacteria(0.99),f:Candidatus_Peregrinibacteria(0.99),g:Candidatus_Peregrinibacteria(0.99),s:uncultured_bacterium(0.97)	CCAGCCTACGGGGGGCTGCAGTAAAGAATCTTCCGCAATGGACGAAAGTCTGACGGAGCGACGCCGCGTGCAGGATGAAGGCCTTCGGGTTGTAAACTGCTTTTCCGAAAGAATAATTCTGAATGTACTTCAGGAATAAGTACCGGCAAATCTCGTGCCAGCAGCCGCGGTAATACGAGAGGTACAAACGTTACCCGGAATCATTGGGCGTAAAGCGTCCGCAGGTGGTTTGATAAGTTGGATATTAAATCTTGAGGCTCAACTTCAAGGCTGTGTCCAAAACTATCTCACTAGAGATTAGGAGAGGTGAGCGGAATTCTGCATGTAGGAGTAAAATCCGTAGATATGCAGAGGAACACCAAAAGCGAAGGCAGCTCACTGGCCTATATCTGACACTCA…
Otu1546	0	0	0	0	0	0	0	0	0	0.0517063	d:Bacteria(1.00),p:Patescibacteria(1.00),c:Gracilibacteria(1.00),o:Candidatus_Peregrinibacteria(1.00),f:Candidatus_Peregrinibacteria(1.00),g:Candidatus_Peregrinibacteria(1.00),s:uncultured_bacterium(1.00)	CCAGCCTATGGGGCGCAGCAGTAAAGAATCTTCCACAATGGACGAAAGTCTGATGGAGCGACGCCGCGTGCAGGATGACGGCCTTCGGGTTGTAAACTGCTTTTCTGAGAGAATAATTCTGAAGGTATCTCAGGAATAAGCACCGGCAAATCTCGTGCCAGCAGCCGCGGTAATACGAGAGGTGCAAACATTATCCGGAATCATTGGGCGTAAAGCGTCCGCAGGTGGCGCTGTAAGTAGGGTATTAAATCTTGAGGCTCAACTTCAAGGCTGTGCCCTAAACTACAGTGCTAGAGATTAGGAGAGGTGAGCGGAATTCTGCATGTAGGGGTAAAATCCGTAGATATGCAGAGGAACACCAAAAGCGAAGGCAGCTCACTGGCCTATATCTGACACTCA…
Otu1740	0	0	0	0	0.0145307	0	0	0	0	0.0172354	d:Bacteria(1.00),p:Patescibacteria(1.00),c:Gracilibacteria(1.00),o:Candidatus_Peribacteria(1.00),f:Candidatus_Peribacteria(1.00),g:Candidatus_Peribacteria(1.00),s:uncultured_bacterium(0.87)	CCAGCCTATGGGGGGCTCCAGTGAGGAATCTTCCGCAATGGACGAAAGTCTGACGGAGCGACGCCGCGTGGTGGATGAAGGCCTTCACTAGTCGTAAACACCTGTTCTGAGGGACGAAATTTTTGACGGTACCTCAGGAGAAAGTATCGGCAAACCCTGTGCCAGCAGCCGCGGTAAGACAGGGGATACAAGCGTTACTCGGAATTACTGGGCGTAAAGCGTCTGTAGGTGCCCTGTTAAGTCTGGTGTAAAAACACGGAGCTCAACTCCGTGCACGTACCGGAAACTGATAGGGTTGAGCAGTGGAGAGGCATCTGGAATGCCACATGTAGGAGTAAAATCCGTAGATATGTGGTAGAACGCCAAAAGCGAAGGCAGGATGCTAGCCACTTGCTGACA…
Otu566	0	0	0	0	0.0290613	0	0	0	0	0.0172354	d:Bacteria(1.00),p:Patescibacteria(1.00),c:Gracilibacteria(1.00),o:Gracilibacteria(1.00),f:Gracilibacteria(1.00),g:Gracilibacteria(1.00),s:metagenome(1.00)	CCAGCCTACGGGTGGCTGCAGTGAGGAATCTTCCACAATGGGCGAAAGCCTGATGGAGCGACACCGCGTGAAGGATGAAGCCTTTGTTGGTGTAAACTTCTTTTCTCTAGGAAGATAATGACGGTACTAGAGGAATAAGGGGCGGCAAACTTCGTGCCAGCAGCCGCGGTAATACGAAGGCCCCAAGCGTTATCCGGAATTACTGGGCGTAAAGCGTCTGTAGGTGGTTCGGAAAGTCTCAAGTGAAAGGTCAGGGCTCAACCCTGTACTTGCTTGGGAAACTATCGAACTTGAGTGCGGGAGAGGCAAGCAGAACTGTATGAGTAGGGGTGCAATCCGTTGATACATACAAGAATACCAAAAGCGAAGGCAGCTTGCTGGAACGCCACTGACACTGAG…
Otu1168	0	0	0	0	0.0145307	0	0	0	0	0.0517063	d:Bacteria(1.00),p:Patescibacteria(1.00),c:Gracilibacteria(1.00),o:Gracilibacteria(1.00),f:Gracilibacteria(1.00),g:Gracilibacteria(1.00),s:uncultured_bacterium(0.83)	CCAGCCTACGGGAGGCACCAGTGAGGAATCTTCCACAATGGGCGAAAGCCTGATGGAGCGACACCGCGTGAAGGATGAAGCCTTTGTTGGTGTAAACTTCTTTTCTCTGGGAAGATAATGACGGTACCAGAGGAATAAGGGGCGGCAAACTTCGTGCCAGCAGCCGCGGTAATACGAAGGCCCCAAGCGTTATCCGGAATTACTGGGTGTAAAGCGTCTGTAGGTGGTCTAGCAAGTCTTTCTGTGAAACTCTGGAGCTCAACTCCAGATTGCAGGAGAAACTATTAGACTTGAGTGTGGGAGGGGGAAGCAGAACGGTAAGAGTAGGGGTGCAATCCGTTGATACTTACCAGAATACCAAAAGCGAAGGCAGCTTCCTGGAACACAACTGACACTGAG…
Otu731	0	0	0	0	0	0	0	0	0	0.0344709	d:Bacteria(1.00),p:Patescibacteria(1.00),c:Gracilibacteria(1.00),o:Gracilibacteria(1.00),f:Gracilibacteria(1.00),g:Gracilibacteria(1.00),s:uncultured_organism(0.95)	CCAGCCTATGGGTCGCTGCAGTAAGGAATCTTCCGCAATGGGCGAAAGCCTGACGGAGCGACACCGCGTGCAGGATGAACCCCTTCGGGGTGTAAACTGCTTTTCTGAGGGAAGAAGATCTGACGGTACCTCAGGAATAAGCCCCGGCTAATTACGTGCCAGCAGCCGCGGTAATACGTAAGGGGCAAGCGTTATCCGGAATCACTGGGCGTAAAGCGTCCGCAGGTGGTATAGCAAGTCTATCATTAAATACCGGTGCTCAACATCGGTGCCGTGATGGAAACTGCTACACTAGAGGGAGTCAGAGGTGTGTGGAATTCTACAAGTAGGGGTAAAATCCGTAGATATGTAGAGGAATACCAAAAGCGAAGGCAGCACACTGGGGCTTTCCTGACACTC…
Otu376	0.0250063	0	0	0	0.116245	0	0	0	0	0.361944	d:Bacteria(1.00),p:Patescibacteria(1.00),c:Gracilibacteria(1.00),o:JGI_0000069-P22(1.00),f:JGI_0000069-P22(1.00),g:JGI_0000069-P22(1.00),s:uncultured_bacterium(0.98)	CCAGCCTACGGGGTGCTGCAGTGAGGAATCTTCCACAATGGACGAAAGTCTGATGGAGCGACACCGCGTGAAGGATGAAGGCCTAACGGTTGTAAACTTCTTTTCTGAAGGAGCATAATGAGAGTACTTCAGGAATAAGGGACGGCTAAATACGTGCCAGCAGCCGCGGTAATACGTATGTCTCAAGCGTTACCCGGAATCACTGGGTGTAAAGGGTTCGTAGGTGGAATTTTAAGTCAGGTATGAAAGACCGGAGCTCAACTCCGTGTTTGTATTTGAAACTGGAGTTCTAGAATTAGGGAGAGGTAAGCGGAATTCTAAGTGTAGGGGTGCAATCCGAAGATACTTAGAGGAACACCAAAAGCGAAGGCAGCTTACTGGAACTATATTGACGCTGAT…
Otu489	0.0125031	0	0	0	0.0145307	0	0	0	0	0.327473	d:Bacteria(1.00),p:Patescibacteria(1.00),c:Gracilibacteria(1.00),o:JGI_0000069-P22(1.00),f:JGI_0000069-P22(1.00),g:JGI_0000069-P22(1.00),s:uncultured_bacterium(0.93)	CCAGCCTACGGGGCGCTCCAGTGAGGAATCTTCCACAATGGGCGCAAGCCTGATGGAGCGACACCGCGTGAAGGATGAAGACCTAACGGTTGTAAACTTCTTTTCTGAGGGAGCATAATGAGAGTACCTCAGGAATAAGGGACGGCTAAATACGTGCCAGCAGCCGCGGTAATACGTATGTCTCAAGCGTTATCCGGAATTACTGGGTGTAAAGAGTTCGTAGGTTGTTGATTAAGTTAGGTATGAAAGACCGGAGCTCAACTCCGTGTTTGTGCTTAAAACTGGTCAGCTAGAATTAGGGAGAGGTAAGCGGAATTCTAAGTGTAGGGGTGCAATCCGTAGATACTTAGAAGAACACCAAAAGCGAAGGCAGCTTACTGGAACTATATTGACGCTGAG…
Otu431	0	0	0	0	0.0145307	0	0	0	0	0.0689417	d:Bacteria(1.00),p:Patescibacteria(0.88),c:Gracilibacteria(0.88),o:Candidatus_Peribacteria(0.79),f:Candidatus_Peribacteria(0.79),g:Candidatus_Peribacteria(0.79),s:uncultured_organism(0.83)	CCAGCCTATGGGGGGCTGCAGTGAAGAATCTTCCACAATGGGGGCAACCCTGATGGAGCGACGCCGCGTGAGGGATGACGTCCTAACGGATGTAAACCTCTTTTGTCTGGGAACAAATTTTTGAGCGTACCAGACGAATAAGCACCGGCTAATCTCGTGCCAGCAGCCGCGGTAATACGAGAGGTGCAAGCGTTATCCGGAATCATTGGGCGTAAAGCGTCCGCAGTCGGTTTGTTATGTCCGGGGTGAAATTACGGCGCCTACCGTCGTAAGTGTTCTGGAAACTGGCAAACTAGAGTCGTACAGGGGCAGACGGAATTCCTGTTGTAGGGGTAAAATCCGTAGATAACAGGAGGAACACCAAACGCGAAGGCAGTCTGCTGGGTACGTACTGACGAT…
Otu672	0.0375094	0	0	0	0	0	0	0	0	0.0344709	d:Bacteria(1.00),p:Patescibacteria(1.00),c:Microgenomatia(1.00),o:Candidatus_Collierbacteria(1.00),f:Candidatus_Collierbacteria(1.00),g:Candidatus_Collierbacteria(1.00),s:uncultured_bacterium(1.00)	CCAGCCTATGGGAGGCAGCAGCTGGGAATCTTGCGCAATGGACGAAAGTCTGACGCAGCGACGCCGCGTGTGGGAAGAAGGCCTTCGGGTCGTAAACCACTGTGGAAGGGGAATAAAAAAATGAAGGTACCCTTCTAGAAAGCACCTGCTAACTACGTGCCAGAAGCCTCGGTAATACGTAGGGTGCAAGCGTTATCCGGATTTATTGGGCGTAAAGCGTTCTGTAGGCGGTTTTGTAAGTATGTGGTTAAAGGCTTCGGCTCAACCGAAGACATGCTGTGTAAACTACAAGACTAGATGGTTATCGGGAGTATCGGAATTCTTGGTGGAGGGGTGAAATCCGTTGATATCAAGAGGAACACCAAAGGCGAAGGCAGATACTTAGGTAACTCATGACGC…
Otu1555	0.0125031	0	0	0	0	0	0	0	0	0.0344709	d:Bacteria(1.00),p:Patescibacteria(0.99),c:Parcubacteria(0.98),o:Parcubacteria(0.28),f:Parcubacteria(0.28),g:Parcubacteria(0.28),s:uncultured_Parcubacteria(0.23)	CCAGCCTACGGGGGGCAGCAGTCGAGAATTTTCCACAATGGACGAAAGTCTGATGGAGCGACGCGGCGTGGTTGATGAAGTACTTAGGTATGTAAAAACCTTTTATGAGGGAAAAAGTTTATTGATTGTACCTCATGAATAAGGGGTTGCTAAACTCGTGCCAGCAGCAGCGGTAATACGAGTGCCCCGAGCGTTATCCGGAATTATTGGGCGTAAAGGGTGAGTAGGTGGTTATATTAGTCTTGTGTTAAAGCCTTCGGCTCAACCGAAGATATGCATAGGAAACGGTATAACTAGAGTATGTGAGAGGTGTGTAGAACTCATGGAGTAGGGGTGAAATCCGTTGATACTATGGGGAATACCAAAAGCGTAGGCAGCACACTGGCACATTACTGACAC…
Otu517	0.0125031	0	0	0	0.0290613	0	0	0	0	0.0861772	d:Bacteria(1.00),p:Patescibacteria(1.00),c:Parcubacteria(1.00),o:Candidatus_Nomurabacteria(0.55),f:Candidatus_Nomurabacteria(0.55),g:Candidatus_Nomurabacteria(0.55),s:uncultured_bacterium(0.64)	CCAGCCTATGGGTTGCTCCAGTCGAGAATTTTCCGCAATGGACGAAAGTCTGACGGAGCGATGTCGCGTGATGGATTAAGAGCTTCGGTTTGTAAACATCTTTTATGTGGGAAGAACTTTGACGGTACCACATGAATAAGGGGTTGCTAAACTCGTGCCAGCAGCAGCGGTAATACGAGTACCCCGAGCATTATCCGGAATTATTGGGCGTAAAGGGTGAGTAGGCGGTACAATTAGTCGAATGTTAAATCCCAGAGCTTAACCTTGGATTCCCGTTCGAAACGGTTGTACTAGAGGGTGTGAGAGGTGAATGGAACTCATAGTGTAGGGGTGAAATCCGTTGATATTATGGGGAACACCAAAAGCGAAGGCAATTCACTGGCACACTTCTGACGCTCA…
Otu1566	0	0.10426	0	0	0	0	0	0	0	0	d:Bacteria(1.00),p:Patescibacteria(0.86),c:Parcubacteria(0.85),o:Candidatus_Moranbacteria(0.76),f:Candidatus_Moranbacteria(0.76),g:Candidatus_Moranbacteria(0.76),s:uncultured_bacterium(0.54)	CCAGCCTACGGGTGGCAGCAGTCGAGAATCTTCGGCAATGCACGAAAGTGTGACCGAGCGACGCCGCGTGGAGGATGACAGTCTTCGGATTGTAAACTCCTTTTCTTGAGGAAAAAATTATTGATGGTACTCAAGGAATAAGAGGTTGCTAACTCTGTGCCAGCAGCGGTAATACAGAGACCTCAAGCGTTATCCGGATTTATTGGGCGTAAAGGGTGGGTAGGCGGCATAGATAGTCAGATGTTAAATCGCTGAGCTTAACTCAGCGGCTGCATTTGAAACGTCTATGCTAGAAACAAGCAGAGGTTAGCGGAACTCATGGTGTAGCAGTGAAATGCGTTGATATCATGGGGAACACCAAAGGCGAAGGCAGCTTTCTGGACCGATACTGACGCTGAG…
Otu256	0	0	2.05039	0	0	0	0	0	0	0	d:Bacteria(1.00),p:Patescibacteria(1.00),c:Parcubacteria(1.00),o:Candidatus_Azambacteria(0.64),f:Candidatus_Azambacteria(0.64),g:Candidatus_Azambacteria(0.64),s:uncultured_bacterium(0.41)	CCAGCCTATGGGGGGCAGCAGCCGAGAATATTCGACAATGGGCGAAAGCCTGATCGAGCGACGCCGCGTGATGGATGAAGTGCTTCGGTATGTAAACATCTTTTATAGGCGAGAAAGTTTATTGATCAGCCTAAGAATAAGGGGTTGCTAAACTCGTGCCAGCAGCAGCGGTAATACGAGTGCCCCAAGCGTTATCCGGAATCATTGGGCGTAAAGGGTGTGTAGGCGGTCACGTTAGTCTTCTGTTAAATTCTTCGGCTCAACCGGGGGCATGCAGGGGAAACGGCGTGACTAGAGGATGCGAGAGGTGAATGGAACTCATGGAGTAGGGGTGAAATCCGTTGATATCATGGGGAACACCAAATGCGAAGGCAATTCACTGGCGCACTCCTGACGCTG…
Otu646	0	0	0.0347524	0	0	0	0	0	0	0	d:Bacteria(1.00),p:Patescibacteria(0.93),c:Parcubacteria(0.91),o:Candidatus_Liptonbacteria(0.26),f:Candidatus_Liptonbacteria(0.26),g:Candidatus_Liptonbacteria(0.26),s:Parcubacteria_group(0.24)	CCAGCCTACGGGGGGCTCCAGTCGAGAATATTCGACAATGGACGAAAGTCTGATCGAGCGACGCCGCGTGCAGGAAGAAGGCCCTCGGGTCGTAAACTGCGGTAGATAGGTAACAATGTAAATGAGTGCCTATCGGAAAGAGGTGGGTAACTACGTGCCAGCACCAGCGGTAATACGTAGACCTCAAGCGTTATCCGGATTTATTGGGCGTAAAGCGCGTGCAGGAGGCTTTGTGCGTCTGTGGTTAAAGCTCACCGCCTAACGGTGAAACTGCCATGGATACGGCGAAGCTGGAGGAGGTTAGAGGTGCATGGAGCGCACGGTGTAGGGGTGAAATCCGTTGATATCGTGCGAAACACCAAAGGCGAAGGCAGTGCACTGGGACCTTCCTGACTCTAA…
Otu1166	0	0	0	0	0.0290613	0	0	0	0	0	d:Bacteria(1.00),p:Patescibacteria(0.99),c:Parcubacteria(0.99),o:Candidatus_Campbellbacteria(0.12),f:Candidatus_Campbellbacteria(0.12),g:Candidatus_Campbellbacteria(0.12),s:Candidatus_Campbellbacteria(0.04)	CCAGCCTATGGGTGGCAGCAGCCGAGAATATTTCGCAATGGACGCAAGTCTGACGAAGCGATGTCGCGTGATGGATGAAGAGCTTCGGTTTGTAAACATCTTTTATGCGGGAAGAACGTTGACGGTACCGCATGAATAAGGGGTTGCTAAACTCGTGCCAGCAGCAGCGGTAATACGAGTACCCCGAGCATTATCCGGAATTATTGGGCGTAAAGGGTGAGTAGGCGGTGCAATTAGTCGTGTGTTAAATCCCAGAGCTTAACTTTGGATTCGCACACGAAACGGTTGCTCTAGAGAATGTGAGAGGTGAATGGAACTCATAGTGTAGGGGTGAAATCCGTTGATATTATGGGGAACACCAAATGCGAAGGCAATTCACTGGCACATTTCTGACGCTCA…
Otu111	0	0	0	0	0.0290613	0	0	0	0	0	d:Bacteria(1.00),p:Patescibacteria(1.00),c:Parcubacteria(1.00),o:Candidatus_Nomurabacteria(0.30),f:Candidatus_Nomurabacteria(0.30),g:Candidatus_Nomurabacteria(0.30),s:uncultured_bacterium(0.66)	CCAGCCTACGGGGGGCACCAGCCGAGAATCTTTCGCAATGGACGAAAGTCTGACGGAGCGACGCCGCGTGATTGATGAAGTCCTTCGGGACGTAAAGATCTTTTATGAGCAAGAAAGTTATTGATCAGCTCATGAATAAGGGCCTCCTAATCTCGTGCCAGCAGGAGCGGTAATACGAGAGGCCCGAGCGTTATCCGGAATTATTGGGCGTAAAGGGTGTGTAGGCGGTCATATTAGTCTTTTGTTAAACCCACGGGCTCAACCTGTGATATGCAAGGGAAACGGTATGACTCGAGGATGCGAGAGGTAAAGGGAACTCATGGTGTAGGGGTGAAATCCGTTGATATCATGGGGAACACCGAAGGCGAAGGCACTTTACTGGCGCACTTCCTGACGCTG…
Otu976	0	0	0	0	0	0	0	0	0	0.0517063	d:Bacteria(1.00),p:Patescibacteria(1.00),c:Parcubacteria(1.00),o:Candidatus_Campbellbacteria(0.25),f:Candidatus_Campbellbacteria(0.25),g:Candidatus_Campbellbacteria(0.25),s:microbial_mat(0.15)	CCAGCCTACGGGGGGCAGCAGTCGAGAATCTTCCGCAATGGACGCAAGTCTGACGGAGCGACGCCGCGTGATTGATGAAGCCCTTCGGGGTGTAAAGATCTTTTATTAAGGAGGAAGTTTATTGACGTTACTTAATGAATAAGAGGCTACTAACTCTGTGCCAGCAGTAGCGGTAATACAGAGGCCTCAAGCATTATCCGGAATTATTGGGCGTAAAGGGTGTGTAGGCGGATATATTAGTCTCCTGTTAAAGATCCCGGCTTAACCGGGAAACAGCAGGGGAAACGGTATGTCTAGAGATTGTGAGAGGTGAACAGAACTCATGGTGTAGGAGTGAAATCCGTTGATATCATGGGGAATACCAAATGCGAAGGCAGTTCACTGGCACATTTCTGACGC…
Otu951	0	0	0	0	0	0	0	0	0	0.0344709	d:Bacteria(1.00),p:Patescibacteria(1.00),c:Parcubacteria(1.00),o:Candidatus_Azambacteria(0.27),f:Candidatus_Azambacteria(0.27),g:Candidatus_Azambacteria(0.27),s:Parcubacteria_bacterium(0.16)	CCAGCCTACGGGTTGCTGCAGTCGAGAATCTTCCACAATGGACGAAAGTCTGATGGAGCGACGCCGCGTGGTTGATGAAGTCCTTCGGGACGTAAAAACCTTTTATGAGTCACTAAGTTATTGAAGAACTCATGAATAAGGGGTTGCTAAACTCGTGCCAGCAGCAGCGGTAATACGAGTGCCCCAAGCGTTATCCGGAATCATTGGGCGTAAAGGGTGTGTAGGTGGTCGTATTAGTCTTGTGTTAAATTTTTTGGCTTAACCAAAAACATGCATAGGAAACGGTACGACTAGAAGATGCGAGGGGTGAATGGAACTCATAGTGGAGGGGTGAAATCCGTTGATATTATGGGGAACACCAAAAGCGAAGGCAATTCACTGGCGCATTCTTGACACTGA…
Otu1315	0	0	0	0	0	0	0	0	0	0.0344709	d:Bacteria(1.00),p:Patescibacteria(1.00),c:Parcubacteria(1.00),o:Candidatus_Nomurabacteria(0.59),f:Candidatus_Nomurabacteria(0.59),g:Candidatus_Nomurabacteria(0.59),s:uncultured_bacterium(0.50)	CCAGCCTATGGGGGGCAGCAGTCGAGAATCTTCCGCAATGGACGAAAGTCTGACGGAGCGACGCCGCGTGATTGATGAAGTCCTTAGGGACGTAAAGATCTTTTATGAGGGATGAAGTTTATTGACAGTACCTCATGAATAAGGGGCTCCTAATCTCGTGCCAGCAGGAGCGGTAATACGAGAGCCCCAAGCGTTATCCGGAATTACTGGGCGTAAAGGGTGTGTAGGTGGTTATATTAGTCTTCCGTTAAATCTCCGGGCTCAACCTGGAAACCGCGAAAGAAACGGTATAGCTAGAGAGTGAGAGAGGTATGGGGAACTCATGGTGTAGGGGTGAAATCCGTTGATATCATGGGGAACACCAAAAGCGAAGGCACCATACTGGCTCATTTCTGACAC…
Otu1358	0	0	0	0	0.0290613	0	0	0	0	0	d:Bacteria(1.00),p:Patescibacteria(1.00),c:Parcubacteria(1.00),o:Candidatus_Kaiserbacteria(1.00),f:Candidatus_Kaiserbacteria(1.00),g:Candidatus_Kaiserbacteria(1.00),s:uncultured_bacterium(0.91)	CCAGCCTACGGGATGCTGCAGTCGAGAATCTTCCGCAATGGACGAAAGTCTGACGGAGCGACGCCGCGTGGTGGATGAAGTCCTTAGGGACGTAAACACCTTTTATGGAGGAGGAAGTTTATTGACGTTACTCCATGAATAAGGGGCTCCCAATTCTGTGCCAGCAGGAGCGGTAATACAGAAGCCTCAAGCGTTACCCGGATTTATTGGGCGTAAAGGATGCGTAGGCGGTTATATTAGTCTTGTGTTAAATCTTTGGGCTCAACCCAAAGTTCGCATAGGAAACGGTATAACTAGAAGAAGTGAGAGGTGAACAGAACTCTCGGTGTAGGGGTGAAATCCGTTGATATCGAGGGGAATACCAAATGCGAAGGCAGTTCACTGGCACTTTCTTGACGC…
Otu5	0.537634	19.2732	0	0	0	0.318573	0	0	0	0	d:Bacteria(1.00),p:Patescibacteria(0.99),c:Parcubacteria(0.97),o:Candidatus_Moranbacteria(0.91),f:Candidatus_Moranbacteria(0.91),g:Candidatus_Moranbacteria(0.91),s:uncultured_bacterium(0.69)	CCAGCCTATGGGGGGCAGCAGTCGAGAATCTTCGGCAATGCACGAAAGTGTGACCGAGCGACGCCGCGTGGAGGATGACAGTCTTCGGATTGTAAACTCCTTTTCTTGAGGAAAAAATTATTGATGGTACTCAAGGAATAAGAGGTTGCTAACTCTGTGCCAGCAGCAGCGGTAATACAGAGACCTCAAGCGTTATCCGGATTTATTGGGCGTAAAGGGTGGGTAGGCGGCATAGATAGTCAGATGTTAAATCGCTGAGCTTAACTCAGCGGCTGCATTTGAAACGTCTATGCTAGAAACAAGCAGAGGTTAGCGGAACCCATGGTGTAGCAGTGAAATGCGTTGATATCATGGGGAACACCAAAGGCGAAGGCAGCTAACTGGGCTTTGTTTGACGCT…
Otu128	0	0	0	0	0.0290613	0	0	0	0	0	d:Bacteria(1.00),p:Patescibacteria(1.00),c:Parcubacteria(0.99),o:Candidatus_Moranbacteria(0.98),f:Candidatus_Moranbacteria(0.98),g:Candidatus_Moranbacteria(0.98),s:uncultured_bacterium(0.28)	CCAGCCTATGGGGGGCAGCAGTCAGAATATTCCACAATGGACGAAAGTCTGATGGAGCGACGCCGCGTGCAGGATGAAGGCCTTCGGGTCGTAAACTGCTTTTGTAAGGGAAGAATGCAAATGACGGTACCTTACGAATAAGAGGTTACTAACTCTGTGCCAGCAGTAGCGGTAATACAGGGACCTCAAGCGTTATCCGGATTTATTGGGCGTAAAGAGCTGGTAGGTGGTTATATTAGTCAGATGTCAAATCTTCGAGCTCAACTCGAAAACTGCATTTGAAACGGTATAACTAGAGGGTGTGAGAGATCTATGGAACTCATGGTGTAGCAGTGAAATGCGTTGATATCATGAGGAACACCAAAGGCGAAGGCATTAGATTGGCACACTCCTGACACT…
Otu837	0	0	0.104257	0	0	0	0	0	0	0	d:Bacteria(1.00),p:Patescibacteria(1.00),c:Parcubacteria(1.00),o:Candidatus_Nomurabacteria(0.90),f:Candidatus_Nomurabacteria(0.90),g:Candidatus_Nomurabacteria(0.90),s:uncultured_Parcubacteria(0.41)	CCAGCCTACGGGTTGCTGCAGTCGAGAATCTTCCGCAATGGACGAAAGTCTGACGGAGCGACGCCGCGTGATCGATGAAACCCTTAGGGGTGTAAAGATCTTTTATGAGGGAAGAAGTTTATTGACGGTACCTCAAGAATAAGGGGCTCCTAATCTCGTGCCAGCAGGAGCGGTAATACGAGAGCCCCGAGCGTTATCCGGAATTATTGGGCGTAAAGGGTGCGTAGGTGGCGTTGTTAGTCGTCTGTGAAATTTCCGAGCTTAACTTGGAGCCCGCGAACGAAACGGCAATGCTTGAGACAAGAAGGGGTGTGCGGAACTCATGGTGTAGGGGTGAAATCCGTTGATATCATGGGGAACACCAAAAGCGAAGGCAGCACACTGGTCTTGATCTGACAC…
Otu701	0	0	0	0	0.0145307	0	0	0	0	0.0861772	d:Bacteria(1.00),p:Patescibacteria(1.00),c:Parcubacteria(1.00),o:Candidatus_Nomurabacteria(1.00),f:Candidatus_Nomurabacteria(1.00),g:Candidatus_Nomurabacteria(1.00),s:uncultured_bacterium(0.72)	CCAGCCTATGGGGGGCACCAGCCGAGAATCTTCCGCAATGGACGAAAGTCTGACGGAGCGACGCCGCGTGATTGATGAAGCTTTTCGGAGTGTAAAGATCTTTTATGAGGGAAGAAGTTTATTGACGGTACCTCATGAATAAGGGGCTCCTAATCTCGCGCCAGCAGGAGCGGTAATACGAGAGCCCCGAGCGTTATCCGGAATTATTGGGCGTAAAGGGTGCGTAGGTGGTTGTGTTAGTCGTTTGTCAAATCCTTGGGCTTAACCTAAGAACCGCGAACGAAACGGCACAACTAGAGAGTGTGAGGGGTAAAGGGAACTCATGGTGTAGGGGTGAAATCCGTTGATATCATGGGGAACACCAAAAGCGAAGGCACTTTACTGGCACATATCTGACAC…
Otu387	0	0	0.330148	0	0	0	0	0	0	0	d:Bacteria(1.00),p:Patescibacteria(1.00),c:Parcubacteria(1.00),o:Candidatus_Nomurabacteria(1.00),f:Candidatus_Nomurabacteria(1.00),g:Candidatus_Nomurabacteria(1.00),s:Candidatus_Nomurabacteria(0.93)	CCAGCCTATGGGAGGCACCAGTCGAGAATCTTCCACAATGGACGAAAGTCTGATGGAGCGACGCCGCGTGATTGATGAAGTCCCTCTGGGACGTAAAGGTCTTTTATGAGGGAAGAAGTTTATTGACTGTACCTCATGAATAAGAGGCTCCTAATCTCGTGCCAGCAGGAGCGGTAATACGAGAGCCTCGAGCGTTATCCGGAATTATTGGGCGTAAAGGGTGCGTAGGTTGTTCTGTTAGTCTTTTGTTAAAGCCCCGGGCTTAACCTGGGATCCGCGAAAGAAACGGCAGAACTTGAAAGTGCAAGAGGTGTACGGAACTCATGGTGTAGGGGTGAAATCCGTTGATATCATGGGGAACACCAAAAGCGAAAGCAGTGCACTGGTGCATATTTGACA…
Otu1040	0	0	0	0	0.043592	0	0	0	0	0.0517063	d:Bacteria(1.00),p:Patescibacteria(1.00),c:Parcubacteria(1.00),o:Candidatus_Nomurabacteria(1.00),f:Candidatus_Nomurabacteria(1.00),g:Candidatus_Nomurabacteria(1.00),s:Candidatus_Nomurabacteria(0.98)	CCAGCCTATGGGAGGCTGCAGTCGAGAATCTTCCACAATGGACGAAAGTCTGATGGAGCGACGCCGCGTGATTGATGAAGTCCCTTTGGGACGTAAAGATCTTTTATGAGGGAAGAAGTTTATTGACTGTACCTCATGAATAAGAGGCTCCTAATCTCGTGCCAGCAGGAGCGGTAATACGAGAGCCTCGAGCGTTATCCGGAATTATTGGGCGTAAAGGGTGTGTAGGTTGTTTTGTTAGTCTTTTGTTAAAGACCCGAGCTTAACTTGGGAAGGGCGAAAGATACGGCAGAACTAGAAAGTACGAGAGGTGTACGGAACTCATGGTGTAGGGGTGAAATCCGTTGATATCATGGGGAACACCAAAAGCGAAAGCAGTACACTAGCGTATATTTGACA…
Otu1266	0	0	0	0	0.0290613	0	0	0	0	0.0172354	d:Bacteria(1.00),p:Patescibacteria(1.00),c:Parcubacteria(1.00),o:Candidatus_Nomurabacteria(0.98),f:Candidatus_Nomurabacteria(0.98),g:Candidatus_Nomurabacteria(0.98),s:uncultured_bacterium(0.95)	CCAGCCTATGGGAGGCAGCAGTCGAGAATCTTCCACAATGGACGAAAGTCTGATGGAGCGACGCCGCGTGATCGATGAAGTGCTTCGGTATGTAAAGATCTTTTATGAGGGAAGAAGTTTATTGACGGTACCTCATGAATAAGGACCTGCAAAACTCGTGCCAGCAGCAGCGGTAATACGAGTGGTCCAAGCGTTATCCGGAATTATTGGGCGTAAAGGATGTGTAGGTGGTTGTATTAGTCGGGTGTCTAACCTCTGAGCTTAACTTGGAGACAGCATTCGAAACGGTACGGCTAGAGTATGTTGGGGGTAAGCGGAACTAATAGTGTAGGGGTGAAATCCGTTGATATTATTGGGAACACCAAAAGCGAAGGCAGCTTACTGGAACATTACTGACAC…
Otu537	0	0	0	0	0.0290613	0	0	0	0	0	d:Bacteria(1.00),p:Patescibacteria(1.00),c:Parcubacteria(1.00),o:Candidatus_Nomurabacteria(0.98),f:Candidatus_Nomurabacteria(0.98),g:Candidatus_Nomurabacteria(0.98),s:uncultured_bacterium(0.99)	CCAGCCTATGGGTTGCAGCAGTCAAGAACCTTCCACAATGGACGAAAGTCTGATGGAGCGACGCCGCGTGATGGATGAAGTACTTCGGTATGTAAACATCTTTTATGAGGGAAAAAGTTTATTGATGGTACCTCATGAATAAGAACCTGCTAAACTCGTGCCAGCAGCAGCGGTAATACGAGTGGTCCAAGCGTTATCCGGAATTATTGGGCGTAAAGGGTCTGTAGGTTGTTTAGTTAGTCTCTCGTTAAATCTTTGGGCTCAACCTAAAGTTCGCGAGGGAAACGGCTAGACTAGAATATGTTAGGGGTGTGCGGAACTCATAGTGTAGGGGTGAAATCCGTTGATATTATGGGGAACACCAAAAGCGAAGGCAGCACACTGAAACATTATTGACAC…
Otu1335	0	0	0	0	0	0	0	0	0	0.0344709	d:Bacteria(1.00),p:Patescibacteria(1.00),c:Parcubacteria(1.00),o:Candidatus_Nomurabacteria(1.00),f:Candidatus_Nomurabacteria(1.00),g:Candidatus_Nomurabacteria(1.00),s:uncultured_bacterium(1.00)	CCAGCCTACGGGGCTCCAGTCGAGAATCTTCCACAATGGACGAAAGTCTGATGGAGCGACGCCGCGTGATCGATGAAGTGCTTCGGTATGTAAAGATCTTTTATGGGGGGAGAAGTTTATTGACGGTACCCCATGAATAAGGGCCTGCAAAACTCGTGCCAGCAGCAGCGGTAATACGAGTGGCCCAAGCGTTATCCGGAATTATTGGGCGTAAAGGATATGTAGGTGGTTGTATTAGTCGAACGTCTAACCTTTGTGCTCAACATGGAGACAGCGTTCGAAACGGTACGACTAGAGTATGTCAGGGGTAAGCGGAACTCATAGTGTAGGGGTGAAATCCGTTGATATTATGGGGAGCACCAAAAGCGAAGGCAGCTTACTGGGACATTACTGACACTG…
Otu52	0	0	1.66811	0	0	0	0	0	0	0	d:Bacteria(1.00),p:Patescibacteria(1.00),c:Parcubacteria(1.00),o:Candidatus_Yanofskybacteria(0.99),f:Candidatus_Yanofskybacteria(0.99),g:Candidatus_Yanofskybacteria(0.99),s:uncultured_bacterium(0.92)	CCAGCCTATGGGGCGCTCCAGACGAGAATATTCGACAATGGGCGAAAGCCTGATCGAGGGATGCCGCGTGCAGGAAGAAGGGCTTCGGCCTGTAAACTGCTTTTGTATGGGAAGAATTTTGACGGTACCATAAGAATAAGGGGTTGCTAACCTCGTGCCAGCAGCAGCGGTAATACGAGGACCCCGAGCGTTATCCGGAATTACTGGGCGTAAAGCGTGAGTATCCGGTTTTGCTAGTCTCATGTTAAATCTCATTGCTCAACGATGAGACCGCGTGGGAAACGGCACAACTAGAGCGGGTAAGAGGCAAGCGGAACGTGCAGTGTAGGGGTGAAATCCATTGATATTGCACGGAACACCAAAAGCGAAAGCGGCTTGCTAGTGCTCTGCTGACGGTCA…
Otu1198	0.0250063	0	0	0	0	0	0	0	0	0.0172354	d:Bacteria(1.00),p:Patescibacteria(1.00),c:Parcubacteria(0.99),o:Parcubacteria(0.92),f:Parcubacteria(0.92),g:Parcubacteria(0.92),s:uncultured_bacterium(0.92)	CCAGCCTATGGGACGCAGCAGTCGAGAATCTTCCACAATGGACGAAAGTCTGATGGAGCGACGCCGCGTGCAGGATGAAGTTCTTCGGGACGTAAACTGCTTTTATGAGATAGAAAGTTTATTGATCGTCTCATGAATAAGAGGTTGCTAAACTCGTGCCAGCAGCAGCGGTAATACGAGTGCCTCAAGCGTTATCCGGAATCATTGGGCGTAAAGGATGTGTAGGTGGTCTTGTTAGTCTTTTGTTAAATTCTTCGGCTCAACCGGGGGCATGCAAAGGAAACGGCAAGACTTGAGGATGCAAGGGGTTACTGGAACTCTAGGTGTAGCGGTGAAATGCGTTGATATCTAGGGGAACACCAAAAGCGAAGGCAAGTAGCTGGGGCATTCCTGACACTG…
Otu580	0	0	0	0	0.0290613	0	0	0	0	0	d:Bacteria(1.00),p:Patescibacteria(1.00),c:Parcubacteria(1.00),o:Parcubacteria(0.95),f:Parcubacteria(0.95),g:Parcubacteria(0.95),s:uncultured_bacterium(0.96)	CCAGCCTATGGGGGGCACCAGTCGGGAATCTTCCGCAATGGACGAAAGTCTGACGGAGCGACGCCGCGTGGTAGATGAAGTTCTTCGGGATGTAAATACCTTTTATAGGGGAGGAAGTTTATTGACGTTACCCTATGAATAAGAGGTTGCTAAACTCGTGCCAGCAGCAGCGGTAATACGAGTGCCTCAAGCGTTATCCGGAATCATTGGGCGTAAAGGGTGTGTAGGTGGTCATATTAGTCTTCTGTTAAATTCTTCGGCTTAACCGGGGGCATGCAGGGGAAACGGTATGACTTGAGGATGCGAGGGGTCTGTGGAACTCTAGGTGTAGCGGTGAAATGCGTTGATATCTAGGGGAACACCAAAAGCGAAGGCAGCAGACTGGAGCACTCCTGACAC…
Otu1222	0	0	0	0	0	0	0	0	0	0.0344709	d:Bacteria(1.00),p:Patescibacteria(1.00),c:Parcubacteria(1.00),o:Parcubacteria(0.99),f:Parcubacteria(0.99),g:Parcubacteria(0.99),s:uncultured_bacterium(1.00)	CCAGCCTATGGGTGGCAGCAGTCGAGAATCTTCCGCAATGGACGCAAGTCTGACGGAGCGACGCCGCGTGAACGATGAAGTGCTTCGGCATGTAAAGTTCTTTTGCCAGGGAGAAAGTTTATTGATAGTACTTGGCGAATAAGAGGTTGCTAAACTCGTGCCAGCAGCAGCGGTAATACGAGTGCCTCAAGCGTTATCCGGAATCATTGGGCGTAAAGGTTGTGTAGGTGGTTATATTAGTCTTTTGTTAAATTCTTCGGCTTAACCGGGGGCATGCAAAGGAAACGGTATGACTAGAGGATGCGAGGGGTCTGCGGAACTCATAGTGTAGCGGTAAAATGCGTTGATATTATGGGGAACACCAAAAGCGAAGGCAGCAGACTAGAGCACTCCTGACAC…
Otu353	0	0	0	0	0.0145307	0	0	0	0	0.0172354	d:Bacteria(1.00),p:Patescibacteria(1.00),c:Parcubacteria(1.00),o:Candidatus_Lloydbacteria(0.06),f:Candidatus_Lloydbacteria(0.06),g:Candidatus_Lloydbacteria(0.06),s:uncultured_bacterium(0.86)	CCAGCCTATGGGGGGCTGCAGTCGAGAATCTTCCGCAATGGGCGAAAGCCTGACGGAGCGACGCCGCGTGCAGGATGAAGTCCTTCGGGATGTAAACTGCTTTTATAGGGGAGGAAGTTTATTGACGTTACCCTAAGAATAAGAGGTTGCTAAACTCGTGCCAGCAGCAGCGGTAATACGAGTGCCTCAAGCGTTATCCGGAATCATTGGGCGTAAAGGGTGTGTAGGTGGTCGCATTAGTCTTTTGTTAAATTTCCCGGCTTAACCGGGAACCTGCGAAGGAAACGGTGCGACTAGAGGATGCAAGGGGTCTGCGGAACTCATAGTGTAGCGGTGAAATGCGTTGATATTATGGGGAACACCAAAAGCGAAGGCAGCAGACTAGGGCACTCCTGACAC…
Otu757	0	0	0	0	0.043592	0	0	0	0	0.155119	d:Bacteria(1.00),p:Patescibacteria(1.00),c:Saccharimonadia(1.00),o:Saccharimonadales(1.00),f:Saccharimonadales(1.00),g:Saccharimonadales(1.00),s:uncultured_bacterium(0.59)	CCAGCCTACGGGTTGCAGCAGTGAGGAATCTTCCACAATGGGCGAAAGCCTGATGGAGCAACGCCGCGTGCAGGATGAAGGCCTTCGGGTCGTAAACTGCTTTTAAAAGTGAAGAATATGACGGTAGCTTTTGAATAAGCACCGGCTAACTACGTGCCAGCAGCCGCGGTCATACGTAGGGTGCGAGCATTATCCGGAGTGACTGGGCGTAAAGAGTTGCGTAGGTGGTTTGTTAAGTGAATGGTGAAATCTGGTGGCTCAACCACACAGACTATCATTCAAACTGGCAAACTCGAGAATAGCAGAGGTAACTGGAATTTCTAGTGTAGGAGTGAAATCCGTAGATATTAGAAGGAACACCAATGGCGTAGGCAGGTTACTGGGCTATTTCTGACACTG…
Otu892	0	0	0	0	0.0145307	0	0	0	0	0.0344709	d:Bacteria(1.00),p:Patescibacteria(1.00),c:Saccharimonadia(1.00),o:Saccharimonadales(1.00),f:Saccharimonadales(0.99),g:Saccharimonadales(0.99),s:uncultured_bacterium(0.71)	CCAGCCTACGGGGGGCTGCAGTGAGGAATCTTCCACAATGGGCGAAAGCCTGATGGAGCAACGCCGCGTGCAGGATGAAGGCCTTCGGGTCGTAAACTGCTTTTATAAGTGAAGAATATGACGGTAACTTATGAATAAGCACCGGCTAACTACGTGCCAGCAGCCGCGGTCATACGTAGGGTGCAAGCATTATCCGGAGTGACTGGGCGTAAAGAGTTGCGTAGGTGGACAAATAAGCGAATAGTGAAATCTGGTGGCTCAACCACACAGACTATTATTCGAACTGTTTGTCTCGAGAGTAGCAGAGGTAACTGGAATTTCTAGTGTAGGAGTGAAATCCGTAGATATTAGAAGGAACACCAATGGCGTAGGCAGGTTACTGGGCTATTTCAGACACTG…
Otu769	0	0	0	0	0	0	0	0	0	0.0344709	d:Bacteria(1.00),p:Patescibacteria(1.00),c:Saccharimonadia(1.00),o:Saccharimonadales(1.00),f:Saccharimonadales(1.00),g:Saccharimonadales(1.00),s:uncultured_Candidatus(0.75)	CCAGCCTACGGGATGCACCAGTGAGGAATCTTCCACAATGGACGAAAGTCTGATGGAGCAATGCCGCGCGCAGGATGACGGCCTTCGGGTTGTAAACTGCTTTTATATGGGAAGATTATGACGGTACCATATGAATAAGGACCGGCTAACTACGTGCCAGCAGCCGCGGTAATACGTAGGGTCCAAGCGTTATCCGGAATCACTGGGCGTAAAGCGTTTGTAGGCGGAAATCTAAGTGAGATGCGAAATCTTGTGGCTCAACCATATAGACGGTATCTCATACTGGGTTTCTAGAAGATAGCAGAGGTAAGTGGAATTAGTAGTGTAGCGGTAAAATGCGTAGATATTACTAGGAACACCAATGGCGAAGGCAGCTTACTGGGCTATATTTGACGCTGA…
Otu548	0	0	0	0	0.043592	0	0	0	0	0.0517063	d:Bacteria(1.00),p:Patescibacteria(1.00),c:Saccharimonadia(1.00),o:Saccharimonadales(1.00),f:Saccharimonadales(1.00),g:Saccharimonadales(1.00),s:uncultured_bacterium(1.00)	CCAGCCTATGGGTCGCACCAGTAGGGAATTTTCCACAATGGGCGAAAGCCTGATGGAGCAACACCGCGTGCAGGATGAAGGCCCTAGGGTCGTAAACTGCTTTTATGAGTGATAATTATGATAGTAGCTCAAGAATAAGGGTCGGCTAACTACGTGCCAGCAGCCGCGGTCATACGTAGGACCCAAGCGTTATCCGGAATTACTGGGCGTAAAGAGTTGCGTAGGCGGCTTATTAAGCAAGGTGTGAAATCGTACGGCTCAACCGTACACACATACTTTGAACTGGTAAGCTAGAGTATGGGAGAGGTTATTGGAATTCCAAGTGTAGGAGTGAAATCCGTAGATATTTGGAGGAACACCGATGGCGTAGGCAGACAACTGGCCCATTACTGACGCTCA…
Otu1095	0	0	0	0	0	0	0	0	0	0.0344709	d:Bacteria(1.00),p:Patescibacteria(1.00),c:Saccharimonadia(1.00),o:Saccharimonadales(1.00),f:Saccharimonadales(1.00),g:Saccharimonadales(1.00),s:uncultured_bacterium(1.00)	CCAGCCTATGGGTCGCAGCAGTAGGGAATTTTCCACAATGGACGAAAGTCTGATGGAGCAACGCCGCGTGCAGGATGAAGGCCCTTGGGTCGTAAACTGCTTTTATGTGCGAAGATTATGACAGTAACACATGAATAAGGGTCGGCTAACTACGTGCCAGCAGCCGCGGTCATACGTAGGACCCAAGCGTTATCCGGAATTACTGGGCGTAAAGAGTTGCGTAGGTGGCATAGTAAGTAAGAAGTGAAAGCGTTCGGCTCAACCGAATATACATTTTTTAAACTGCTAAGCTAGAGAATGAGAGAGGTAAATGGAATTCCCAGTGTAGGAGTGAAATCCGTAGATAATGGGAGGAACACCGATGGCGTAGGCAGTTTACTGGCTCATTTCTGACACTAA…
Otu800	0	0	0	0	0	0	0	0	0	0.0344709	d:Bacteria(1.00),p:Patescibacteria(1.00),c:Saccharimonadia(1.00),o:Saccharimonadales(1.00),f:Saccharimonadales(0.95),g:Saccharimonadales(0.95),s:uncultured_soil(0.81)	CCAGCCTATGGGTTGCTGCAGTAAGGAATCTTCCACAATGGGGGAAACCCTGATGGAGCAACGCCGCGTGCAGGATGAAGGCCTTCGGGTCGTAAACTGCTTTTATGAGTGAAGAATATGACGGTAACTCATGAATAAGCACCGGCTAACTACGTGCCAGCAGCCGCGGTCATACGTAGGGTGCAAGCATTATCCGGAGTGACTGGGCGTAAAGAGTTGCGTAGGTGGTTAGTAAAGTGAATAGTGAAACCTGGTGGCTCAACCATACAGACTATTATTCAAACTCACTAACTCGAGAATGGTAGAGGTAACTGGAATTCCTTGTGTAGGAGTGAAATCCGTAGATATAAGAAGGAACACCAATGGCGTAGGCAGGTTACTGGACCATTTCTGACACTA…
Otu1125	0	0	0	0	0.0290613	0	0	0	0	0	d:Bacteria(1.00),p:Patescibacteria(1.00),c:Saccharimonadia(1.00),o:Saccharimonadales(1.00),f:Saccharimonadales(0.68),g:Saccharimonadales(0.68),s:uncultured_bacterium(0.87)	CCAGCCTATGGGGTGCTGCAGTAGGGAATTTTCCACAATGGACGAAAGTCTGATGGAGCAACACCGCGTGCAGGATGAAGGCCTTCGGGTCGTAAACTGCTTTTATGAGTGATAATTATGATAGTAGCTCAAGAATAAGGGTCGGCTAACTACGTGCCAGCAGCCGCGGTCATACGTAGGACCCAAGCGTTATCCGGAATTACTGGGCGTAAAGAGTTGCGTAGGCGGCTTGTTAAGCAAGATGTGAAATCGTACGGCTCAACCGTATACACATATTTTGAACTGGCAAGCTAGAGAATGAGAGAGGTCACTGGAATTCCAAGTGTAGGAGTGAAATCCGTAGATATTTGGAGGAACACCGATGGCGTAGGCAGGTGACTGGCTCATTTCTGACGCTAA…
Otu1533	0	0	0	0	0	0	0	0	0	0.0344709	d:Bacteria(1.00),p:Patescibacteria(0.99),c:Saccharimonadia(0.99),o:Saccharimonadales(0.99),f:LWQ8(0.58),g:LWQ8(0.58),s:uncultured_bacterium(0.98)	CCAGCCTACGGGTTGCAGCAGTGGGGAATTTTGGACAATGGGCGCAAGCCTGATCCAGCAATGCCGCGTGCAGGAAGAAGGCCTTCGGGTTGTAAACTGCTTTTATGAGTGATGATTATGACAGTAGCTCAAGAATAAGGGTCGGCTAACTACGTGCCAGCAGCCGCGGTCATACGTAGGACCCAAGCGTTATCCGGAATTACTGGGCGTAAAGAGTTGCGTAGGCGGCTTGTTAAGTTGGTAGTGAAATCGTGCGGCTCAACCGCATACACATTATCAAAACTGGCAAGCTAGAGAATGAGAGAGGTTATTGGAATTCCAAGTGTAGGAGTGAAATCCGTAGATATTTGGAGGAACACCGATGGCGTAGGCAGATAACTGGCTCATTTCTGACGCTCA…
Otu1389	0	0	0	0	0	0.0318573	0	0	0	0	d:Bacteria(1.00),p:Patescibacteria(1.00),c:WWE3(0.99),o:WWE3(0.99),f:WWE3(0.99),g:WWE3(0.99),s:uncultured_candidate(0.61)	CCAGCCTACGGGGTGCACCAGTGAGGAATTTTGCGCAATGGACGAAAGTCTGACGCAGCGACGTCGCGTGAAGGATGAATGCCTTCGGGTTGTAAACTTCGTTATAAGTACCGGCAAACTACGTGCCAGCAGCAGCGGTCATACGTAGGGTACAAGCATTGCCCGGTTTTACTGGGCGTAAAGAGTTCTGTAGGCGGTCATTCAAGTTGGAAGTTAAATACTTCGGCTCAACCGAAGGAGAGCTTTCAATACTGTTTGACTTTGAGACAGTTAGGGGGTAGCGGAACGTATGGTGTAGCGGTGAAATGCGTTGATATCATACGGAACACCAAGGGGGAAGCCAGCTACCTGGGGCTGTTCTGACGCTGAGAGACGAAAGCGTGGGGAGCGAAACGGATT…
Otu514	0.0250063	0	0	0	0	0	0	0	0	0.0172354	d:Bacteria(1.00),p:Planctomycetota(0.99),c:BD7-11(0.99),o:BD7-11(0.99),f:BD7-11(0.99),g:BD7-11(0.99),s:uncultured_planctomycete(0.62)	CCAGCCTACGGGATGCTCCAGTCGAGAATCTTCCGCAATGGACGAAAGTCTGACGGAGCGACGCCGCGTGAGGGACGAAGGCCTTAGGGTTGTAACCCTCTGCCAGATGTTAAGAATAAACGTATCCTAACAGGATACGCGATGACGTAAGCATCAGAGGAAGTCACGGCTAAATACGTGCCAGCAGCCGCGGTAATACGTATGTGGCGAGCGTTGTTCGGAATTACTGGGCATAAAGAGTTCGTAGGCGAGTTGATAAGTTGGATGTGAAATCCCGGGGCTTACCCCCGGAACTGCATTCAATACTGTCGATCTGGAGTCCTTCAGGGGTAAGTGGAATTCCATGTGTAGCGGTGAAATGCGTAGATATATGGGAGAACGCCAATGGCGAAGGCAGCT…
Otu606	0	0.0446828	0	0	0	0	0	0	0	0	d:Bacteria(1.00),p:Planctomycetota(1.00),c:Brocadiae(1.00),o:Brocadiales(1.00),f:Brocadiaceae(1.00),g:Candidatus_Jettenia(1.00),s:uncultured_bacterium(0.85)	CCAGCCTACGGGTTGCTCCAGCCGAGAATCTTTCGCAATGCCCGGAAGGGTGACGAAGCGACGCCGCGTGTGGGAAGAAGGCCTTCGGGTTGTAAACCACTGTCGGGAGTTAAGAAGTGTAAGGGGGTGAATAGTCCTCTTGCTTGACGTTAGCTCCGGAGGAAGCCACGGCTAACTCTGTGCCAGCAGCCGCGGTAATACAGAGGTGGCAAGCGTTGTTCGGAATTATTGGGCGTAAAGAGCACGTAGGTGGCCCTACAAGTCAGCTGTGAAATCCTTCTGCTCAACGGAAGAACGGCAGTTGATACTATAGGGCTCGAGTGCGGGAGGGGAGAGTGGAACTTCTGGTGGAGCGGTGAAATGCGTAGATATCAGAAGGAACATCGGCGGCGAAAGCGA…
Otu388	0	0	0	0.260052	0	0	0	0	0	0	d:Bacteria(1.00),p:Planctomycetota(1.00),c:Phycisphaerae(1.00),o:Tepidisphaerales(1.00),f:WD2101_soil_group(1.00),g:WD2101_soil_group(1.00),s:uncultured_bacterium(0.60)	CCAGCCTATGGGTGGCAGCAGTAACGAACCTTCCGCAATGCACGAAAGTGTGACGGAGCGACGCCGCGTGTAGGATGAAGTCCTTCGGGATGTAAACTACTGTCAGGGGAAAGAAAGTTCTGATCTACCCCAGAGGAAGAGACGGCTAACTCTGTGCCAGCAGCCGCGGTAATACAGAGGTCTCGAGCGTTAGGCGGAATCACTGGGCTTAAAGCGTGTGTAGGCGGATCGTTAAGTACCTTGTGAAATCCCATGGCTCAACCATGGAACTGCTTGGTATACTGGCGATCTTGTGCAACCTAGGGGCGAGCGGAACAGATGGTGGAGCGGTGAAATGCGTAGATATCATCTGGAACGCCAATGGTGAAAACAGCTCGCTGGGGGTTTGCAGACGCTGGG…
Otu726	0	0	0	0	0.0145307	0	0	0.0154583	0	0	d:Bacteria(1.00),p:Planctomycetota(1.00),c:Planctomycetes(1.00),o:Pirellulales(1.00),f:Pirellulaceae(1.00),g:uncultured(1.00),s:metagenome(0.92)	CCAGCCTATGGGGCGCAGCAGTCGAGGATTTTTGGCAATGAGCGCAAGCTTGACCAAGCGATGCCGCGTGCGGGATGAAGGCCTTCGGGTTGTAAACCGCTGTCAGTGTGGAGGAAAATTTGGTGTATAGCCAAGTTTGACTAATACGCAGAGGAAGTGAGGGCTAAACTCGTGCCAGCAGCCGCGGTAAGACGAGTCTCACGAACGTTATTCGGAATTACTGGGCTTAAAGGGTGCGTAGGCGGTGGAGTAAGTCGGATGTGAAATACCATAGCTTAACTATGGAACTGCACTCGATACTACTTTGCTTGAGTAAGACAGAGGTGAGTGGAACTGAGGGTGGAGCGGTGAAATGCGTTGATATCCTCAGGAACACCGGTGGCGAAGGCGACTCACTGG…
Otu691	0	0	0.156386	0	0	0	0	0	0	0	d:Bacteria(1.00),p:Planctomycetota(1.00),c:Planctomycetes(1.00),o:Planctomycetales(1.00),f:uncultured(0.65),g:uncultured(0.98),s:uncultured_planctomycete(0.51)	CCAGCCTATGGGAGGCAGCAGTCGAGAATCTTCGGCAATGCGCGCAAGCGTGACCGAGCGACGCCGCGTGCGGGATGAAGGCCTTCGGGTTGTAAACCGCTGTCGGGGGGGATGAAATGCATGGGAGCAATCTCCTGTGTTTGACAGAGCCCCGGAGGAAGCGCGGGCTAAGTTCGTGCCAGCAGCCGCGGTAATACGAACTGCGCGAACGTTATTCGGATTCACTGGGCTTAAAGGGTGCGTAGGCGGTCTGTTAAGCAGGGTGTGAAATTTTTCGGCCCAACCGGAAAAGTGCATTCTGTACTGGCGGACTGGAGTTGGTCAGGGGTGTGTGGAACTGCCAGTGGAGCGGTGAAATGTGTTGATATTGGCAGGAACGCCGGTGGCGAAAGCGACACA…
Otu819	0.0250063	0	0	0	0	0	0	0	0	0	d:Bacteria(1.00),p:Proteobacteria(0.92),c:Gammaproteobacteria(0.07),o:Xanthomonadales(0.03),f:Xanthomonadaceae(0.03),g:Xanthomonadaceae(0.03),s:uncultured_Xanthomonadaceae(0.03)	CCAGCCTACGGGATGCAGCAGCTAGGAATATTGGACAATGGGGGAAACCCTGATCCAGCCATGCCGCGTGAGTGAAGACGGCCTTCGGGTTGTAAAGCTCTTTTAACTGTGAAGATGATGACAGTAGCAGTAGAAAAAGCCCCGGCTAACTTCGTGCCAGCAGCTGCGGTAATACGAAGGGGGCGAGCGTTGCTCGGATTTATTGGGCGTAAAGCGCATGTAGGCGGTTCGTGCGGTCGGTGGTGAAAGCCCAGAGCTCAACTCTGGAATGGCCATCGATACCGGCGGGCTAGAGGATAAGAGAGGACAACGGAATTCCGAGTGTAGCAGTGAAATGCGTAGATATTCGGAGGAACACCAGTGGCGAAAGCGGTTGTCTGGCTTATTTCTGACGCTGAG…
Otu141	0	0	0	0	0.0581226	0	0	0	0	0.0172354	d:Bacteria(1.00),p:Proteobacteria(1.00),c:Alphaproteobacteria(0.99),o:Thalassobaculales(0.05),f:uncultured(0.38),g:uncultured(0.50),s:uncultured_bacterium(0.70)	CCAGCCTACGGGGTGCACCAGTGGGGAATATTGGACAATGGGGGCAACCCTGATCCAGCAATGCCGCGTGGGTGATGAAGGCCTTCGGGTTGTAAAGCCCTTTCGACAGGGACGACGATGACGGTACCTGTAGAAGAAGCACCGGCTAACTTCGTGCCAGCAGCCGCGGTAATACGAAGGGGGCTAGCGTTGTTCGGAATTACTGGGCGTAAAGCGCGCGTAGGCGGCTTGTTAAGTTAGGCGTGAAAGCCCCGGGCTCAACCCGGGAACTGCGCTTAAGACTGGCAGGCTTGAATCCGGAAGAGGGTAGCGGAATTCCCAGTGTAGAGGTGAAATTCGTAGATATTGGGAAGAACACCGGTGGCGAAGGCGGCTACCTGGTCCGGGATTGACGCTGAG…
Otu406	0	0	0	0	0.0581226	0	0	0	0	0.155119	d:Bacteria(1.00),p:Proteobacteria(1.00),c:Alphaproteobacteria(1.00),o:Elsterales(0.38),f:uncultured(0.36),g:uncultured(0.36),s:metagenome(0.21)	CCAGCCTATGGGATGCAGCAGGGAATTTTCGGCAATGGGCGCAAGCCTGATCCAGCAATGCCGCGTGAGTGATGAGGGCCTTCGGGTTGTAAAGCTCTTTCGCACGCGACGATGATGACGGTAGCGTGAGAAGAAGCCCCGGCTAACTTCGTGCCAGCAGCCGCGGTAATACGAAGGGGGCAAGCGTTGTTCGGAATTACTGGGCGTAAAGGGCGCGTAGGCGGCTCTTTAAGTCAGGCGTGAAAGCCCCGGGCTCAACCTGGGAACTGCGCTTGAGACTGGAGAGCTTGAGTTCGGGAGAGGTGAGTGGAATTCCCAGTGTAGAGGTGAAATTCGTAGATATTGGGAAGAACACCAGTGGCGAAGGCGGCTCACTGGACCGACACTGACGCTGAGGCG…
Otu1360	0	0	0	0	0.043592	0	0	0	0	0	d:Bacteria(1.00),p:Proteobacteria(1.00),c:Alphaproteobacteria(1.00),o:uncultured(0.10),f:uncultured(0.17),g:uncultured(0.38),s:uncultured_bacterium(0.59)	CCAGCCTACGGGTCGCAGCAGTGGGGAATCTTAGACAATGGGCGAAAGCCTGATCTAGCCATGCCGCGTGGATGATGAAGGCCCTAGGGTTGTAAAGTCCTTTCGTCGGGGAAGATAATGACGGTACCCGAAGAAGAAGCCTCGGCTAACTCCGTGCCAGCAGCCGCGGTAAGACGGAGGAGGCTAGCGTTGTTCGGAATCACTGGGCGTAAAGCGCACGTAGGCGGTGTTGTAAGTTAGGGGTGAAAGCCCGGGGCTCAACCTCGGAAATGCCTTTAAGACTGCAACGCTAGAGTTCGGAAGAGGGTAGTGGAATTCCCAGTGTAGAGGTGAAATTCGTAGATATTGGGAAGAACACCGGTGGCGAAGGCGGCTACCTGGTCCGATACTGACGCTGAG…
Otu114	0	0	0	0	0.0145307	0	0	0	0	0.0172354	d:Bacteria(1.00),p:Proteobacteria(1.00),c:Alphaproteobacteria(1.00),o:Elsterales(0.32),f:Elsteraceae(0.08),g:Aliidongia(0.03),s:Aliidongia_dinghuensis(0.03)	CCAGCCTACGGGTGGCTGCAGTGGGGAATATTGGACAATGGGCGAAAGCCTGATCCAGCAATGCCGTGTGAGTGAAGAAGGCCTTCGGGTTGTAAAGCTCTTTTACCCGGGAAGATAATGACTGTACCGTGAGAAGAAGCCCCGGCTAACTTCGTGCCAGCAGCCGCGGTAATACGAAGGGGGCAAGCGTTGTTCGGAATTACTGGGCGTAAAGGGCGCGTAGGCGGCTCTTTAAGTCAGGCGTGAAAGCCCCGGGCTCAACCTGGGAACTGCGCTTGAGACTGGAGAGCTTGAGTTCGGGAGAGGTGAGTGGAATTCCCAGTGTAGAGGTGAAATTCGTAGATATTGGGAAGAACACCAGTGGCGAAGGCGGCTCACTGGACCGACACTGACGCTGAG…
Otu1148	0	0	0	0	0	0.0212382	0	0	0	0	d:Bacteria(1.00),p:Proteobacteria(0.98),c:Alphaproteobacteria(0.97),o:Dongiales(0.08),f:Dongiaceae(0.08),g:Dongia(0.08),s:Azospirillum_sp.(0.02)	CCAGCCTACGGGTTGCAGCAGTGGGGAATATTGGACAATGGGGGCAACCCTGATCCAGCGATGCCGCGTGAGTGAAGAAGGTTTTCGAATTGTAAAGCTCTTTTGGTAGGGACGATGATGACGGTACCTACAGAATAAGCCCCGGCTAACTTCGTGCCAGCAGCCGCGGTAATACGAAGGGGGCTAGCGTTGTTCGGAATTACTGGGCGTAAAGGGCGTGTAGGCGGATTGATAAGTTAGGCGTGAAAGGCTGTGGCTCAACCATGGTTGTGCGTTTAATACTGTTGATCTAGAGTACAGGAGAGGTCATAGGAATTCCTAGTGTAGAGGTGAAATTCGTAGATATTAGGAAGAACACCAGTGGCGAAGGCGTGTGACTGGACTGATACTGACGCTGAG…
Otu454	0	0	0	0	0	0	0	0	0	0.0344709	d:Bacteria(1.00),p:Proteobacteria(1.00),c:Alphaproteobacteria(1.00),o:Rhodospirillales(0.79),f:Magnetospirillaceae(0.78),g:Telmatospirillum(0.45),s:uncultured_bacterium(0.36)	TCAGCCTACGGGGGGCAGCAGTGGGGAATATTGGACAATGGGCGCAAGCCTGATCCAGCAATGCCGCGTGAGTGATGAAGGCCTTAGGGTTGTAAAGCTCTTTCGGCGGGGACGATGATGACGGTACCCGCAGAAGAAGCCCCGGCTAACTTCGTGCCAGCAGCCGCGGTAATACGAAGGGGGCTAGCGTTGTTCGGAATTACTGGGCGTAAAGCGCACGCAGGCGGTTCGTTAAGTTGGGCGTGAAAGCCCTGGGCTCAACCCGGGAAATGCGCTCGATACTGGCGAGCTTGGATCCATGAGAGGGCAGTGGAATTCCCAGTGTAGAGGTGAAATTCGTAGATATTGGAAGAACACCAGTGGCGAAGGCGACTGCCTGGCATGGTATCGACGCTCATG…
Otu1500	0	0	0.0695048	0	0	0	0	0	0	0	d:Bacteria(1.00),p:Proteobacteria(0.90),c:Alphaproteobacteria(0.90),o:Acetobacterales(0.90),f:Acetobacteraceae(0.90),g:Acetobacter(0.75),s:uncultured_Acetobacter(0.12)	CCAGCCTATGGGAGGCACCAGTGGGGAATATTGGGCAATGGGCGCAAGCCTGACCCAGCAACGCCGTGTGAGGGATGAAGGTCTTCGGATTGTAAACCTCTGTCAGAAGGGAAGAAGTGCACGAGGTCCAATAGGCCTTGTGTTTGACGGTACCTTCAGAGGAAGCACCGGCTAACTCCGTGCCAGCAGCCGCGGTAATACGAAGGGGGCTAGCGTTGCTCGGAATGACTGGGCGTAAAGGGCGTGTAGGCGGTTTGTACAGTCAGATGTGAAATCCCCGGGCTTAACCTGGGAGCTGCATTTGATACGTGCAGACTAGAGTGTGAGAGAGGGCTGTGGAATTCCCAGTGTAGAGGTGAAATTCGTAGATATTGGGAAGAACACCGGTGGCGAAGGCGG…
Otu832	0	0	0.3649	0	0	0	0	0	0	0	d:Bacteria(1.00),p:Proteobacteria(1.00),c:Alphaproteobacteria(1.00),o:Acetobacterales(1.00),f:Acetobacteraceae(1.00),g:Acetobacter(0.98),s:uncultured_Acetobacter(0.26)	CCAGCCTATGGGTCGCTGCAGTGGGGAATATTGGACAATGGGGGCAACCCTGATCCAGCAGTGCCGCGTGTGTGAAGAAGGTCCTCGGATTGTAAAGCACTTTCGACGGGGACGATGATGATGACGGTACCCGTAGAAGAAGCCCCGGCTAACTTCGTGCCAGCAGCCGCGATAATACGAAGGGGGCTAGCGTTGCTCGGAATGACTGGGCGTAAGGGGCGTGTAGGCGGTTTGTACAGTCAGATGTGAAATCCCCGGGCTTAACCTGGGAGCTGCATTTGATACGTGCAGACTAGAGTGTGAGAGAGGGTTGTGGAATTCCCAGTGTAGAGGTGAAACTCGTAGATATTGGGAAGAACACCGGTGGCGAAGGCGGCAACCTGGCTCATTACTGACGCT…
Otu259	0	0	0.660295	0	0	0	0	0	0	0	d:Bacteria(1.00),p:Proteobacteria(1.00),c:Alphaproteobacteria(1.00),o:Acetobacterales(1.00),f:Acetobacteraceae(1.00),g:Acetobacter(0.92),s:Acetobacter_pasteurianus(0.20)	CCAGCCTATGGGGGGCAGCAGTGGGGAATATTGGGCAATGGGCGCAAGCCTGATCCAGCAATGCCGCGTGTGTGAAGAAGGTCTTCGGATTGTAAAGCACTTTCGACGGGGACGATGATGACGGTACCCGTAGAAGAAGCCCCGGCTAACTTCGTGCCAGCAGCCGCGGTAATACGAAGGGGGCTAGCGTTGCTCGGAACGACTGGGCGTAAGGGCGTGTAGGCGGTTTGTACAGTCAGATGTGAAATCCCCGGGCTTAACCTGGGAGCTGCATTTGATACGTGCAGACTAGAGTGTGAGAGAGGGTTGTGGAATTCCCAGTGTAGAGGTGAAATTCGTAGATATTGGGAAGAACACCGGTAACGAAGGCGGCAACCTGGCTCATTACTGACGCTGAGG…
Otu1410	0	0	0.0695048	0	0	0	0	0	0	0	d:Bacteria(1.00),p:Proteobacteria(1.00),c:Alphaproteobacteria(1.00),o:Acetobacterales(0.98),f:Acetobacteraceae(0.98),g:Acetobacter(0.85),s:uncultured_Acetobacter(0.33)	CCAGCCTATGGGTCGCTGCAGTGGGGAATATTGGACAATGGGGGCAACCCTGATCCAGCAATGCCGCGTGCGTGAAGAAGGTCTTCGGATTGTAAAGCACTTTCGACGGGGACGATGATGACGGTACCCGTAGAAGAAGCCCCGGCTAACTTCGTGCCAGCAGCTGCGGTAATACGAAGGGGGCTAGCGTTGCTCGGAATGACTGGGCGTAAAGGGCGTGTAGGCGGTTTGTACAGTCAGATGTGAAATCCCCAGGCTTAACCTGGGAGCTGCATTTGATACGTGCAGACTAGAGTGTGAGAGAGGGTTGTGGAATTCCCAGTGTAGAGGTGAAATTCGTAGATATCAGGAGGAACACCGGTGGCGAAGGCGGCCATCTGGACAGTAACTGACGCTGAG…
Otu336	0	0	0	0	0.0290613	0	0	0	0	0	d:Bacteria(1.00),p:Proteobacteria(1.00),c:Alphaproteobacteria(1.00),o:Acetobacterales(1.00),f:Acetobacteraceae(1.00),g:Roseomonas(0.91),s:uncultured_Roseomonas(0.85)	CCAGCCTACGGGTGGCACCAGTGGGGAATATTGGACAATGGGCGCAAGCCTGATCCAGCAATGCCGCGTGGGTGAAGAAGGTCTTCGGATTGTAAAACCCTTTCGGCGGGGACGATGATGACGGTACCCGCAGAAGAAGCCCCGGCTAACTTCGTGCCAGCAGCCGCGGTAATACGAAGGGGGCTAGCGTTGCTCGGAATCACTGGGCGTAAAGGGCGCGTAGGCGGCTCTGTTAGTCAGGCGTGAAATTCCTGGGCTCAACCTGGGGACTGCGCTTGATACGGCGGGGCTTGAGGATGGAAGAGGGTCGTGGAATTCCCAGTGTAGAGGTGAAATTCGTAGATATTGGGAAGAACACCGGTGGCGAAGGCGGCGACCTGGTCCATTACTGACGCTGAG…
Otu796	0.0125031	0	0	0	0.0145307	0	0	0	0	0.120648	d:Bacteria(1.00),p:Proteobacteria(1.00),c:Alphaproteobacteria(1.00),o:Azospirillales(0.99),f:Azospirillaceae(0.99),g:Azospirillum(0.99),s:Azospirillum_brasilense(0.08)	CAGCCTACGGGTCGCTGCAGTGGGGAATATTGGACAATGGGGGCAACCCTGATCCAGCAATGCCGCGTGAGTGATGAAGGCCTTCGGGTTGTAAAGCTCTTTCGCACGCGACGATGATGACGGTAGCGTGAGAAGAAGCCCCGGCTAACTTCGTGCCTGCAGCCGCGGTAATACGAAGGGGGCTAGCGTTGTTCGGAATTACTGGGCGTAAAGGGCGCGTAGGCGGCCCGTTCAGTCAGATGTGAAAGCCCCGGGCTCAACCTGGGAATTGCATTTGATACTGGCGGGCTTGAGTTCCGGAGAGGATGGTGGAATTCCCAGTGTAGAGGTGAAATTCGTAGATATTGGGAAGAACACCGGTGGCGAAGGCGGCCATCTGGACGGACACTGACGCTGAGG…
Otu149	0.0125031	0	0	0	0.0581226	0	0	0	0	0.103413	d:Bacteria(1.00),p:Proteobacteria(1.00),c:Alphaproteobacteria(1.00),o:Azospirillales(0.99),f:Azospirillaceae(0.99),g:Azospirillum(0.99),s:Azospirillum_brasilense(0.12)	CCAGCCTATGGGGGGCAGCAGTGGGGAATATTGGACAATGGGGGCAACCCCGATCCAGCAATGCCGCGTGAGTGATGAAGGCCTTAGGGTTGTAAAGCTCTTTCGCACGCGACGATGATGACGGTAGCGTGAGAAGAAGCCCCGGCTAACTTCGTGCCAGCAGCCGCGGTAATACGAAGGGGGCTAGCGTTGTTCGGAATTACTGGGCGTAAAGGGCGCGTAGGCGGTTTTGTCAGTCGGAAGTGAAAGCCCCGGGCTCAACCTGGGAACTGCTTTCGATACTGCAAGACTTGAGTTCCGGAGAGGATGGTGGAATTCCCAGTGTAGAGGTGAAATTCGTAGATATTGGGAAGAACACCGGTGGCGAAGGCGGCCATCTGGACGGACACTGACGCTGAG…
Otu563	0	0	0	0	0.043592	0	0	0	0	0	d:Bacteria(1.00),p:Proteobacteria(1.00),c:Alphaproteobacteria(1.00),o:Azospirillales(1.00),f:Azospirillaceae(1.00),g:Skermanella(1.00),s:uncultured_bacterium(1.00)	CCAGCCTATGGGTCGCTGCAGTGGGGAATATTGGACAATGGGCGCAAGCCTGATCCAGCAATGCCGCGTGAGTGATGAAGGCCTTCGGGTTGTAAAGCTCTTTCGCACGCGACGATGATGACGGTAGCGTGAGAAGAAGCCCCGGCTAACTTCGTGCCAGCAGCCGCGGTAATACGAAGGGGGCTAGCGTTGTTCGGAATTACTGGGCGTAAAGGGCGCGTAGGCGGTACTTCAAGTCAGGCGTGAAAGCCCCGGGCTCAACCTGGGAACCGCGCTTGAGACTGGAGAACTAGAGTTCGGGAGAGGATGGTGGAATTCCCAGTGTAGAGGTGAAATTCGTAGATATTGGGAAGAACACCGATGGCGAAGGCAGCCATCTGGACCGACACTGACGCTGAG…
Otu264	0.0250063	0.0148943	0	0	0.188899	0	0	0	0	0.0689417	d:Bacteria(1.00),p:Proteobacteria(1.00),c:Alphaproteobacteria(1.00),o:Caedibacterales(1.00),f:Caedibacteraceae(1.00),g:Caedibacter(1.00),s:Caedimonas_varicaedens(0.97)	CCAGCCTACGGGGGGCAGCAGTGGGGAATCTTGGACAATGGGGGCAACCCTGATCCAGCGATGCCGCGTGAATGAAGAAGGCCTTAGGGTTGTAAAGTTCTTTCACCCGTGACGATAATGACGGTAGCGGGAGAAGAAGCCCCGGCTAACTCCGTGCCAGCAGCCGCGGTAAGACGGAGGGGGCTAGCGTTGTTCGGAATGACTGGGCGTAAAGGGCGTGTAGGCTGTTGATCAAGTCAAGCGTGAAAGCCTCGGGCTTAACCCGAGAACTGCGTTTGATACTGGTTGACTTGAGGACGAGAGAGGAAAGTGGAATTCCGAGTGTGGAGGTGAAATTCGTAGATATTCGGAGGAACATCAGAGGCGAAGGCGGCTTTCTGGCTCGTATCTGACGCTGAG…
Otu595	0	0	0	0	0	0.0318573	0	0	0	0	d:Bacteria(1.00),p:Proteobacteria(1.00),c:Alphaproteobacteria(1.00),o:Caulobacterales(1.00),f:Caulobacteraceae(1.00),g:Asticcacaulis(1.00),s:uncultured_bacterium(0.90)	CCAGCCTACGGGTCGCTGCAGTGGGGAATCTTGCGCAATGGGCGAAAGCCTGACGCAGCCATGCCGCGTGAATGATGAAGGTCTTAGGATTGTAAAATTCTTTTACCAGGGACGATAATGACGGTACCTGGAGAAAAAGCCCCGGCTAACTTCGTGCCAGCAGCCGCGGTAATACGAAGGGGGCTAGCGTTGCTCGGAATTACTGGGCGTAAAGGGAGCGTAGGCGGGTTGACAAGTTGGGGGTGAAAGCCCGGAGCTCAACTCCGGAATTGCCCTCAAAACTGTCAGCCTTGAGTATGGAAGAGGTAAGTGGAACTCCGAGTGTAGAGGTGAAATTCGTAGATATTCGGAAGAACACCAGTGGCGAAGGCGACTTACTGGTCCATGACTGACGCTGAG…
Otu1717	0.0125031	0	0	0	0.0290613	0	0	0	0	0.0344709	d:Bacteria(1.00),p:Proteobacteria(1.00),c:Alphaproteobacteria(1.00),o:Caulobacterales(1.00),f:Caulobacteraceae(1.00),g:Brevundimonas(0.99),s:uncultured_bacterium(0.09)	CCAGCCTACGGGGCGCTGCAGTGAGGAATCTTGCGCAATGGGCGAAAGCCTGACGCAGCCATGCCGCGTGAATGATGAAGGTCTTAGGATTGTAAAATTCTTTCAGTAGGGACGATAATGACGGTACCTACAGAAGAAGCCCCGGCTAACTTCGTGCCAGCAGCCGCGGTAATACGAAGGGGGCTAGCGTTGCTCGGAATTACTGGGCGTAAAGGGAGCGTAGGCGGACATTTAAGTCAGAGGTGAAATCCCGGGGCTCAACCTCGGAACTGCCTTTGATACTGGATGTCTTGAGTGTGAGAGAGGTATGTGGAACTCCGAGTGTAGAGGTGAAATTCGTAGATATTCGGAAGAACACCAGTGGCGAAGGCGACATACAGGCTCATTACTGACGCTGAG…
Otu86	0	0	0	0	0.159837	0	0	0.0309167	0	0.137883	d:Bacteria(1.00),p:Proteobacteria(1.00),c:Alphaproteobacteria(1.00),o:Caulobacterales(1.00),f:Caulobacteraceae(1.00),g:Brevundimonas(1.00),s:Alphaproteobacteria_bacterium(0.38)	CCAGCCTATGGGAGGCAGCAGTGGGGAATCTTGCGCAATGGGCGAAAGCCTGACGCAGCCATGCCGCGTGTATGATGAAGGTCTTAGGATTGTAAAATACTTTCACCGGTGAAGATAATGACTGTAGCCGGAGAAGAAGCCCCGGCTAACTTCGTGCCAGCAGCCGCGGTAATACGAAGGGGGCTAGCGTTGCTCGGAATTACTGGGCGTAAAGGGAGCGTAGGCGGACATTTAAGTCAGAGGTGAAATCCCGGAGCTTAACTTCGGAACTGCCTTTGATACTGGGTGTCTTGAGTGTGAGAGAGGTATGTGGAACTCCGAGTGTAGAGGTGAAATTCGTAGATATTCGGAAGAACACCAGTGGCGAAGGCGACATACTGGCTCATTACTGACGCTGAG…
Otu36	0.0125031	0.0148943	0	0.120024	1.04621	0	0	1.56129	0	0	d:Bacteria(1.00),p:Proteobacteria(1.00),c:Alphaproteobacteria(1.00),o:Caulobacterales(1.00),f:Caulobacteraceae(1.00),g:Caulobacter(0.89),s:Caulobacter_profundus(0.46)	CCAGCCTATGGGGGGCAGCAGTGGGGAATCTTGCGCAATGGGCGAAAGCCTGACGCAGCCATGCCGCGTGAATGATGAAGGTCTTAGGATTGTAAAATTCTTTCACCGGGGACGATAATGACGGTACCCGGAGAAGAAGCCCCGGCTAACTTCGTGCCAGCAGCCGCGGTAATACGAAGGGGGCTAGCGTTGCTCGGAATTACTGGGCGTAAAGGGAGCGTAGGCGGATAGTTTAGTCAGAGGTGAAAGCCCAGGGCTCAACCTTGGAATTGCCTTTGATACTGGCTATCTTGAGTATGGGAGAGGTTAGCGGAACTCCGAGTGTAGAGGTGAAATTCGTAGATATTCGGAAGAACACCAGTGGCGAAGGCGGCTAACTGGCCCATTACTGACGCTGAG…
Otu464	0	0.0148943	0	0	0.0145307	0	0	0.200958	0	0	d:Bacteria(1.00),p:Proteobacteria(1.00),c:Alphaproteobacteria(1.00),o:Caulobacterales(0.99),f:Caulobacteraceae(0.99),g:Caulobacter(0.97),s:uncultured_bacterium(0.41)	CCAGCCTATGGGGGGCTGCAGTGGGGGATATTGGGCAATGGGCGCAAGCCTGACCCAGCGACGCCGTGTGAATGATGAAGGTCTTAGGATTGTAAAATTCTTTCACCGAGGACGATAATGACGGTACTCGGAGAAGAAGCCCCGGCTAACTTCGTGCCAGCAGCCGCGGTAATACGAAGGGGGCTAGCGTTGCTCGGAATTACTGGGCGTAAAGGGAGCGTAGGCGGATAGTTTAGTCAGAGGTGAAAGCCCAGGGCTCAACCTTGGAATTGCCTTTGATACTGGCTATCTTGAGTACGGAAGAGGTATGTGGAACTCCGAGTGTAGAGGTGAAATTCGTAGATATTCGGAAGAACACCAGTGGCGAAGGCGACATACTGGTCCGTTACTGACGCTGAG…
Otu218	0	0	0	0	0.0290613	0	0	0	0	0.0172354	d:Bacteria(1.00),p:Proteobacteria(1.00),c:Alphaproteobacteria(1.00),o:Caulobacterales(1.00),f:Hyphomonadaceae(1.00),g:Hirschia(1.00),s:uncultured_bacterium(0.32)	CCAGCCTATGGGTTGCTGCAGTGGGGAATCTTGGACAATGGGCGAAAGCCTGATCCAGCCATGCCGCGTGAGTGAAGAAGGCCTTAGGGTTGTAAAACTCTTTCGCCGGAGAAGATAATGACGGTATCCGGAGAAGAAGCCCCGGCTAACTTCGTGCCAGCAGCCACGGTAATACGAAGGGGGCTAGCGTTGTTCGGAATTACTGGGCGTAAAGCGCACGTAGGCGGGTTTGTAAGTAGAGGGTGAAATCCCAGGGCTCAACCCTGGAACTGCCTCCTAAACTGCAAGCCTGGAGGTCAGGAGAGGCGAGTGGAATACCGAGTGTAGAGGTGAAATTCGTAGATATTCGGTGGAACACCAGTGGCGAAGGCGACTCGCTGGACTGATACTGACGCTGAG…
Otu125	0	0	0	0	0.0290613	0	0	0	0	0	d:Bacteria(1.00),p:Proteobacteria(1.00),c:Alphaproteobacteria(1.00),o:Caulobacterales(1.00),f:Hyphomonadaceae(1.00),g:SWB02(1.00),s:uncultured_bacterium(0.90)	CCAGCCTACGGGAGGCAGCAGTGGGGAATCTTGGACAATGGGCGCAAGCCTGATCCAGCCATGCCGCGTGGATGATGAAGGCCTTAGGGTTGTAAAATCCTTTCGTTGGGGACGATAATGACGGTACCCAAAGAAGAAGCTCCGGCTAACTTCGTGCCAGCAGCCGCGGTAATACGAAGGGGGCTAGCGTTGTTCGGATTTATTGGGCGTAAAGCGCGTGTAGGCGGACTTGTAAGTTGGGGGTGAAATCCCGAGGCTCAACCTCGGAACTGCCTCCAAAACTACAAATCTGGACCTAAGTAGAGGCAAGTGGAATTGCGAGTGTAGAGGTGAAATTCGTAGATATTCGCAGGAACACCAGTGGCGAAGGCGACTTGCTGGACTTATGGTGACGCTGAG…
Otu173	0	0	0	1.14023	0.0145307	0	0	0	0	0	d:Bacteria(1.00),p:Proteobacteria(1.00),c:Alphaproteobacteria(1.00),o:Defluviicoccales(1.00),f:Defluviicoccaceae(1.00),g:Defluviicoccus(1.00),s:uncultured_bacterium(1.00)	CCAGCCTATGGGGTGCTGCAGTGGGGAATCTTGGACAATGGGGGCAACCCTGATCCAGCGATGCCGCGTGAGCGATGAAGGCCTTAGGATTGTAAAGCTCTTTCGCCCGCGAAGATGATGACGGTAGCGGGAGAAGAAGCCCCGGCTAACTCCGTGCCAGCAGCCGCGGTAATACGGAGGGGGCTAGCGTTGTTCGGAATTACTGGGCGTAAAGCGCGCGTAGGCGGCCCATCAAGTCAGGGGTGAAAGCCCGGGGCTCAACCCCGGAAATGCCTTTGAGACTGATGGGCTCGAGTTCGGGAGAGGAGGGTGGAATTCCCAGTGTAGAGGTGAAATTCGTAGATATTGGGAAGAACACCGGTGGCGAAGGCGGCTCTCTGGCCCGAGACTGACGCTGAG…
Otu92	0.0125031	0	0	0	0.0581226	0	0	0	0	0.0344709	d:Bacteria(1.00),p:Proteobacteria(1.00),c:Alphaproteobacteria(1.00),o:Dongiales(1.00),f:Dongiaceae(1.00),g:Dongia(1.00),s:uncultured_bacterium(0.98)	CCAGCCTACGGGTGGCACCAGTGGGGAATATTGGACAATGGGGGCAACCCTGATCCAGCAATGCCGCGTGAGTGATGAAGGCCTTAGGGTTGTAAAGCTCTTTTGCCAGGGAAGATGATGACTGTACCTGGAGAATAAGCCCCGGCTAACTTCGTGCCAGCAGCCGCGGTAATACGAAGGGGGCTAGCGTTGTTCGGAATTACTGGGCGTAAAGGGCGCGTAGGCGGCTGTTTAAGTTAGGTGTGAAAGTCCTGGGCTCAACCTGGGGACTGCACTTAATACTGGATGGCTTGAATTCGGGAGAGGATAGCGGAATTCCCAGTGTAGAGGTGAAATTCGTGGATATTGGGAAGAACACCGGTGGCGAAGGCGGCTATCTGGACCGACATTGACGCTGAG…
Otu390	0	0	0	0.780156	0	0	0	0	0	0	d:Bacteria(1.00),p:Proteobacteria(1.00),c:Alphaproteobacteria(1.00),o:Elsterales(1.00),f:uncultured(1.00),g:uncultured(1.00),s:uncultured_bacterium(0.61)	CCAGCCTACGGGTGGCACCAGTGGGGAATATTGGACAACGGGCGCAAGCCTGATCCAGCAATGCCGCGTGAGTGAGGAAGGCCTTAGGGTTGTAAAGCTCTTTCACCCGCGACGATGATGACGGTAGCGGGAGAAGAAGCCCCGGCTAACTTCGTGCCAGCAGCCGCGGTAATACGAAGGGGGCGAGCGTTGTTCGGATTTACTGGGCGTAAAGGGCGCGCAGGCGGCTCATTTTGTCAGGCGTGAAAGCCCCGGGCTTAACCTGGGAACTGCGTTTGATACGGATGGGCTAGAGTTCGGGAGAGGAGAGCGGAATTCCCAGTGTAGAGGTGAAATTCGTAGATATTGGGAAGAACACCGGTGGCGAAGGCGGCTCTCTGGACCGATACTGACGCTGAG…
Otu530	0.0125031	0	0.121633	0	0.0290613	0	0	0	0	0	d:Bacteria(1.00),p:Proteobacteria(1.00),c:Alphaproteobacteria(1.00),o:Holosporales(1.00),f:Holosporaceae(1.00),g:uncultured(1.00),s:uncultured_bacterium(0.99)	CCAGCCTATGGGTGGCTGCAGTGGGGAATATTGGACAATGGGGGAAACCCTGATCCAGCAATGCCGCGTGAATGAAGAAGGCCTTAGGGTTGTAAAGTTCTTTCACCTGTGAAGATAATGACGGTAGCAGGAGAAGAAGCCCCGGCTAACTCCGTGCCAGCAGCCGCGGTAAGACGGAGGGGGCTAGCGTTGTTCGGAATGACTGGGCGTAAAGGGCGCGTAGGCGGTTTTTTAAGTGAGGCGTGAAAGCCCTGGGCTTAACCCAGGAGGTGCGTTTCAGACTGGAAGACTTGAGTGCGAGAGAGGAAAGTGGAATTTCTAGTGTAGAGGTGAAATTCGTAGATATTAGAAAGAACACCCGTGGCGAAGGCGGCTTTCTGGCTCGCAACTGACGCTGAG…
Otu565	0	0	0	0	0.0290613	0	0	0	0	0	d:Bacteria(1.00),p:Proteobacteria(1.00),c:Alphaproteobacteria(1.00),o:Paracaedibacterales(1.00),f:Paracaedibacteraceae(1.00),g:Candidatus_Paracaedibacter(1.00),s:Candidatus_Paracaedibacter(0.76)	CCAGCCTACGGGGTGCAGCAGTAGGGAATATTGGACAATGGGGGCAACCCTGATCCAGCAATACCGCGTGAGTGAAGAAGGCCTTCGGGTTGTAAAGCTCTTTTACCGGGGAAGATAATGACGGTACCCGGGGAATAAGCTCCGGCTAACTTCGTGCCAGCAGCCGCGGTAATACGAAGGGAGCTAGCGTTGTTCGGAATTACTGGGCGTAAAGGGCGCGTAGGCGGCTATGTAAGTCAGATGTGAAAGCCCCGGGCTCAACCTGGGAACTGCATTTGATACTGCAAGGCTAGAGATCGAGAGAGGAAAGTGGAATTACGAGTGTAGAAGTGGAATTCGTAGATATTCGTAGGAACACCAGTGGCGAAGGCGACTTTCTGGCTCGATACTGACGCTAAA…
Otu1263	0	0	0	0	0.0145307	0	0	0	0	0.0344709	d:Bacteria(1.00),p:Proteobacteria(1.00),c:Alphaproteobacteria(1.00),o:Paracaedibacterales(1.00),f:Paracaedibacteraceae(1.00),g:uncultured(1.00),s:metagenome(0.50)	CCAGCCTATGGGAGGCAGCAGTGGGGAATATTGGACAATGGGGGAAACCCTGATCCAGCAATGCCGCGTGAATGATGAAGGCCTTCGGGTTGTAAAGTTCTTATACCTGAGAAGATAATGACGGTATCAGGGGAAAAAGCACCGGCTAACTTCGTGCCAGCAGCCGCGGTAATACGAAGGGTGCAAGCGTTGTTCGGAATGACTGGGCGTAAAGGGCGCGTAGGCGGTTTTGTACGTTTGATGTGAAAGTCCTGGGCTTAACCTGGGGACGGCATTGGATACGGCAGAGCTAGAGAGCGAGAGAGGGAGACGGAATAGTGCGTGTAGAGGTGAAATTCGTAGATATGCACTAGAACACCGGAGGCGAAGGCGGTTTCCTGGCTCGCAACTGACGCTAAG…
Otu967	0	0	0	0	0	0	0	0	0	0.120648	d:Bacteria(1.00),p:Proteobacteria(1.00),c:Alphaproteobacteria(1.00),o:Paracaedibacterales(1.00),f:Paracaedibacteraceae(1.00),g:uncultured(1.00),s:uncultured_bacterium(1.00)	CCAGCCTATGGGTCGCTGCAGTGGGGAATATTGGACAATGGGGGCAACCCTGATCCAGCAATGCCGCGTGAGTGATGAAGGCCTTCGGGTTGTAAAGCTCTTTTGTCTGTGATGATAATGACAGTAACAGACGAATAAGCCCCGGCTAACTTCGTGCCAGCAGCCGCGGTAATACGAAGGGGGCTAGCGTTGTTCGGAATAACTGGGCGTAAAGGGCGCGTAGGCGGTTAGATACGTCTGATGTGGAAGTCCTGGGCTTAACCTAGGGACTGCATTGGATACGGTTTAGCTTGAGTGCGAGAGGGGAAAATGGAATTGCGCGTGTAGAGGTGAAATTCGTAGAGATGCGCAAGAACACCGGTGGCGAAGGCGATTTTCTGGCTCGCAACTGACGCTGAG…
Otu1486	0	0	0	0	0	0	0	0.0154583	0	0.0172354	d:Bacteria(1.00),p:Proteobacteria(1.00),c:Alphaproteobacteria(1.00),o:Parvibaculales(1.00),f:Parvibaculaceae(1.00),g:Parvibaculum(1.00),s:uncultured_Alphaproteobacteria(0.62)	CCAGCCTACGGGATGCAGCAGTAGGGAATCTTGGACAATGGGCGGAAGCCTGATCCAGCCATGCCGCGTGAGTGATGAAGGCCTTAGGGTTGTAAAGCTCTTTCGCCAGGGAAGATAATGACGGTACCTGGATAAGAAGCCCCGGCTAACTTCGTGCCAGCAGCCGCGGTAATACGAAGGGGGCTAGCGTTGTTCGGAATTACTGGGCGTAAAGCGCACGTAGGCGGCATTCCAAGTTGGAGGTGAAATCCCCGGGCTTAACCTGGGAACTGCCTCCAAAACTGGGAAGCTCGAGTCCGAGAGAGGTGAGTGGAATTTCCAGTGTAGAGGTGAAATTCGTAGATATTGGAAAGAGCACCAGTGGCGAAGGCGGCTCACTGGCTCGGTACTGACGCTGAG…
Otu318	0.0125031	0.134048	0	0.020004	0	0	0	0	0	0.0517063	d:Bacteria(1.00),p:Proteobacteria(1.00),c:Alphaproteobacteria(1.00),o:Reyranellales(1.00),f:Reyranellaceae(1.00),g:Reyranella(1.00),s:metagenome(0.39)	CCAGCCTATGGGTCGCACCAGTGGGGAATATTGGACAATGGGGGCAACCCTGATCCAGCCATGCCGCGTGAGTGATGAAGGCCTTCGGGTTGTAAAGCTCTTTTGGCGGGGACGATGATGACGGTACCCGCAGAATAAGCCCCGGCTAACTTCGTGCCAGCAGCCGCGGTAAGACGAAGGGGGCTAGCGTTGTTCGGAATTACTGGGCGTAAAGCGCGTGTAGGCGGTTTTCCAAGTTGGGTGTGAAAGCCTTGGGCTTAACCCAAGAAATGCACTCAGTACTGGAAGACTAGAGGACCGGAGAGGATAGTGGAATTCCCAGTGTAGTGGTGAAATACGTAGAGATTGGGAAGAACACCAGTGGCGAAGGCGGCTATCTGGACGGTTTCTGACGCTAAG…
Otu94	0	0.0148943	0	0	0.261552	0	0	0	0	0.0689417	d:Bacteria(1.00),p:Proteobacteria(1.00),c:Alphaproteobacteria(1.00),o:Reyranellales(1.00),f:Reyranellaceae(1.00),g:Reyranella(1.00),s:metagenome(0.10)	CCAGCCTATGGGAGGCACCAGTGGGGAATATTGGACAATGGGGGCAACCCTGATCCAGCCATGCCGCGTGAGTGATGAAGGCCTTCGGGTTGTAAAGCTCTTTTGGCGGGGACGATGATGACGGTACCCGCAGAATAAGCCCCGGCTAACTTCGTGCCAGCAGCCGCGGTAAGACGAAGGGGGCTAGCGTTGTTCGGAATTACTGGGCGTAAAGCGAGTGTAGGTGGTTGCCGTAGTCAGGTGTGAAAGCCTTGAGCTCAACTCAAGAAATGCACTTGATACTGGGCGACTAGAGGACCGGAGAGGATAGTGGAATTCCCAGTGTAGTGGTGAGATACGTAGAGATTGGGAAGAACACCAGTGGCGAAGGCGGCTATCTGGACGGTTTCTGACACTAAG…
Otu456	0	0	0	0	0.0145307	0	0	0	0	0.0517063	d:Bacteria(1.00),p:Proteobacteria(1.00),c:Alphaproteobacteria(1.00),o:Reyranellales(1.00),f:Reyranellaceae(1.00),g:uncultured(1.00),s:uncultured_Alphaproteobacteria(0.48)	CCAGCCTACGGGGGGCAGCAGTGGGGAATATTGGACAATGGGGGCAACCCTGATCCAGCCATGCCGCGTGAGTGAAGAAGGCCTTCGGGTTGTAAAGCTCTTTTGGCGGGGACGATGATGACGGTACCCGCAGAATAAGCCCCGGCTAACTTCGTGCCAGCAGCCGCGGTAAGACGAAGGGGGCTAGCGTTGTTCGGAATTACTGGGCGTAAAGGGCGCGTAGGCGGTTTGTTAAGTCAGGCGTGAAAGCCCTGGGCTCAACCTGGGAGGTGCGCTTGATACTGGCAAGCTTGAGTGCAGGAGAGGATGGTGGAATTCCCAGTGTAGAGGTGAAATTCGTAGATATTGGGAAGAACACCGGTGGCGAAGGCGGCCATCTGGACTGCAACTGACGCTGAG…
Otu1673	0	0	0	0	0	0	0	0	0	0.0344709	d:Bacteria(1.00),p:Proteobacteria(1.00),c:Alphaproteobacteria(1.00),o:Rhizobiales(1.00),f:A0839(1.00),g:A0839(1.00),s:uncultured_bacterium(0.94)	CCAGCCTACGGGTTGCTGCAGTGGGGAATCTTGTGCAATGGGCGAAAGCCTGACGCAGCCATGCCGCGTGAATGATGAAGGTCTTAGGATTGTAAAGTTCTTTTGCCCGTGACGATGATGACGGTAACGGGAGAATAAGCCCCGGCTAACTTCGTGCCAGCAGCCGCGGTAATACGAAGGGGGCTAGCGTTGTTCGGAATTACTGGGCGTAAAGCGCGCGTAGGCGGTTTTGTAAGCCAGAGGTGAAATGCCTGAGCTTAACTTAGGAATTGCCTTTGGGACTGTGAGGCTTTGAGGACGAGAGAGGTGAGTGGAATTCCCAGTGTAGAGGTGAAATTCGTAGATATTGGGAAGAACACCGGTGGCGAAGGCGGCTCACTGGCTCGTTTCTGACGCCGT…
Otu835	0	0	0.104257	0	0	0	0	0	0	0	d:Bacteria(1.00),p:Proteobacteria(1.00),c:Alphaproteobacteria(1.00),o:Rhizobiales(1.00),f:Beijerinckiaceae(1.00),g:1174-901-12(1.00),s:uncultured_bacterium(0.81)	CCAGCCTATGGGAGGCTGCAGTGGGGAATATTGGACAATGGGCGCAAGCCTGATCCAGCCATGCCGCGTGAGTGATGACGGCCTTAGGGTTATAAAGCTCTTTCGCACGCGACGATAATGACGGTAGCGTGAGAAGAAGCCCCGGCTAACTTCGTGCCAGCAGCCGCGGTAATACGAAGGGGGCTAGCGTTGTTCGGAATCACTGGGCGTAAAGGGTGCGTAGGCGGATTCTTAAGTCAGGGGTGAAATCCCGAGGCTCAACCTCGGAACTGCCTTTGATACTGGGGATCTTGAGTCCGGAAGAGGTGAGTGGAACTGCGAGTGTAGAGGTGAAATTCGTAGATATTCGCAAGAACACCGGTGGCGAAGGCGGCTCACTGGTCCGGAACTGACGCTGAG…
Otu284	0	0	0.156386	0.10002	0	0	0	0	0	0	d:Bacteria(1.00),p:Proteobacteria(1.00),c:Alphaproteobacteria(1.00),o:Rhizobiales(1.00),f:Beijerinckiaceae(1.00),g:Methylobacterium-Methylorubrum(0.87),s:uncultured_Alphaproteobacteria(0.12)	CCAGCCTACGGGTGGCACCAGTGGGGAATATTGGACAATGGGCGCAAGCCTGATCCAGCCATGCCGCGTGAGTGATGAAGGCCTTAGGGTTGTAAAGCTCTTTTGTCCGGGACGATAATGACGGTACCGGAAGAATAAGCCCCGGCTAACTTCGTGCCAGCAGCCGCGGTAATACGAAGGGGGCTAGCGTTGCTCGGAATCACTGGGCGTAAAGGGCGCGTAGGCGGCCATTCAAGTCGGGGGTGAAAGCCTGTGGCTCAACCACAGAATTGCCTTCGATACTGTTTGGCTTGAGACCGGAAGAGGTGAGTGGAACTGCGAGTGTAGAGGTGAAATTCGTAGATATTCGCAAGAACACCAGTGGCGAAGGCGGCTCACTGGTCCGGTTCTGACGCTGAG…
Otu1281	0	0	0	0.040008	0	0	0	0	0	0	d:Bacteria(1.00),p:Proteobacteria(0.99),c:Alphaproteobacteria(0.99),o:Rhizobiales(0.99),f:Beijerinckiaceae(0.98),g:Methylobacterium-Methylorubrum(0.98),s:uncultured_bacterium(0.76)	CCAGCCTACGGGTGGCTGCAGCGGGGAATATTGGGCAATGGGCGAAAAGCCTGACCCAGCGACGCCGCGTGAGGGAAGAAGGCCTTTGGGTTGTAAAGCTCTTTTGTCCGGGACGATAATGACGGTACCGGAAGAATAAGCCCCGGCTAACTTCGTGCCAGCAGCCGCGGTAATACGAAGGGGGCTAGCGTTGCTCGGAATCACTGGGCGTAAAGGGCGCGTAGGCGGCCATTCAAGTCGGGGGTGAAAGCCTGTGGCTCAACCACAGAATTGCCTTCGATACTGTTTGGCTTGAGTATGGTAGAGGTCGGTGGAACTGCGAGTGTAGAGGTGAAATTCGTAGATATTCGCAAGAACACCAGTGGCGAAGGCGGCCGACTGGACCATTACTGACGCTGA…
Otu385	0	0	0.0347524	0	0	0	0	0	0	0	d:Bacteria(1.00),p:Proteobacteria(1.00),c:Alphaproteobacteria(1.00),o:Rhizobiales(1.00),f:Beijerinckiaceae(0.97),g:Methylocella(0.85),s:uncultured_bacterium(0.91)	CCAGCCTATGGGAGGCAGCAGTGGGGAATATTGGACAATGGGCGAAAGCCTGATCCAGCCATGCCGCGTGAGTGATGAAGGCCCTAGGGTTGTAAAGCTCTTTTACCTGGGAAGATAATGACGGTACCAGGAGAATAAGCCCCGGCTAACTTCGTGCCAGCAGCCGCGGTAATACGAAGGGGGCTAGCGTTGTTCGGAATCACTGGGCGTAAAGAGCACGTAGGCGGATCTTTAAGTCAGGGGTGAAATCCCGAGGCTCAACCTCGGAACTGCCTTTGATACTGGGGATCTCGAGTCCGGGAGAGGTGAGTGGAACTGCGAGTGTAGAGGCGAAATTCGTAGATATTGGGAAGAACACCGGTGGCGAAGGCGGCAACCTGGCTCATTACTGACGCTGAG…
Otu1265	0	0	0	0	0.0290613	0	0	0	0	0	d:Bacteria(1.00),p:Proteobacteria(1.00),c:Alphaproteobacteria(1.00),o:Rhizobiales(1.00),f:Beijerinckiaceae(1.00),g:uncultured(0.91),s:uncultured_bacterium(0.89)	CCAGCCTATGGGGTGCAGCAGTGGGGAATATTGGACAATGGGCGAAAGCCTGATCCAGCCATGCCGCGTGAGTGATGAAGGCCCTAGGGTTGTAAAGCTCTTTTAGCGGAGAAGATAATGACGGTACCCGCAGAATAAGCCCCGGCTAACTTCGTGCCAGCAGCCGCGGTAATACGAAGGGGGCTAGCGTTGCTCGGAATCACTGGGCGTAAAGGGCGCGTAGGCGGCCATTCAAGTCGGGGGCGAAAGCCCAGGGCTCAACCCTGGAATTGCCTTCGATACTGTTTGGCTAGAGACCGGAAGAGGTAAGTGGAACTGCGAGTGTAGAGGTGAAATTCGTAGATATTCGCAAGAACACCAGTGGCGAAGGCGGCTTACTGGTCCGGTTCTGACGCTGAG…
Otu660	0	0.0744713	0	0	0	0	0	0	0	0	d:Bacteria(1.00),p:Proteobacteria(1.00),c:Alphaproteobacteria(1.00),o:Rhizobiales(1.00),f:Beijerinckiaceae(0.94),g:uncultured(0.71),s:uncultured_bacterium(0.81)	CCAGCCTATGGGATGCACCAGTGGGGAATATTGGACAATGGGCGAAAGCCTGATCCAGCCATGCCGCGTGAGTGATGAAGGCCCTAGGGTTGTAAAGCTCTTTTACCTGGGAAGATAATGACTGTACCAGGAGAATAAGCCCCGGCTAACTTCGTGCCAGCAGCCGCGGTAATACGAAGGGGGCTAGCGTTGTTCGGATTTACTGGGCGTAAAGCGCACGTAGGCGGATTTTTAAGTCAGGGGTGAAATCCCGGGGCTCAACCTCGGAACTGCCTTTGATACTGGAGATCTTGAGTCCGGAAGAGGTGAGTGGAACTGCGAGTGTAGAGGTGAAATTCGTAGATATTCGCAAGAACACCAGTGGCGAAGGCGGCTCACTGGTCCGGTACTGACGCTGAG…
Otu352	0	0	0	0	0.0290613	0	0	0.0154583	0	0.0344709	d:Bacteria(1.00),p:Proteobacteria(1.00),c:Alphaproteobacteria(1.00),o:Rhizobiales(1.00),f:Hyphomicrobiaceae(1.00),g:Hyphomicrobium(1.00),s:metagenome(0.28)	CCAGCCTATGGGGTGCAGCAGTGGGGAATCTTGGACAATGGGCGCAAGCCTGATCCAGCCATGCCGCGTGAGTGACGAAGGCCTTAGGGTTGTAAAGCTCTTTTGCCGGGGACGATAATGACGGTACCCGGAGAATAAGTCCCGGCTAACTTCGTGCCAGCAGCCGCGGTAATACGAAGGGGACTAGCGTTGTTCGGAATTACTGGGCGTAAAGCGCACGTAGGCGGATTTGTTAGTCAGGGGTGAAATCCCGGGGCTCAACCTCGGAACTGCCTTTGATACTGCAAGTCTCGAGTCCGATAGAGGTGGGTGGAATTCCTAGTGTAGAGGTGAAATTCGTAGATATTAGGAAGAACACCGGTGGCGAAGGCGGCTCACTGGACTGGTATTGACGCTGAG…
Otu1289	0	0	0	0	0.0290613	0	0	0	0	0	d:Bacteria(1.00),p:Proteobacteria(1.00),c:Alphaproteobacteria(1.00),o:Rhizobiales(1.00),f:Hyphomicrobiaceae(0.98),g:Hyphomicrobium(0.97),s:uncultured_bacterium(0.93)	CCAGCCTACGGGGGGCACCAGTGGGGAATATTGGACAATGGGCGCAAGCCTGATCCAGCCATGCCGCGTGAGTGACGAAGGTCTTCGGATTGTAAAGCTCTTTTAGCAGGGAAGATAATGACGGTACCTGCAGAATAAGCCCCGGCTAACTTCGTGCCAGCAGCCGCGGTAATACGAAGGGGGCTAGCGTTGTTCGGAATTACTGGGCGTAAAGCGCACGTAGGCGGATTGATAAGTTAGAGGTGAAATCCCGGGGCTCAACCTCGGAACTGCCTTTGATACTGTTAGTCTCGAGTCCGATAGAGGTGAGTGGAATTCCTAGTGTAGAGGTGAAATTCGTAGATATTAGGAAGAACACCAGTGGCGAAGGCGGCTCACTGGATCGGTACTGACGCTGAG…
Otu360	0	0	0	0	0.0290613	0	0	0	0	0.0172354	d:Bacteria(1.00),p:Proteobacteria(1.00),c:Alphaproteobacteria(1.00),o:Rhizobiales(1.00),f:Pleomorphomonadaceae(1.00),g:Prosthecomicrobium(1.00),s:Polyprosthecobacterium_yinchuanense(0.96)	CCAGCCTATGGGGTGCAGCAGTGGGGAATATTGGACAATGGGGGCAACCCTGATCCAGCCATGCCGCGTGAGTGATGAAGGCCTTAGGGTTGTAAAGCTCTTTCGCCCGCGAAGATAATGACTGTAGCGGGAGAAGAAGCCCCGGCTAACTTCGTGCCAGCAGCCGCGGTAATACGAAGGGGGCTAGCGTTGTTCGGAATCACTGGGCGTAAAGCGTACGTAGGCGGGCACTTAAGTCAGGGGTGAAAGCCTTGAGCTCAACTCAAGAACTGCCTTTGATACTGGGTGCCTGGAGTCCGGGAGAGGTGAGTGGAACTGCTAGTGTAGAGGTGAAATTCGTAGATATTAGCAAGAACACCAGTGGCGAAGGCGGCTCACTGGCCCGGTACTGACGCTGAG…
Otu497	0.0875219	0	0	0	0	0	0	0	0	0	d:Bacteria(1.00),p:Proteobacteria(1.00),c:Alphaproteobacteria(1.00),o:Rhizobiales(1.00),f:Rhizobiaceae(1.00),g:Martelella(0.95),s:Martelella_sp.(0.42)	CCAGCCTATGGGGTGCAGCAGTGGGGAATATTGGACAATGGGCGCAAGCCTGATCCAGCCATGCCGCGTGAGTGATGAAGGCCCTAGGGTTGTAAAGCTCTTTCGCCGGTGAAGATAATGACTGTAGCCGGTAAAGAAGCCCCGGCTAACTTCGTGCCAGCAGCCGCGGTAATACGAAGGGGGCTAGCGTTGTTCGGAATTACTGGGCGTAAAGCGCGCGTAGGCGGACATTTAAGTCAGGGGTGAAATCCCGGAGCTCAACTCCGGAACTGCCTTTGATACTGGGTGTCTCGAGTATGGAAGAGGTAAGTGGAATTGCGAGTGTAGAGGTGAAATTCGTAGATATTCGCAGGAACACCAGTGGCGAAGGCGGCTTACTGGTCCATTACTGACGCTGAG…
Otu855	0	0	0	0	0	0	0	0.139125	0	0	d:Bacteria(1.00),p:Proteobacteria(1.00),c:Alphaproteobacteria(1.00),o:Rhizobiales(1.00),f:Rhizobiales_Incertae_Sedis(1.00),g:Phreatobacter(1.00),s:uncultured_bacterium(0.61)	CCAGCCTATGGGGCGCAGCAGTGGGGAATATTGGACAATGGGCGCAAGCCTGATCCAGCCATGCCGCGTGAGTGATGAAGGCCTTCGGGTTGTAAAGCTCTTTTGTCCGGGAAGATAATGACTGTACCGGAAGAATAAGCCCCGGCAAACTTCGTGCCAGCAGCCGCGGTAATACGAAGGGGGCTAGCGTTGTTCGGATTTACTGGGCGTAAAGCGCACGTAGGCGGCTTGTTAAGTCAGAGGTGAAAGCCTGGAGCTCAACTCCAGAACTGCCTTTGATACTGGCAAGCTCGAGTATGACAGAGGTTGGTGGAACTCCGAGTGTAGAGGTGAAATTCGTAGATATTCGGAAGAACACCAGTGGCGAAGGCGGCCAACTGGGTCATTACTGACGCTGAG…
Otu1124	0	0	0	0	0.0581226	0	0	0	0	0	d:Bacteria(1.00),p:Proteobacteria(1.00),c:Alphaproteobacteria(1.00),o:Rhizobiales(1.00),f:Rhizobiales_Incertae_Sedis(1.00),g:uncultured(1.00),s:uncultured_bacterium(1.00)	CCAGCCTATGGGACGCAGCAGTGGGGAATCTTGGACAATGGGCGCAAGCCTGATCCAGCCATGCCGCGTGAGTGAAGAAGGCCTTCGGGTTGTAAAGCTCTTTTACCAGGGACGATAATGACGGTACCTGGAGAATAAGCCCCGGCAAACTTCGTGCCAGCAGCCGCGGTAATACGAAGGGGGCTAGCGTTGTTCGGAATTACTGGGCGTAAAGCGCACGTAGGCGGGTCGTTAAGTCAGGGGTGAAATCCCAGAGCTCAACTCTGGAACTGCCTTTGATACTGGCGACCTAGAGTCCGGAAGAGGTTAGTGGAATTCCCAGTGTAGAGGTGAAATTCGTAGATATTGGGAAGAACACCAGTGGCGAAGGCGGCTAACTGGTCCGGTACTGACGCTGAG…
Otu730	0.0875219	0	0	0	0	0	0	0	0	0	d:Bacteria(1.00),p:Proteobacteria(1.00),c:Alphaproteobacteria(1.00),o:Rhizobiales(1.00),f:Stappiaceae(1.00),g:Pseudovibrio(0.35),s:Pseudovibrio_sp.(0.05)	CCAGCCTATGGGGCGCACCAGTGGGGAATATTGGACAATGGGGGCAACCCTGATCCAGCCATGCCGCGTGAGTGATGACGGCCTTAGGGTTGTAAAGCTCTTTCAGCAGTGAAGATAATGACATTATCTGCAGAAGAAGCCCCGGCTAACTTCGTGCCAGCAGCCGCGGTAATACGAAGGGGGCTAGCGTTGTTCGGAATCACTGGGCGTAAAGCGCGCGTAGGCGGATTGATAAGTTAGGGGTGAAATCCCGAGGCTCAACCTCGGAACTGCCTTTGATACTGTCAGTCTTGAGTTCGAGAGAGGTGAGTGGAACTCCGAGTGTAGAGGTGAAATTCGTAGATATTCGGAAGAACACCAGTGGCGAAGGCGGCTCACTGGCTCGATACTGACGCTGAG…
Otu500	0.0375094	0	0	0	0	0	0	0	0	0	d:Bacteria(1.00),p:Proteobacteria(1.00),c:Alphaproteobacteria(1.00),o:Rhizobiales(0.96),f:Stappiaceae(0.91),g:Stappia(0.90),s:uncultured_bacterium(0.82)	CCAGCCTACGGGTTGCAGCAGTGGGGAATATTGGACAATGGGCGCAAGCCTGATCCAGCCATGCCGCGTGAGTGATGAAGGCCCTAGGGTTGTAAAGCTCTTTCGCCGGTGAAGATAATGACGGTAACCGGTAAAGAAGCCCCGGCTAACTTCGTGCCAGCAGCCGCGGTAATACGAAGGGGACTAGCGTTGTTCGGAATTACTGGGCGTGAAGCGCACGTAGGCTGACTTTTAAGTCAGGGGTGAAATCCCGAGGCTCAACCTCGGAACTGCCTTTGATACTGGAAGTCTTGAGTCCGAGAGAGGTGAGTGGAACTCCGAGTGTAGAGGTGAAATTCGTAGATATTCGGAAGAACACCAGTGGCGAAGGCGGCCCACTGGCTCGGTACTGACGCTGAG…
Otu1388	0	0	0	0	0.0290613	0	0	0	0	0	d:Bacteria(1.00),p:Proteobacteria(1.00),c:Alphaproteobacteria(1.00),o:Rhizobiales(1.00),f:uncultured(1.00),g:uncultured(1.00),s:uncultured_bacterium(0.93)	CCAGCCTATGGGGTGCAGCAGTGGGGAATATTGGACAATGGGCGAAAGCCTGATCCAGCCATGCCGCGTGAGTGAAGAAGGCCCTAGGGTTGTAAAGCTCTTTCAGCGGGGAAGATAATGACGGTACCCGCAGAAGAAGCCCCGGCTAACTTCGTGCCAGCAGCCGCGGTAATACGAAGGGGGCCAGCGTTGTTCGGATTTACTGGGCGTAAAGCGCGCGTAGGCGGACATTTAAGTCAGGGGTGAAATCCCGAGGCTCAACCTCGGAACTGCCTTTGATACTGTATGTCTGGAGTTCGGGAGAGGTGAGTGGAGTTCCGAGTGTAGAGGTGAAATTCGTAGATATTCGGAGGAACACCAGAAGCGAAGGCGGCTCACTGGCCCGATACTGACGCTGAG…
Otu358	0	0	0	0	0.043592	0	0	0	0	0	d:Bacteria(1.00),p:Proteobacteria(1.00),c:Alphaproteobacteria(1.00),o:Rhizobiales(1.00),f:Xanthobacteraceae(0.99),g:uncultured(0.38),s:Starkeya_sp.(0.38)	CCAGCCTACGGGTCGCAGCAGTGGGGAATATTGGACAATGGGCGCAAGCCTGATCCAGCCATGCCGCGTGAGTGATGAAGGCCTTAGGGTTGTAAAGCTCTTTCGCCGACGAAGATAATGACGGTAGTCGGAGAAGAAGCCCCGGCTAACTTCGTGCCAGCAGCCGCGGTAATACGAAGGGGGCTAGCGTTGTTCGGAATCACTGGGCGTAAAGCGCACGTAGGCGGATTGTTAAGTCAGAGGTGAAAGCCTGGAGCTCAACTCCAGAACTGCCTTTGATACTGGCAATCTCGAGTCCGGAAGAGGTAAGTGGAACTGCGAGTGTAGAGGTGAAATTCGTAGATATTCGCAAGAACACCAGTGGCGAAGGCGGCTTACTGGTCCGGTACTGACGCTGAG…
Otu45	0.0125031	0.0297885	0.382276	4.30086	0	0.201763	0.120283	0.09275	0.0561956	0	d:Bacteria(1.00),p:Proteobacteria(1.00),c:Alphaproteobacteria(1.00),o:Rhizobiales(1.00),f:Xanthobacteraceae(1.00),g:Bradyrhizobium(0.97),s:Bradyrhizobium_sp.(0.52)	CCAGCCTATGGGTCGCTGCAGTGGGGAATATTGGACAATGGGGGCAACCCTGATCCAGCCATGCCGCGTGAGTGATGAAGGCCCTAGGGTTGTAAAGCTCTTTTGTGCGGGAAGATAATGACGGTACCGCAAGAATAAGCCCCGGCTAACTTCGTGCCAGCAGCCGCGGTAATACGAAGGGGGCTAGCGTTGCTCGGAATCACTGGGCGTAAAGGGTGCGTAGGCGGGTCTTTAAGTCAGGGGTGAAATCCTGGAGCTCAACTCCAGAACTGCCTTTGATACTGAAGATCTTGAGTTCGGGAGAGGTGAGTGGAACTGCGAGTGTAGAGGTGAAATTCGTAGATATTCGCAAGAACACCAGTGGCGAAGGCGGCTCACTGGCCCGATACTGACGCTGAG…
Otu226	0	0	0	0	0.0581226	0	0	0	0	0.0344709	d:Bacteria(1.00),p:Proteobacteria(1.00),c:Alphaproteobacteria(1.00),o:Rhodobacterales(1.00),f:Rhodobacteraceae(1.00),g:uncultured(0.58),s:metagenome(0.57)	CCAGCCTATGGGGGGCACCAGTGGGGAATCTTAGACAATGGGCGCAAGCCTGATCTAGCCATGCCGCGTGAGCGATGAAGGCCTTAGGGTTGTAAAGCTCTTTCAGTGGGGAAGATAATGACTGTACCCACAGAAGAAGCCCCGGCTAACTCCGTGCCAGCAGCCGCGGTAATACGGAGGGGGCTAGCGTTGTTCGGAATTACTGGGCGTAAAGCGCACGTAGGCGGATTAGAAAGTCAGAGGTGAAATCCCAGGGCTCAACCTTGGAACTGCCTTTGAAACTCCTAGTCTTGAGGTCGAGAGAGGTGAGTGGAATTCCGAGTGTAGAGGTGAAATTCGTAGATATTCGGAGGAACACCAGTGGCGAAGGCGGCTCACTGGCTCGATACTGACGCTGAG…
Otu1477	0	0	0	0	0	0	0	0.0154583	0	0.0172354	d:Bacteria(1.00),p:Proteobacteria(1.00),c:Alphaproteobacteria(1.00),o:Rhodobacterales(1.00),f:Rhodobacteraceae(1.00),g:Rubellimicrobium(0.53),s:uncultured_bacterium(0.50)	CCAGCCTATGGGTCGCAGCAGTGGGGAATCTTAGACAATGGGCGCAAGCCTGATCTAGCCATGCCGCGTGAGTGATGAAGGCCTTAGGGTCGTAAAGCTCTTTCGCTGGGGAAGATAATGACGGTACCCAGTAAAGAAACCCCGGCTAACTCCGTGCCAGCAGCCGCGGTAATACGGAGGGGGTTAGCGTTGTTCGGAATTACTGGGCGTAAAGCGCGCGTAGGCGGATCAGAAAGTTGGGGGTGAAATCCCGGGGCTCAACCCCGGAATTGCCTTCAAAACTCCTGGTCTTGAGTTCGAGAGAGGTGAGTGGAATTCCGAGTGTAGAGGTGAAATTCGTAGATATTCGGAGGAACACCAGTGGCGAAGGCGGCTCACTGGCTCGATACTGACGCTGAG…
Otu1072	0.0125031	0	0	0	0.0290613	0	0	0	0	0.137883	d:Bacteria(1.00),p:Proteobacteria(1.00),c:Alphaproteobacteria(1.00),o:Rhodobacterales(1.00),f:Rhodobacteraceae(1.00),g:Pseudorhodobacter(0.87),s:metagenome(0.41)	CCAGCCTATGGGTCGCTGCAGTGGGGAATCTTAGACAATGGGGGAAACCCTGATCTAGCCATGCCGCGTGATCGATGAAGGCCTTAGAGTTGTAAAGATCTTTCAGGTGGGAAGATAATGACTGTACCACCAGAAGAAGCCCCGGCTAACTCCGTGCCAGCAGCCGCGGTAATACGGAGGGGGCTAGCGTTATTCGGAATTACTGGGCGTAAAGCGCACGTAGGCGGACTGAAAAGTCAGAGGTGAAATCCCAGGGCTCAACCTTGGAACTGCCTTTGAAACTCTCAGTCTTGAGGTCGAGAGAGGTGAGTGGAATTCCGAGTGTAGAGGTGAAATTCGTAGATATTCGGAGGAACACCAGTGGCGAAGGCGGCTCACTGGCTCGATACTGACGCTGAG…
Otu394	0	0	0	0.260052	0	0	0	0	0	0	d:Bacteria(1.00),p:Proteobacteria(1.00),c:Alphaproteobacteria(1.00),o:Rhodobacterales(1.00),f:Rhodobacteraceae(1.00),g:uncultured(0.64),s:uncultured_bacterium(0.93)	CAGCCTATGGGAGGCTGCAGTGGGGAATCTTGGACAATGGGGGCAACCCTGATCCAGCCATGCCGCGTGAGCGATGAAGGCCTTAGGGTTGTAAAGCTCTTTCAGCGGGGAAGATAATGACGGTACCCGCAGAAGAAGCCCCGGCTAACTCCGTGCCAGCAGCCGCGGTAATACGGAGGGGGCTAGCGTTGTTCGGAATTACTGGGCGTAAAGCGCACGTAGGCGGATTGGCAAGTTGGGGGTGAAATCCCGGGGCTCAACCCCGGAACTGCCTCCAAAACTTCCAGTCTTGAGTCCGAGAGAGGTGAGTGGAATTCCGAGTGTAGAGGTGAAATTCGTAGATATTCGGAGGAACACCAGTGGCGAAGGCGGCTCACTGGCTCGGTACTGACGCTGAGG…
Otu221	0	0	0	0	0.0290613	0	0	0	0	0.0172354	d:Bacteria(1.00),p:Proteobacteria(1.00),c:Alphaproteobacteria(1.00),o:Rhodobacterales(1.00),f:Rhodobacteraceae(1.00),g:Rhodobacter(0.79),s:uncultured_bacterium(0.87)	CCAGCCTACGGGTTGCAGCAGTGGGGAATCTTAGACAATGGGCGCAAGCCTGATCTAGCCATGCCGCGTGATCGATGAAGGCCTTAGGGTTGTAAAGATCTTTCAGTGGGGAAGATAATGACTGTACCCACAGAAGAAGCCCCGGCTAACTCCGTGCCAGCAGCCGCGGTAATACGGAGGGGGCTAGCGTTGTTCGGAATTACTGGGCGTAAAGCGCACGTAGGCGGACAGAGAAGTCAGAGGTGAAATCCCAGGGCTCAACCTTGGAACTGCCTTTGAAACTTTTTGTCTTGAGGTCGAGAGAGGTGAGTGGAATTCCGAGTGTAGAGGTGAAATCCGTAGATATCGGGAGGAACACCAGTGGCGAAGGCGGCCACCTGGGTCGATACTGACGCTGAG…
Otu401	0	0	0	0	0	0	0	0	0	0.137883	d:Bacteria(1.00),p:Proteobacteria(1.00),c:Alphaproteobacteria(1.00),o:Rhodospirillales(1.00),f:Magnetospiraceae(1.00),g:Magnetovibrio(1.00),s:uncultured_Alphaproteobacteria(0.92)	CCAGCCTACGGGTTGCGCAGTGGGGAATATTGGACAATGGGCGCAAGCCTGATCCAGCAATGCCGCGTGAGTGAAGAAGGCCTTAGGGTTGTAAAACTCTTTCAATCGTGAAGATGATGACGGTAACGATAGAAGAAGCACCGGCTAACTTCGTGCCAGCAGCCGCGGTAATACGAAGGGTGCTAGCGTTGTTCGGAATTACTGGGCGTAAAGAGCACGTAGGCGGATCGATCAGTCAGAGGTGAAAGCCCCGAGCTCAACTTGGGAACTGCCTTTGATACTGTCGATCTAGAGTCCGAGAGAGGTGAGTGGAATTCCCAGTGTAGAGGTGAAATTCGTAGATATTGGGAAGAACACCAGTGGCGAAGGCGGCTCACTGGCTCGGTACTGACGCTGAGG…
Otu801	0	0	0	0	0.0581226	0	0	0	0	0.0344709	d:Bacteria(1.00),p:Proteobacteria(1.00),c:Alphaproteobacteria(1.00),o:Rhodospirillales(1.00),f:Magnetospirillaceae(0.99),g:Magnetospirillaceae(0.85),s:uncultured_bacterium(0.96)	CCAGCCTATGGGTTGCAGCAGTGGGGAATATTGGACAATGGGCGCAAGCCTGATCCAGCAATGCCGCGTGAATGATGAAGGCCTTAGGGTTGTAAAGTTCTTTCGACGGGGACGATGATGGCGGTACCCGTAGAAGAAGCCCCGGCTAACTTCGTGCCAGCAGCCGCGGTAATACGAAGGGGGCTAGCGTTGTTCGGAATTACTGGGCGTAAAGCGCACGCAGGCGGTCTGTATAGTCAGAAGTGAAAGCCCTGGGCTCAACCCGGGAACTGCTTTTGATACTCACAGACTAGAATCCGAGAGAGGGTAGCGGAATTCCCAGTGTAGAGGTGAAATTCGTAGATATTGGGAAGAACACCAGTGGCGAAGGCGACTACCTGGTTCGGTATTGACGCTCAT…
Otu77	0.0750188	0	0	0	1.17698	0	0	0.0309167	0	1.32713	d:Bacteria(1.00),p:Proteobacteria(1.00),c:Alphaproteobacteria(1.00),o:Rhodospirillales(1.00),f:Magnetospirillaceae(1.00),g:Magnetospirillum(1.00),s:alpha_proteobacterium(0.61)	CCAGCCTATGGGAGGCAGCAGTGGGGAATATTGGACAATGGGCGCAAGCCTGATCCAGCCATGCCGCGTGAGTGACGAAGGCCTTAGGGTTGTAAAGCTCTTTCGACGGGGACGATGATGACGGTACCCGTAGAAGAAGCCCCGGCTAACTTCGCGCCAGCAGCCGCGGTAATACGAAGGGGGCTAGCGTTGTTCGGAATTACTGGGCGTAAAGCGCACGCAGGCGGTTCGACCAGTCAGAAGTGAAAGCCCCGGGCTCAACCTGGGAACTGCTTTTGATACTGTCGAGCTTGAATCACGGAGAGGGTAGTGGAATTCCGAGTGTAGAGGTGAAATTCGTAGATATTCGGAAGAACACCAGTGGCGAAGGCGACTACCTGGCCGTTGATTGACGCTCAT…
Otu155	0	0.0148943	0	0	0.130776	0	0	0	0	0.0689417	d:Bacteria(1.00),p:Proteobacteria(1.00),c:Alphaproteobacteria(1.00),o:Rhodospirillales(1.00),f:Magnetospirillaceae(1.00),g:Magnetospirillum(1.00),s:alpha_proteobacterium(0.36)	CCGCCTACGGGATGCAGCAGTGGGGAATATTGGACAATGGGGGCAACCCTGATCCAGCCATGCCGCGTGAGTGATGAAGGCCTTAGGGTTGTAAAGCTCTTTCGACGGGGACGATGATGACGGTACCCGTAGAAGAAGCCCCGGCTAACTTCGTGCCAGCAGCCGCGGTAATACGAAGGGGGCTAGCGTTGTTCGGAGTTACTGGGCGTAAAGCGCACGCAGGCGGTGACCATAGTCAGAAGTGAAAGCCCTGGGCTCAACCCGGGAATTGCTCTTGATACTGGGTCGCTAGAATCACGGAGAGGGTAGTGGAATTCCGAGTGTAGAGGTGAAATTCGTAGATATTCGGAAGAACACCAGTGGCGAAGGCGACTACCTGGCCGTCGATTGACGCTCATG…
Otu43	0.0500125	0	0	0	0.682941	0	0	0.0154583	0	1.01689	d:Bacteria(1.00),p:Proteobacteria(1.00),c:Alphaproteobacteria(1.00),o:Rhodospirillales(1.00),f:Magnetospirillaceae(1.00),g:Magnetospirillum(1.00),s:Magnetospirillum_magnetotacticum(0.83)	CCAGCCTATGGGGTGCAGCAGTGGGGAATATTGGACAATGGGCGAAAGCCTGATCCAGCCATGCCGCGTGAGTGATGAAGGCCTTAGGGTTGTAAAGCTCTTTCACCCACGACGATGATGACGGTAGTGGGAGAAGAAGCCCCGGCTAACTTCGTGCCAGCAGCCGCGGTAATACGAAGGGGGCTAGCGTTGTTCGGAATTACTGGGCGTAAAGCGCACGCAGGCGGTGGTCATAGTCAGAAGTGAAAGCCCTGGGCTCAACCCGGGAATTGCTTTTGATACTGGACCGCTAGAATCACGGAGAGGGTAGTGGAATTCCGAGTGTAGAGGTGAAATTCGTAGATATTCGGAAGAACACCAGTGGCGAAGGCGACTACCTGGCCGTCGATTGACGCTCAT…
Otu1476	0	0	0	0	0	0	0	0	0	0.0344709	d:Bacteria(1.00),p:Proteobacteria(1.00),c:Alphaproteobacteria(1.00),o:Rhodospirillales(1.00),f:Rhodospirillaceae(1.00),g:uncultured(1.00),s:uncultured_bacterium(0.79)	CCAGCCTATGGGAGGCAGCAGTGGGGAATTTTGGACAATGGGCGAAAGCCTGATCCAGCCATTCCGCGTGAGTGAAGAAGGCCTTCGGGTTGTAAAGCTCTTTCGGCGGGGACGATGATGACGGTACCCGCATAAGAAGCCCCGGCTAACTTCGTGCCAGCAGCCGCGGTAATACGAAGGGGGCTAGCGTTGTTCGGAATTACTGGGCGTAAAGCGCGCGTAGGCGGTGGTCCATGTCAGAGGTGAAAGCCCGGAGCTCAACTCCGGAACTGCCTTTGAAACGGGACCGCTAGAATCCGAGAGAGGATGGCGGAATTCCTAGTGTAGAGGTGAAATTCGTAGATATTAGGAAGAACACCGGTGGCGAAGGCGGCCATCTGGCTCGGTATTGACGCTCAG…
Otu512	0.0375094	0	0	0	0	0	0	0	0	0	d:Bacteria(1.00),p:Proteobacteria(1.00),c:Alphaproteobacteria(1.00),o:Rhodospirillales(1.00),f:Thalassospiraceae(1.00),g:Thalassospira(1.00),s:Thalassospira_sp.(0.99)	CCAGCCTACGGGTGGCAGCAGTGGGGAATATTGGACAATGGGCGCAAGCCTGATCCAGCCATGCCGCGTGAGTGAAGAAGGCCTTCGGGTTGTAAAGCTCTTTCAGATGCGAAGATGATGACGGTAGCATCAGAAGAAGCCCCGGCTAATTTCGTGCCAGCAGCCGCGGTAATACGAAAGGGGCAAGCGTTGTTCGGATTTACTGGGCGTAAAGGGCACGCAGGCGGTCTTGCCAGTCAGGGGTGAAAGCCCGGGGCTCAACCCCGGAACGGCCTCTGATACTGCGAGACTAGAGACTAGGAGAGGGTGGTGGAATTCCCAGTGTAGAGGTGAAATTCGTAGATATTGGGAGGAACACCAGAGGCGAAGGCGGCCACCTGGACTAGATCTGACGCTCAG…
Otu1167	0	0	0	0	0.043592	0	0	0	0	0.0172354	d:Bacteria(1.00),p:Proteobacteria(1.00),c:Alphaproteobacteria(1.00),o:Rhodospirillales(1.00),f:uncultured(1.00),g:uncultured(1.00),s:uncultured_bacterium(0.90)	CCAGCCTATGGGGGGCAGCAGTGGGGAATATTGGACAATGGGGGAAACCCTGATCCAGCCATGCCGCGTGAATGATGAAGGCCTTCGGGTTGTAAAGTTCTTTTGGTAGGGACGATGATGACGGTACCTACAGAATAAGCTCCGGCTAACTTCGTGCCGGCAGCCGCGGTAATACGAAGGGAGCTAGCGTTGTTCGGAATTACTGGGCGTAAAGGGTGCGTAGGCGGTTTGACAAGTCAGATGTGAAAGCCCTGGGCTTAACCCAGGAACTGCGTTTGAGACTGTCAGGCTAGAATTCGGAAGAGGTGAGTGGAATTCCCAGTGTAGAGGTGAAATTCGTAGATATTGGGAAGAACACCGGTGGCGAAGGCGGCTCACTGGTCCGACATTGACGCTGAG…
Otu326	0	0	0	0	0.0290613	0	0	0	0	0	d:Bacteria(1.00),p:Proteobacteria(0.99),c:Alphaproteobacteria(0.97),o:Rickettsiales(0.94),f:Rickettsiaceae(0.81),g:Candidatus_Megaira(0.10),s:Candidatus_Megaira(0.02)	CCAGCCTACGGGAGGCTGCAGTGGGGAATATTGGACAATGGGCGAAAGCCTGATCCAGCAATACCGCGTGAATGATGAAGGCCTTAGGGTTGTAAAGTTCTTTCAGTTGGGAAAATAATGATGGTACCAACAGAAGAAGCACCGGCTAACTACGTGCCAGCAGCCGCGGTAATACGTAGGGTGCTAGCGTTGTTCGGAATTACTGGGCGTAAAGAGCGCGTAGGCGGTCTATTAAGTTGGAAGTGAAAGCCCAGGGCTTAACCTTGGAATTGCTTTCAAAACTGATAGACTAGAGTATGGGAGGGGGTGATGGAATTCCAAGTGTAGAGGTGAAATTCTTAGATATTTGGAGGAACACCGGTGGCGAAGGCGATCACCTGGACCAATACTGACGCTGAG…
Otu168	0.0250063	0	0	0	0.0290613	0	0	0	0	0.155119	d:Bacteria(1.00),p:Proteobacteria(1.00),c:Alphaproteobacteria(1.00),o:Rickettsiales(1.00),f:Rickettsiaceae(1.00),g:Candidatus_Megaira(1.00),s:metagenome(0.57)	CCAGCCTATGGGTGGCACCAGTGGGGAATATTGGACAATGGGCGAAAGCCTGATCCAGCAATACCGCGTGAATGATGGAGGCCTTAGGGTTGTAAAGTTCTTTTAGTTGGGAAGATAATGACGGTACCAACAGAAAAAGCCCCGGCTAACTCCGTGCCAGCAGCCGCGGTAAGACGGAGGGGGCTAGCGTTGTTCGGAATTACTGGGCGTGAAGGGCGCGTAGGCGGATTGGTAAGTTGGAAGTGAGAGCCCGGGGCTTAACCTCGGAACTGCTTTCAAAACTGCCAGTCTTGAGTGAAGTAGGGGGTGATGGAATTCCTAGTGTAGAGGTGAAATTCTTAGATATTAGGAGGAACACCGGTGGCGAAGGCGGTCACCTGGACTTCAACTGACGCTGAG…
Otu1665	0	0	0	0	0	0	0	0	0	0.0344709	d:Bacteria(1.00),p:Proteobacteria(1.00),c:Alphaproteobacteria(1.00),o:Rickettsiales(1.00),f:Rickettsiaceae(1.00),g:uncultured(1.00),s:uncultured_bacterium(1.00)	CCAGCCTACGGGAGGCTGCAGTGGGGAATATTGGACAATGGGCGAAAGCCTGATCCAGCAATGTCGCGTGAATGATGAAGGCCTTAGGGTTGTAAAGTTCTTTCGGTGGGGAAGATAATGACGGTACCCACATAAGAAGCTCCGGCTAACTCCGTGCCAGCAGCCGCGGTAATACGGAGGGAGCTAGCGTTGTTCGGAATTGCTGGGCGTAAAGAGCGCGTAGGCGGCTAACTAAGTTGGGAGTGAAATCCCAGGGCTTAACCCTGGAATTGCTTTCAAAACTGGCTAGCTAGAGAACGATAGAGGATGGTGGAATTCCTAGTGTAGAGGTGAAATTCTTAGATATTAGGAGGAACATCGGAGGCGAAGGCGACCATCTGGGTCGTATCTGACGCTGAG…
Otu498	0.0250063	0	0	0	0	0	0	0	0	0.0344709	d:Bacteria(1.00),p:Proteobacteria(1.00),c:Alphaproteobacteria(1.00),o:Rickettsiales(1.00),f:Rickettsiales(1.00),g:Candidatus_Jidaibacter(1.00),s:metagenome(1.00)	CCAGCCTATGGGTCGCAGCAGTGGGGAATATTGGGCAATGGGCGAAAGCCTGATCCAGCGACGCCGCGTGGATGATGAAGGCCTTCGGGTTGTAAAGTCCTTTCGGTAGGGAAGATAATGACGGTACCTACAAAAGAAGCTCCGGCTAACTTCGTGCCAGCAGCCGCGGTAATACGAAGGGAGCTAGCGTTACTCGGAATCATTGGGCGTAAAGCGTGCGTAGGCGGTCTTGTAAGTTAGGAGTGAAATCCTGGGGCTCAACCCCAGAACTGCTCTTAATACTGCTCGACTAGAATACTTGAGGGGACAGTAGAATTCCTAGTGTAGGGGTGAAATCCGTAGATATTAGGAGGAATACCAGTGGCGAAAGCGACTGTCTGGCAAGTTATTGACGCTGTT…
[truncated: 217 more rows]
