# Supplementary material for: Metagenomic and Culture-Based Analyses of Microbial Communities from Petroleum Reservoirs with High-Salinity Formation Water, and Their Biotechnological Potential
Source: Biology (Basel). 2023 Oct 2;12(10):1300. doi: 10.3390/biology12101300 (PMC10604348; doi:10.3390/biology12101300)
Supplement: Supplementary file 1 [file biology-12-01300-s001.zip › Suplementary_Tables_S3_S5.xlsx]

## Sheet: Tables S3-S5 legend
	Supplementary Tables S3-S5. Main characteristics of MAGs obtained in this study
	Table S3 - General characteristics of MAGs in production water sample 15500 (PW15500)
	Table S4 - General characteristics of MAGs in injection water sample 1 (IW1)
	Table S5 - General characteristics of MAGs in injection water sample 2 (IW2)
	Completeness and contamination were estimated by CheckM.
	MAGs with completeness over 50% and contamination less than 15%, and all MAGs comprising minimum 10% of metagenome reads, were assigned taxonomic classifications using the Genome Taxonomy Database

## Sheet: Table S3 - PW15500
MAG	Completeness (%)	Contamination (%)	Strain heterogeneity	MAG size (bp)	Contig number	Coverage (fold)	Share in the metagenome (%)	Taxonomic assignement gtdb	Closest genome in GTDB (acc. no.)	ANI (%)	AAI (%)	Closest genome in GTDB (organism name)
PW155_01	96.12	2.59	0	3685936	573	15.2	0.270052	d__Bacteria;p__Actinobacteriota;c__Actinomycetia;o__Mycobacteriales;f__Mycobacteriaceae;g__Dietzia;s__Dietzia maris	GCA_014144855.1	98.71	97.94	Dietzia maris strain IMV 195T
PW155_04	94.69	2.17	37.5	4344326	563	12.21	0.255679	d__Bacteria;p__Actinobacteriota;c__Actinomycetia;o__Propionibacteriales;f__Nocardioidaceae;g__Nocardioides;s__Nocardioides sp014108865	GCA_014108865.1	95.87	95.09	Nocardioides sp. WS12
PW155_08	81.56	41.16	78.43	5852592	1046	2741.54	77.353	d__Bacteria;p__Desulfobacterota_I;c__Desulfovibrionia;o__Desulfovibrionales;f__Desulfoplanaceae;g__Desulfoplanes;s__
PW155_02	87.71	1.96	50	3957006	576	42.71	0.814702	d__Bacteria;p__Desulfobacterota;c__Desulfobacteria;o__Desulfobacterales;f__Desulfobacteraceae;g__Desulfotignum;s__Desulfotignum balticum	GCA_000421285.1	98.55	95.44	Desulfotignum balticum DSM 7044
PW155_06	83.06	2.15	25	2953622	1052	9.13	0.13007	d__Bacteria;p__Desulfobacterota;c__Desulfobacteria;o__Desulfobacterales;f__Desulfosudaceae;g__;s__	GCA_002085115.1		61.33	Desulfococcus sp. 4484_241
PW155_14	99.11	0	0	2684581	112	19.28	0.249533	d__Bacteria;p__Desulfobacterota;c__Desulfovibrionia;o__Desulfovibrionales;f__Desulfonatronovibrionaceae;g__;s__	GCA_003566455.1		54.57	Desulfonatronovibrio sp. isolate T3Sed10_324
PW155_12	94.97	0.88	25	3449428	127	17.66	0.293742	d__Bacteria;p__Desulfobacterota;c__Desulfovibrionia;o__Desulfovibrionales;f__Desulfovibrionaceae;g__Pseudodesulfovibrio;s__	GCA_000176915.2	90.74	92.22	Pseudodesulfovibrio aespoeensis Aspo-2
PW155_09	69.76	4.44	50	1232248	584	6.5	0.0386109	d__Bacteria;p__Firmicutes;c__Bacilli;o__Izemoplasmatales;f__Izemoplasmataceae;g__UBA3566;s__	GCA_002376065.1	95.15	95.06	Bacillales bacterium UBA3566
PW155_15	89.66	0	0	1461123	93	16.33	0.115015	d__Bacteria;p__Omnitrophota;c__Koll11;o__4484-171;f__4484-171;g__PXAH01;s__	GCA_003565945.1	73.66	65.37	Candidatus Omnitrophota bacterium isolate T3Sed10_202R1
PW155_03	60.63	0	0	563612	301	6.53	0.0177325	d__Bacteria;p__Patescibacteria;c__Paceibacteria;o__Moranbacterales;f__;g__;s__	GCA_002327335.1		53.74	Patescibacteria group bacterium UBA2193
PW155_13	75.29	0	0	827178	115	26.73	0.106582	d__Bacteria;p__Patescibacteria;c__Paceibacteria;o__Moranbacterales;f__UBA2193;g__UBA2773;s__	GCA_002352465.1	78.37	65.53	Patescibacteria group bacterium UBA2773
PW155_11	99.63	0.37	0	3860880	59	40.34	0.750763	d__Bacteria;p__Proteobacteria;c__Gammaproteobacteria;o__Pseudomonadales;f__Alcanivoracaceae;g__Alcanivorax;s__	GCA_002733835.1	91.22	93.97	Alcanivorax sp. isolate NORP25
PW155_16	99.46	1.29	0	4102258	104	60.75	1.20135	d__Bacteria;p__Proteobacteria;c__Gammaproteobacteria;o__Pseudomonadales;f__Halomonadaceae;g__Halomonas;s__	GCA_010993975.1	94.39	95.18	Halomonas sp. JSM 104105
PW155_05	96.59	0.79	44.44	3707589	411	12.2	0.218117	d__Bacteria;p__Proteobacteria;c__Gammaproteobacteria;o__Pseudomonadales;f__Moraxellaceae;g__Acinetobacter;s__Acinetobacter calcoaceticus	GCA_000368965.1	96.2	96.98	Acinetobacter calcoaceticus DSM 30006 = CIP 81.8
PW155_07	84.97	1.06	33.33	1826087	898	6.75	0.0594329	d__Bacteria;p__Spirochaetota;c__Spirochaetia;o__Sphaerochaetales;f__Sphaerochaetaceae;g__Sphaerochaeta;s__Sphaerochaeta halotolerans	GCA_003429665.1	99.28	98.52	Sphaerochaeta halotolerans strain 4-11
PW155_10	98.25	0.88	0	4296147	392	125.38	2.59683	d__Bacteria;p__Thermotogota;c__Thermotogae;o__MWEM01;f__;g__;s__	GCA_012744415.1		49.05	Thermotogaceae bacterium isolate AS06rmzACSIP_393

## Sheet: Table S4 - IW1
MAG	Completeness, (%)	Contamination (%)	Strain heterogeneity	MAG size (bp)	Contig number	Coverage (fold)	Share in the metagenome (%)	Taxonomic assignement (GTDB)	Closest genome in GTDB (acc. no.)	ANI (%)	AAI (%)	Closest genome in GTDB (organism name)
IW1_02	97.88	1.31	0	1946902	247	30.01	0.231403	d__Archaea;p__Halobacteriota;c__Methanosarcinia;o__Methanosarcinales;f__Methanosarcinaceae;g__Methanohalophilus;s__Methanohalophilus euhalobius	GCA_900215215.1	98.76	97.61	Methanohalophilus euhalobius strain WG-1MB
IW1_07	94.36	1.72	100	1868999	319	10.65	0.0788175	d__Bacteria;p__Caldatribacteriota;c__JS1;o__SB-45;f__34-128;g__34-128;s__	GCA_000405345.1	87.88	75.57	Atribacteria bacterium SCGC AAA255-N14
IW1_01	91.03	3.74	75	3580772	948	14.55	0.206399	d__Bacteria;p__Desulfobacterota;c__Desulfovibrionia;o__Desulfovibrionales;f__Desulfoplanaceae;g__Desulfoplanes;s__	GCA_001748225.1	79.95	77.84	Desulfoplanes formicivorans DNA
IW1_12	75.08	1.39	100	1853136	221	216.77	1.59096	d__Bacteria;p__Desulfobacterota;c__Desulfovibrionia;o__Desulfovibrionales;f__;g__;s__	GCA_003566455.1		53.83	Desulfonatronovibrio sp. isolate T3Sed10_324
IW1_04	79.69	5.52	40	2091412	828	11.43	0.0947168	d__Bacteria;p__Desulfobacterota_F;c__Desulfuromonadia;o__Desulfuromonadales;f__Desulfuromonadaceae;g__;s__	GCA_002869685.1	74.7	61.65	Desulfuromonas sp. isolate BM513
IW1_08	88.48	0.87	0	2315003	174	5370.41	49.2398	d__Bacteria;p__Firmicutes_F;c__Halanaerobiia;o__Halanaerobiales;f__Halanaerobiaceae;g__Halanaerobium;s__	GCA_003259895.1	83.61	85.21	Halanaerobium saccharolyticum strain MSL 17.2
IW1_17	51.72	8.62	33.33	1586016	316	16.05	0.100814	d__Bacteria;p__Firmicutes_F;c__Halanaerobiia;o__Halanaerobiales;f__Halanaerobiaceae;g__Halanaerobium;s__Halanaerobium congolense	GCA_004366375.1	98.96	95.3	Halanaerobium congolense strain DSMZ 11287
IW1_10	79.67	0	0	902368	90	36.78	0.131445	d__Bacteria;p__Patescibacteria;c__Gracilibacteria;o__Absconditabacterales;f__X112;g__;s__	GCA_002746475.1		42.13	candidate division SR1 bacterium isolate DOLZORAL124_32_15
IW1_06	64.89	0.34	0	701006	255	8.2	0.0227555	d__Bacteria;p__Patescibacteria;c__Paceibacteria;o__Moranbacterales;f__UBA2193;g__UBA2773;s__	GCA_002352465.1	74.6	65.83	Patescibacteria group bacterium UBA2773
IW1_09	82.18	1.72	0	610829	30	86.9	0.210227	d__Bacteria;p__Patescibacteria;c__Paceibacteria;o__Paceibacterales;f__PWPS01;g__PWPS01;s__	GCA_003554445.1	73.09	64.49	Candidatus Nealsonbacteria bacterium isolate T1Sed10_186
IW1_03	60.6	2.02	38.46	2801879	1323	10.77	0.119463	d__Bacteria;p__Proteobacteria;c__Alphaproteobacteria;o__Sphingomonadales;f__Sphingomonadaceae;g__Sphingomonas;s__	GCA_001619955.1	96.87	94.72	Sphingomonas hankookensis strain CN3
IW1_05	89.97	0.56	100	1696300	732	8.56	0.0575313	d__Bacteria;p__Synergistota;c__Synergistia;o__Synergistales;f__;g__;s__	GCA_000526395.1		54.57	Aminobacterium mobile DSM 12262

## Sheet: Table S5 - IW2
MAG	Completeness, (%)	Contamination (%)	Strain heterogeneity	MAG size (bp)	Contig number	Coverage (fold)	Share in the metagenome (%)	Taxonomic assignement (GTDB)	Closest genome in GTDB (acc. no.)	ANI (%)	AAI (%)	Closest genome in GTDB (organism name)
IW2_21	90.16	2.92	40	3726452	704	8.69	0.252947	d__Bacteria;p__Acidobacteriota;c__Holophagae;o__Holophagales;f__Holophagaceae;g__Holophaga;s__	GCA_903868115.1	80.92	77.56	uncultured Holophagaceae bacterium isolate Loclat_bin-01759
IW2_22	93.03	4.04	61.54	2145513	487	10.84	0.181804	d__Bacteria;p__Actinobacteriota;c__Actinomycetia;o__Actinomycetales;f__Microbacteriaceae;g__Chryseoglobus;s__	GCA_013823625.1	88.22	92.67	Microbacterium sp. isolate FW.016
IW2_28	61.57	6.29	7.14	4360861	694	40.54	1.38162	d__Bacteria;p__Actinobacteriota;c__Actinomycetia;o__Nanopelagicales;f__Nanopelagicaceae;g__Planktophila;s__	GCA_009702845.1	79.65	77.06	Actinobacteria bacterium isolate UFOp-RE-4nov15-19
IW2_38	96.25	2.36	20	2656812	57	25.56	0.530549	d__Bacteria;p__Actinobacteriota;c__Coriobacteriia;o__OPB41;f__PHET01;g__;s__	GCA_002841275.1	76.77	64.76	Actinobacteria bacterium HGW-Actinobacteria-7
IW2_82	65	0.87	71.43	2071346	319	11.28	0.182588	d__Bacteria;p__Bacteroidota;c__Bacteroidia;o__Bacteroidales;f__Paludibacteraceae;g__Paludibacter;s__	GCA_010365115.1	81.99	80.07	Paludibacter sp. isolate Bin2_4
IW2_11	97.14	1.35	25	2646412	26	90.21	1.86559	d__Bacteria;p__Bacteroidota;c__Bacteroidia;o__Bacteroidales;f__UBA932;g__Bact-08;s__Bact-08 sp002842655	GCA_002842655.1	98.42	98.49	Bacteroidetes bacterium HGW-Bacteroidetes-14
IW2_32	90.61	0.02	100	3450308	273	15.77	0.425286	d__Bacteria;p__Bacteroidota;c__Bacteroidia;o__Chitinophagales;f__Chitinophagaceae;g__Sediminibacterium;s__	GCA_004297075.1	89.47	93.67	Chitinophagaceae bacterium isolate GW715_bin.51
IW2_27	96.65	8.93	0	5849815	1001	40.72	1.86132	d__Bacteria;p__Bacteroidota;c__Ignavibacteria;o__Ignavibacteriales;f__Melioribacteraceae;g__;s__	GCA_001803165.1	75.55	65.85	Ignavibacteria bacterium RIFOXYC2_FULL_38_25
IW2_03	88.91	3.28	0	3338361	939	8.5	0.221682	d__Bacteria;p__Bacteroidota;c__Kapabacteria;o__Kapabacteriales;f__UBA2268;g__;s__	GCA_004322215.1		49.04	Bacteroidetes bacterium isolate FW215_bin.12
IW2_33	93.33	1.91	50	3953010	410	12.84	0.396617	d__Bacteria;p__Bacteroidota;c__Kapabacteria;o__Kapabacteriales;f__UBA2268;g__;s__	GCA_002839825.1	72.42	51.98	Ignavibacteriae bacterium HGW-Ignavibacteriae-1
IW2_19	84.75	2.37	0	4494339	966	7.69	0.270131	d__Bacteria;p__Chloroflexota;c__Anaerolineae;o__Anaerolineales;f__EnvOPS12;g__OLB14;s__	GCA_013388795.1	79.45	77.97	Chloroflexi bacterium isolate L.E.CH.43_1
IW2_09	96.09	1.1	0	4279894	567	12.22	0.408784	d__Bacteria;p__Delongbacteria;c__UBA4055;o__UBA4055;f__UBA4055;g__;s__	GCA_013139625.1		48.82	Candidatus Delongbacteria bacterium isolate GLR157
IW2_18	88.24	7.61	36.36	2855582	1072	7.29	0.16274	d__Bacteria;p__Desulfobacterota_C;c__Deferrisomatia;o__Deferrisomatales;f__;g__;s__	GCA_002869015.1	73.28	56.66	Deltaproteobacteria bacterium isolate BM512
IW2_48	81.24	0.3	0	2576106	111	184.41	3.71209	d__Bacteria;p__Desulfobacterota;c__Desulfovibrionia;o__Desulfovibrionales;f__Desulfovibrionaceae;g__Humidesulfovibrio;s__	GCA_002422505.1	83.38	81.6	Desulfovibrio sp. UBA6121
IW2_83	56.38	8.62	20	2740526	759	18.23	0.390325	d__Bacteria;p__Desulfobacterota;c__Desulfovibrionia;o__Desulfovibrionales;f__Desulfovibrionaceae;g__Humidesulfovibrio;s__	GCA_002422505.1	82.34	81.29	Desulfovibrio sp. UBA6121
IW2_23	97.42	0.65	0	3888129	49	264.12	8.02449	d__Bacteria;p__Desulfobacterota_F;c__Desulfuromonadia;o__Geobacterales;f__Geobacteraceae;g__;s__	GCA_009684525.1	79.58	71	Geobacter sp. isolate H5geo
IW2_26	88.51	1.64	0	4383805	199	53.84	1.84429	d__Bacteria;p__Desulfobacterota_F;c__Desulfuromonadia;o__Geobacterales;f__Pseudopelobacteraceae;g__Pseudopelobacter;s__	GCA_903868145.1	79.22	70.78	uncultured Desulfuromonadales bacterium isolate A14_bin-0914
IW2_45	96.95	2.1	75	3486757	119	41.69	1.1358	d__Bacteria;p__Desulfobacterota_F;c__Desulfuromonadia;o__Geobacterales;f__Pseudopelobacteraceae;g__Pseudopelobacter;s__	GCA_001802125.1	80.9	78.58	Geobacteraceae bacterium GWC2_55_20
IW2_44	89.09	3.7	100	2314746	362	29.2	0.52822	d__Bacteria;p__Firmicutes_A;c__Clostridia_A;o__Christensenellales;f__CAG-138;g__UBA7703;s__	GCA_013824375.1	86.4	86.7	Clostridiales bacterium isolate SW.3.23
IW2_07	59.17	0.06	0	1900001	1022	5.36	0.0796133	d__Bacteria;p__Firmicutes_A;c__Clostridia;o__Oscillospirales;f__CAG-382;g__;s__	GCA_900551295.1		50.42	uncultured Clostridiales bacterium isolate UMGS1387
IW2_02	89.16	2.14	0	3141442	778	9.96	0.24449	d__Bacteria;p__Firmicutes_A;c__Clostridia;o__Peptostreptococcales;f__Acidaminobacteraceae;g__;s__	GCA_002452745.1		48.85	Firmicutes bacterium UBA6806
IW2_158	92.87	11.52	29.17	1825579	329	9.35	0.13337	d__Bacteria;p__Firmicutes_A;c__Clostridia;o__Peptostreptococcales;f__Anaerovoracaceae;g__UBA5559;s__	GCA_002425705.1	73.37	68.04	Firmicutes bacterium UBA5559
IW2_42	98.41	1.7	0	3994349	66	24.32	0.75894	d__Bacteria;p__Firmicutes_B;c__Desulfitobacteriia;o__Desulfitobacteriales;f__Desulfitobacteriaceae;g__Desulfosporosinus;s__	GCA_002404215.1	76.16	70.19	Desulfosporosinus sp. UBA4726
IW2_47	93.33	4.11	50	1544185	290	8.79	0.106041	d__Bacteria;p__Firmicutes;c__Bacilli;o__Acholeplasmatales;f__UBA5453;g__UBA6235;s__	GCA_002423145.1	79.62	81.15	Acholeplasmataceae bacterium UBA6150
IW2_29	79.92	11.46	40	1665681	614	33.09	0.430703	d__Bacteria;p__Firmicutes;c__Bacilli;o__Erysipelotrichales;f__Erysipelotrichaceae;g__GWE2-51-13;s__	GCA_003520745.1	77.29	72.04	Erysipelotrichaceae bacterium isolate UBA12416
IW2_04	55.19	1.03	100	1269572	537	6.74	0.0668714	d__Bacteria;p__Firmicutes;c__Bacilli;o__Erysipelotrichales;f__Erysipelotrichaceae;g__;s__	GCA_003520745.1		48.58	Erysipelotrichaceae bacterium isolate UBA12416
IW2_16	81.15	4	33.33	1395445	491	7.14	0.0778851	d__Bacteria;p__Firmicutes;c__Bacilli;o__Izemoplasmatales;f__UBA5603;g__UBA5603;s__	GCA_002424815.1	75.7	72.02	Bacillales bacterium UBA5603
IW2_39	60.75	0	0	474428	131	6.69	0.0248075	d__Bacteria;p__Patescibacteria;c__Dojkabacteria;o__SC72;f__SC72;g__UBA12078;s__	GCA_903906305.1	85.88	86.99	uncultured bacterium isolate Loclat_bin-19700
IW2_43	83.46	3.45	0	1249569	10	57.58	0.562218	d__Bacteria;p__Patescibacteria;c__Gracilibacteria;o__BD1-5;f__UBA6164;g__GN02-872;s__	GCA_013368515.1	83.45	73.02	Candidatus Gracilibacteria bacterium isolate MAG_52
IW2_31	79.64	2.64	0	2184586	795	7.62	0.130136	d__Bacteria;p__Patescibacteria;c__Gracilibacteria;o__BD1-5;f__UBA6164;g__UBA7396;s__	GCA_002470645.1	76.54	49.8	Patescibacteria group bacterium UBA7396
IW2_46	79.68	0	0	628890	7	24.92	0.122454	d__Bacteria;p__Patescibacteria;c__Paceibacteria;o__UBA9983_A;f__UBA5272;g__;s__	GCA_903875555.1		47.86	uncultured bacterium isolate LJ_bin-1780
IW2_40	64.63	1.72	0	510347	114	7.76	0.0309551	d__Bacteria;p__Patescibacteria;c__Paceibacteria;o__UBA9983_A;f__UBA6065;g__;s__	GCA_002428865.1		59.09	Patescibacteria group bacterium UBA6065
IW2_35	69.95	5.87	16.67	5881976	1758	7.98	0.366586	d__Bacteria;p__Proteobacteria;c__Alphaproteobacteria;o__Rhodospirillales;f__Magnetospirillaceae;g__Magnetospirillum;s__	GCA_011022235.1	78.44	66.21	Magnetospirillum aberrantis SpK
IW2_41	58.11	2.7	7.69	2968098	839	23.41	0.543023	d__Bacteria;p__Proteobacteria;c__Alphaproteobacteria;o__Rhodospirillales;f__Magnetospirillaceae;g__Phaeospirillum;s__	GCA_900184795.1	91.08	90.66	Magnetospirillum sp. 15-1
IW2_123	68.68	2.96	28.57	3106419	620	16.14	0.391679	d__Bacteria;p__Proteobacteria;c__Gammaproteobacteria;o__Burkholderiales;f__Burkholderiaceae;g__Acidovorax;s__Acidovorax defluvii	GCA_003268905.1	96.86	95.08	UNVERIFIED_CONTAM: Acidovorax defluvii strain DSM 12644
IW2_37	93.64	12.59	8.62	4045499	445	12.35	0.390431	d__Bacteria;p__Proteobacteria;c__Gammaproteobacteria;o__Burkholderiales;f__Burkholderiaceae;g__;s__	GCA_003201595.1	78.45	65.62	Sphaerotilus hippei strain DSM 566
IW2_34	95.76	0.21	50	4225781	52	55.04	1.81745	d__Bacteria;p__Proteobacteria;c__Gammaproteobacteria;o__Burkholderiales;f__Burkholderiaceae;g__UBA2334;s__	GCA_002344885.1	81.58	79.29	Comamonadaceae bacterium UBA2334
IW2_10	89.35	2.18	33.33	2771997	585	7.91	0.1714	d__Bacteria;p__Proteobacteria;c__Gammaproteobacteria;o__Burkholderiales;f__Methylophilaceae;g__Methylobacillus;s__Methylobacillus glycogenes	GCA_000617925.1	96.8	97.96	Methylobacillus glycogenes JCM 2850
IW2_24	94.28	1.69	85.71	2736442	301	90.55	1.93621	d__Bacteria;p__Proteobacteria;c__Gammaproteobacteria;o__Burkholderiales;f__Methylophilaceae;g__Methylotenera;s__Methylotenera mobilis_B	GCA_000384255.1	98.75	97.33	Methylotenera mobilis 13
IW2_17	91.87	1.42	33.33	3529698	318	20.95	0.577964	d__Bacteria;p__Proteobacteria;c__Gammaproteobacteria;o__Burkholderiales;f__Rhodocyclaceae;g__66-26;s__66-26 sp001897745	GCA_001897745.1	95.57	96.32	Candidatus Accumulibacter sp. 66-26
IW2_61	77.59	5.17	66.67	3069723	949	7.87	0.188857	d__Bacteria;p__Proteobacteria;c__Gammaproteobacteria;o__Burkholderiales;f__Rhodocyclaceae;g__;s__	GCA_006218025.1	76.14	65.15	Rhodocyclaceae bacterium isolate X1_MaxBin.001
IW2_121	72.81	0	0	6016169	939	11.35	0.533638	d__Bacteria;p__Proteobacteria;c__Gammaproteobacteria;o__Pseudomonadales;f__Pseudomonadaceae;g__Pseudomonas_E;s__Pseudomonas_E sp009799925	GCA_009799925.1	98.41	97.51	Pseudomonas sp. R-28-1W-6
IW2_15	97.39	6.9	0	6972865	467	38.79	2.11341	d__Bacteria;p__Spirochaetota;c__Spirochaetia;o__Treponematales;f__UBA12059;g__SZUA-370;s__	GCA_002839315.1	79.17	72.16	Spirochaetae bacterium HGW-Spirochaetae-3
IW2_20	87.79	4.02	25	2104305	657	7.34	0.120728	d__Bacteria;p__Spirochaetota;c__Spirochaetia;o__Treponematales;f__UBA8932;g__;s__	GCA_008080685.1	74.87	58.13	Spirochaetes bacterium isolate X1_MetaBAT.41
IW2_05	86.63	3.55	0	3424052	1153	8.44	0.225909	d__Bacteria;p__Spirochaetota;c__Spirochaetia;o__Treponematales;f__UBA8932;g__;s__	GCA_002307245.1	76.73	59.04	Spirochaetaceae bacterium UBA1306
IW2_148	89.99	4.89	10	4699754	317	16.46	0.604613	d__Bacteria;p__Verrucomicrobiota;c__Verrucomicrobiae;o__Opitutales;f__Opitutaceae;g__Didemnitutus;s__	GCA_013822585.1	80.05	72.87	Opitutus sp. isolate PR.011
IW2_25	98.57	3.04	0	6075764	187	83.09	3.94499	d__Bacteria;p__Verrucomicrobiota;c__Verrucomicrobiae;o__Opitutales;f__Opitutaceae;g__Didemnitutus;s__	GCA_013822585.1	80.17	73.73	Opitutus sp. isolate PR.011
